# Supplementary material for: Increasing temperatures affect thoracic muscle performance in Arctic bumblebees
Source: Nat Commun. 2025 Nov 3;16:9699. doi: 10.1038/s41467-025-65671-6 (PMC12583728; doi:10.1038/s41467-025-65671-6)
Supplement: Supplementary file 4 — Source Data [file 41467_2025_65671_MOESM4_ESM.xlsx]

## Sheet: Figure 1b
Figure 1b: Average daily temperatures in Abisko for July from 1913-2024
COLUMN	DESCRIPTION
YEAR	Year of manual temperature measurement (Abisko meterorological station SMHI:188800)
TEMP	Average daily air temperature in degrees Celsius
YEAR	TEMP
1913	10.3
1913	11.3
1913	8.4
1913	6.4
1913	5.6
1913	5.9
1913	8.5
1913	10.2
1913	11.8
1913	14.8
1913	18.5
1913	15.4
1913	14.1
1913	14.1
1913	19.2
1913	19.7
1913	14
1913	15.1
1913	15.7
1913	14.5
1913	15.8
1913	13.7
1913	8
1913	7.4
1913	7.7
1913	5.4
1913	6.7
1913	10
1913	9.5
1913	9.2
1913	8.2
1914	8.5
1914	7.2
1914	14
1914	19.9
1914	19.4
1914	20
1914	20.2
1914	19
1914	15.1
1914	15.8
1914	12.6
1914	12.8
1914	13.8
1914	13.4
1914	14.3
1914	13.5
1914	9.7
1914	10.1
1914	9.3
1914	9.9
1914	9.7
1914	9.7
1914	7.7
1914	4.7
1914	6
1914	5.6
1914	7.7
1914	9.2
1914	7.7
1914	7.1
1914	8.5
1915	5.7
1915	7.4
1915	10.2
1915	12.2
1915	13.8
1915	13.3
1915	9.8
1915	10.2
1915	12.9
1915	11
1915	8.4
1915	11.5
1915	10.5
1915	8.7
1915	11.1
1915	12.8
1915	15
1915	17
1915	12.9
1915	9.6
1915	15.4
1915	15.7
1915	11.7
1915	13
1915	14.6
1915	14.4
1915	14.4
1915	19.2
1915	18.1
1915	14.6
1915	13.1
1916	14
1916	14.2
1916	15.7
1916	15.3
1916	14.8
1916	17
1916	15.5
1916	16.6
1916	20.8
1916	16.4
1916	15.7
1916	17.4
1916	15.5
1916	13.8
1916	13.1
1916	14.9
1916	16.8
1916	13.8
1916	9.8
1916	10.1
1916	11.2
1916	10.9
1916	14.4
1916	10.9
1916	10.2
1916	10.9
1916	12.7
1916	13.8
1916	10.5
1916	9.2
1916	7.9
1917	5.9
1917	4.9
1917	5.8
1917	3.4
1917	4.4
1917	4.7
1917	4.9
1917	5.5
1917	4.9
1917	4.6
1917	5.8
1917	6.9
1917	5.6
1917	7.3
1917	13.2
1917	18.5
1917	16.5
1917	10.3
1917	8.3
1917	9.3
1917	8
1917	6.8
1917	6.4
1917	6.4
1917	6.1
1917	11.1
1917	14.8
1917	10.8
1917	11.4
1917	10.6
1917	11.3
1918	13.4
1918	11.7
1918	10.9
1918	15.8
1918	12.8
1918	12.2
1918	12.1
1918	17.2
1918	14.3
1918	16.5
1918	15.8
1918	13.9
1918	14.8
1918	11.1
1918	8.6
1918	13.3
1918	15.1
1918	14
1918	8
1918	6
1918	9.2
1918	15.7
1918	15.4
1918	18
1918	16.9
1918	16.5
1918	14.5
1918	11.6
1918	11.2
1918	12.6
1918	14.7
1919	19
1919	15.5
1919	10.5
1919	9.2
1919	8
1919	6.9
1919	7.6
1919	12
1919	12.9
1919	12.4
1919	10.3
1919	12.1
1919	9.5
1919	9.2
1919	13.1
1919	13
1919	14
1919	14.9
1919	16.7
1919	17.9
1919	15.6
1919	14.8
1919	7.9
1919	6.1
1919	7.4
1919	8
1919	6.4
1919	9.6
1919	8.7
1919	8.5
1919	10.7
1930	10
1930	13.8
1930	19
1930	20.5
1930	20.6
1930	21.1
1930	18.9
1930	14
1930	18.1
1930	19.4
1930	19.2
1930	16.4
1930	16.5
1930	16.4
1930	16.2
1930	14.8
1930	9.2
1930	12
1930	16.2
1930	13.8
1930	14.3
1930	11.4
1930	9.3
1930	8.5
1930	8
1930	7.3
1930	6.8
1930	8.7
1930	9.8
1930	10.3
1930	11.8
1931	6.1
1931	8.3
1931	10.4
1931	14.9
1931	15
1931	16.9
1931	20.9
1931	15.9
1931	12.7
1931	11.2
1931	7.4
1931	7.6
1931	6.9
1931	9.4
1931	14.1
1931	15.5
1931	15.2
1931	14
1931	13.4
1931	13.7
1931	14.3
1931	11.8
1931	10.1
1931	8.9
1931	13.2
1931	14.6
1931	13.8
1931	14.1
1931	9.9
1931	12.5
1931	13.6
1932	10.6
1932	14.1
1932	14.8
1932	10.3
1932	11.6
1932	14.1
1932	17.6
1932	9.5
1932	10.8
1932	11.1
1932	11
1932	8.7
1932	9
1932	9
1932	10.2
1932	10
1932	9
1932	9.5
1932	6.6
1932	5
1932	7.2
1932	10.1
1932	10.8
1932	13.1
1932	13.7
1932	15.3
1932	16.6
1932	17.8
1932	16.8
1932	14.5
1932	9.4
1933	10.4
1933	12.3
1933	5.9
1933	7.2
1933	9.4
1933	8.3
1933	7
1933	13.5
1933	17.2
1933	17
1933	13.6
1933	11.2
1933	12
1933	13
1933	12.9
1933	12.9
1933	12.7
1933	13.7
1933	14.3
1933	13
1933	12
1933	14.6
1933	15
1933	13.1
1933	11.9
1933	13.4
1933	10.4
1933	10.5
1933	9.3
1933	9.1
1933	6.9
1934	7.1
1934	8.4
1934	10.9
1934	7.1
1934	8.3
1934	11.4
1934	14.5
1934	11.9
1934	9.9
1934	9.1
1934	10.3
1934	15.2
1934	18
1934	21.5
1934	19.1
1934	14.9
1934	15
1934	17.7
1934	18.1
1934	18.3
1934	17.2
1934	17.4
1934	17.5
1934	17.2
1934	16.4
1934	17.9
1934	14.3
1934	15.9
1934	16.7
1934	16.7
1934	17.3
1935	6.4
1935	8
1935	13.8
1935	6.5
1935	6
1935	5.9
1935	6.3
1935	7.3
1935	10.2
1935	12.4
1935	11.4
1935	8.9
1935	14
1935	13.7
1935	8.8
1935	11.8
1935	9.8
1935	15.5
1935	15.3
1935	11.9
1935	12.2
1935	10.4
1935	12.3
1935	9.8
1935	8.6
1935	11.8
1935	10.9
1935	10.8
1935	12.3
1935	10.5
1935	11.2
1936	6.6
1936	10.2
1936	9.9
1936	14.8
1936	9.9
1936	9.9
1936	7.8
1936	11.8
1936	14.4
1936	15.5
1936	15.5
1936	13.2
1936	14
1936	16.2
1936	11.8
1936	10.6
1936	10
1936	9.9
1936	12.7
1936	12
1936	13.4
1936	9.7
1936	13.5
1936	16
1936	13.6
1936	18.2
1936	16.2
1936	12.2
1936	13.5
1936	9.5
1936	9.4
1937	8.6
1937	7.1
1937	13.1
1937	16.3
1937	19.1
1937	20.2
1937	19.2
1937	18.6
1937	17.4
1937	17.4
1937	16.5
1937	10.7
1937	11
1937	14
1937	15
1937	15.4
1937	19.8
1937	12.4
1937	15.9
1937	17
1937	14.5
1937	15.5
1937	16.5
1937	16.5
1937	15.9
1937	10.9
1937	14.7
1937	12.4
1937	12.9
1937	15.1
1937	17.7
1938	8.6
1938	8.5
1938	9.9
1938	10.4
1938	12.3
1938	15.6
1938	12.7
1938	10.2
1938	13.2
1938	15.3
1938	18
1938	16.4
1938	13.2
1938	15.4
1938	16.3
1938	10.3
1938	12.4
1938	17
1938	16.9
1938	17.7
1938	16.6
1938	14.3
1938	17
1938	16.8
1938	17.1
1938	17.2
1938	17.5
1938	13.7
1938	16.1
1938	17.6
1938	12
1939	13.3
1939	14.2
1939	12.5
1939	8.7
1939	9.6
1939	8
1939	9
1939	11.4
1939	11
1939	10.3
1939	7.9
1939	8.7
1939	10.6
1939	10.8
1939	9.4
1939	8.6
1939	12.9
1939	17.4
1939	17.5
1939	15.7
1939	15
1939	17.6
1939	16.1
1939	16.1
1939	14.7
1939	15
1939	14.5
1939	12.2
1939	10.8
1939	11.5
1939	10.9
1940	10
1940	9.5
1940	10.5
1940	10.6
1940	11.5
1940	10.5
1940	9.5
1940	10.5
1940	10.9
1940	11.6
1940	15.4
1940	12.5
1940	10.7
1940	7.9
1940	8.6
1940	8
1940	9.8
1940	9.8
1940	10.3
1940	8.2
1940	8.9
1940	8.3
1940	6.4
1940	6.8
1940	9.4
1940	10.8
1940	9.7
1940	9.2
1940	7.8
1940	6.5
1940	6.4
1941	16.4
1941	9.7
1941	11.8
1941	11.4
1941	9.6
1941	7.2
1941	8.2
1941	9.7
1941	10.8
1941	9.6
1941	12.7
1941	17.1
1941	13
1941	9.8
1941	9.3
1941	13.4
1941	15.8
1941	16.3
1941	18.3
1941	17.3
1941	17.7
1941	18
1941	19.3
1941	19.2
1941	18.4
1941	19
1941	19
1941	17.1
1941	17.8
1941	20
1941	16.1
1942	8.4
1942	9
1942	8.6
1942	10.3
1942	14.4
1942	10.1
1942	10.8
1942	8.6
1942	9.3
1942	11.8
1942	10.1
1942	10.2
1942	12.3
1942	15
1942	14.1
1942	12.4
1942	9.2
1942	14
1942	15.1
1942	13.1
1942	14.8
1942	12.3
1942	10.5
1942	9.6
1942	10
1942	10.4
1942	7.6
1942	8.1
1942	8.6
1942	7.1
1942	9
1943	8.5
1943	5.7
1943	7
1943	9.1
1943	12.3
1943	12.2
1943	11.1
1943	12.5
1943	10.5
1943	9.5
1943	10.5
1943	13.9
1943	17.8
1943	15.6
1943	11.8
1943	11.7
1943	11.6
1943	13.2
1943	18.2
1943	17.6
1943	8.8
1943	8.6
1943	8.5
1943	9.3
1943	10.6
1943	11.5
1943	13.7
1943	10.8
1943	10.9
1943	10.2
1943	9
1944	10
1944	8.5
1944	9.1
1944	11.7
1944	8.5
1944	8.3
1944	8.2
1944	7.2
1944	10
1944	10.3
1944	10.6
1944	9.3
1944	13.4
1944	18.6
1944	19.1
1944	16
1944	13.9
1944	12.4
1944	10.6
1944	12.9
1944	11.8
1944	7.4
1944	8.5
1944	4.6
1944	5.4
1944	6.5
1944	10.7
1944	15.9
1944	13.7
1944	13.1
1944	12.2
1945	5.7
1945	4.8
1945	5
1945	7.9
1945	14.2
1945	17.6
1945	17.9
1945	13.6
1945	15.9
1945	13.4
1945	16
1945	18.9
1945	15.5
1945	11.6
1945	9.3
1945	13.3
1945	18.9
1945	12.2
1945	13.9
1945	17.4
1945	17.6
1945	17.6
1945	13.3
1945	9.9
1945	10.5
1945	10.1
1945	12
1945	12
1945	12.8
1945	13
1945	12.9
1946	7.1
1946	8.3
1946	11.8
1946	13
1946	15.3
1946	10.3
1946	9.9
1946	9.7
1946	11
1946	8.6
1946	12.6
1946	14.4
1946	14.4
1946	17.4
1946	16.6
1946	15.9
1946	12.1
1946	9.6
1946	9.3
1946	13.4
1946	13.9
1946	12.6
1946	12.6
1946	11.8
1946	11.8
1946	12.2
1946	13.2
1946	13.8
1946	9.4
1946	10.4
1946	11.9
1947	13.6
1947	10
1947	11.4
1947	10.7
1947	17
1947	18.9
1947	17.1
1947	11.8
1947	10.9
1947	10.2
1947	13.6
1947	9
1947	8.7
1947	11.9
1947	9.6
1947	12.8
1947	17.2
1947	18.1
1947	17.2
1947	17.4
1947	17.5
1947	17.3
1947	15.7
1947	16.2
1947	12.2
1947	11.4
1947	10.3
1947	9.6
1947	10.6
1947	10.6
1947	8.9
1948	18.3
1948	18.6
1948	17.4
1948	18
1948	19.1
1948	18.7
1948	19
1948	18.8
1948	12.7
1948	14.2
1948	15.4
1948	13.9
1948	12.8
1948	13.3
1948	11.3
1948	7.3
1948	10.8
1948	11.2
1948	15.3
1948	14.7
1948	10.7
1948	11.6
1948	9.2
1948	11.4
1948	8.3
1948	11.5
1948	14.5
1948	10.1
1948	8.6
1948	8.5
1948	9
1949	18.3
1949	12.4
1949	11.9
1949	14.2
1949	16.5
1949	9.3
1949	8.8
1949	8.8
1949	10.1
1949	11.7
1949	8.9
1949	8.3
1949	6.6
1949	5.7
1949	6
1949	4.3
1949	4.5
1949	8.3
1949	7.6
1949	8.2
1949	8.6
1949	6.8
1949	5.7
1949	4.7
1949	6.2
1949	8.4
1949	7.9
1949	10.1
1949	10.8
1949	11.3
1949	10.8
1950	11.1
1950	11.6
1950	8.4
1950	7.7
1950	9
1950	9.3
1950	9.7
1950	7.3
1950	7.3
1950	11.4
1950	12.6
1950	15.6
1950	15.4
1950	18.5
1950	18.9
1950	18
1950	16.6
1950	15.3
1950	13.5
1950	11.9
1950	14.4
1950	15.5
1950	16.3
1950	15.8
1950	15.1
1950	12
1950	11.3
1950	14.7
1950	13.3
1950	11
1950	13.2
1951	6
1951	6.7
1951	7.1
1951	7.5
1951	3.4
1951	6.2
1951	7.9
1951	10.5
1951	8.2
1951	10.5
1951	14.1
1951	13.6
1951	7.5
1951	7.8
1951	10.7
1951	11.2
1951	9.9
1951	8.5
1951	8.6
1951	7.9
1951	7
1951	6.6
1951	10.1
1951	12.8
1951	16.2
1951	11.9
1951	13.4
1951	8.4
1951	10
1951	10.7
1951	8.8
1952	8.6
1952	11.5
1952	9.1
1952	7.3
1952	7.8
1952	8.5
1952	13.7
1952	16.7
1952	11.5
1952	13.1
1952	12.9
1952	12.1
1952	10.7
1952	11.7
1952	9.3
1952	10.5
1952	9.4
1952	8.8
1952	10
1952	9.9
1952	8.4
1952	9.4
1952	8.3
1952	7.6
1952	8.3
1952	11.4
1952	10.7
1952	10.7
1952	12.9
1952	14.2
1952	14.7
1953	10.5
1953	11
1953	10.1
1953	7.9
1953	7.3
1953	8
1953	8.6
1953	7.5
1953	11.4
1953	12.5
1953	10.3
1953	11.6
1953	13.6
1953	16.2
1953	18.5
1953	16.1
1953	13.6
1953	16.4
1953	14.8
1953	13.1
1953	11.9
1953	11.5
1953	15.1
1953	13.1
1953	13.1
1953	13.6
1953	16.2
1953	15.2
1953	11.3
1953	10.2
1953	9.5
1954	10.5
1954	8.4
1954	10.4
1954	14.3
1954	16.3
1954	18.3
1954	10
1954	13.2
1954	13.9
1954	12.4
1954	14.3
1954	16.5
1954	19.1
1954	21.4
1954	18.5
1954	16.1
1954	16.5
1954	15.9
1954	10.3
1954	9.9
1954	9.4
1954	11.3
1954	9.6
1954	10.8
1954	14.1
1954	15.6
1954	12.5
1954	11.9
1954	14.4
1954	12.8
1954	12.7
1955	11.8
1955	14.1
1955	12.2
1955	12.1
1955	7.5
1955	8
1955	9.3
1955	7.6
1955	8.2
1955	9.3
1955	16.1
1955	15.2
1955	10.4
1955	13.6
1955	12.6
1955	9.2
1955	8.9
1955	6.6
1955	7.3
1955	8.6
1955	8.2
1955	10.4
1955	9.8
1955	8.3
1955	10.7
1955	12.3
1955	15.1
1955	12.1
1955	8.4
1955	8.8
1955	10.5
1956	7.3
1956	9.9
1956	14.2
1956	16.5
1956	19.3
1956	20
1956	19.4
1956	15.4
1956	11.9
1956	15.4
1956	15
1956	10.9
1956	9.6
1956	11.1
1956	13
1956	14.7
1956	15.3
1956	10.2
1956	10.7
1956	8.2
1956	9.4
1956	9.2
1956	9.5
1956	6.7
1956	9.7
1956	10.3
1956	8.7
1956	8.2
1956	12.4
1956	13.7
1956	14.5
1957	9.7
1957	9.2
1957	5.9
1957	6.1
1957	7.4
1957	6
1957	6.9
1957	10.2
1957	13.3
1957	10.7
1957	11.2
1957	13.5
1957	14.2
1957	15.8
1957	17.7
1957	14.9
1957	15.6
1957	15.9
1957	17.3
1957	17.4
1957	13.4
1957	11.7
1957	11.2
1957	12.9
1957	15.4
1957	17.5
1957	19.3
1957	20.5
1957	20.2
1957	19
1957	12.8
1958	19.5
1958	15.6
1958	14.2
1958	11.4
1958	7.7
1958	7.1
1958	6.9
1958	7.5
1958	5.3
1958	7.2
1958	6.1
1958	5
1958	6.5
1958	6.8
1958	6.8
1958	6.1
1958	7.8
1958	7.1
1958	6
1958	6.8
1958	7.6
1958	10.1
1958	13.1
1958	13
1958	12
1958	9.7
1958	14.2
1958	13.9
1958	15.4
1958	17.5
1958	16.7
1959	8.3
1959	7.9
1959	7.9
1959	7.6
1959	10.8
1959	13.3
1959	10.5
1959	11.2
1959	8.9
1959	7.7
1959	8
1959	10.7
1959	12.8
1959	9.6
1959	6.6
1959	8.7
1959	15.8
1959	18.3
1959	17.6
1959	16.8
1959	18.9
1959	13.9
1959	10.6
1959	14.3
1959	12.2
1959	10.5
1959	8.4
1959	6.3
1959	6.5
1959	7
1959	7.2
1960	7.3
1960	6.1
1960	6.1
1960	10.5
1960	14.3
1960	19.8
1960	18.3
1960	18
1960	17
1960	17.1
1960	18.6
1960	15.2
1960	13.1
1960	11.6
1960	14.8
1960	14.3
1960	15.9
1960	18.4
1960	13.9
1960	11
1960	10
1960	12
1960	13.5
1960	13.7
1960	12.5
1960	14.8
1960	15.5
1960	19.5
1960	20.7
1960	19.3
1960	17.5
1961	9.6
1961	8.8
1961	8.3
1961	6.2
1961	8.2
1961	7.9
1961	8.6
1961	11.1
1961	13.6
1961	13
1961	12.8
1961	15.6
1961	17.6
1961	18.5
1961	19.4
1961	17.9
1961	17.6
1961	14.8
1961	13.4
1961	15.7
1961	13.5
1961	12.5
1961	13
1961	12.6
1961	10.7
1961	11.9
1961	11.1
1961	10.3
1961	11
1961	10.2
1961	12.8
1962	10.5
1962	10.6
1962	9.8
1962	14
1962	14.9
1962	14
1962	11.1
1962	10.3
1962	9.5
1962	10.3
1962	13.3
1962	13.7
1962	10.8
1962	10.6
1962	8.9
1962	6.4
1962	5.4
1962	6.2
1962	7.1
1962	8.3
1962	9.8
1962	9.8
1962	7.2
1962	7.1
1962	7.8
1962	7.5
1962	6.8
1962	8.7
1962	8.4
1962	7.8
1962	9.9
1963	8.7
1963	9.3
1963	6.2
1963	7.4
1963	7.7
1963	8.1
1963	5.5
1963	6.6
1963	6
1963	9.3
1963	10.2
1963	10.7
1963	10.7
1963	8.4
1963	11.5
1963	12.6
1963	10.7
1963	7.8
1963	10.6
1963	12.2
1963	8.5
1963	8
1963	8.6
1963	10.4
1963	11.1
1963	11.1
1963	6.6
1963	8.8
1963	11.3
1963	13.4
1963	15.4
1964	6.2
1964	8.5
1964	9.3
1964	6.6
1964	7.2
1964	8.6
1964	9.7
1964	10.3
1964	12.4
1964	10.2
1964	10.4
1964	11.9
1964	11
1964	10
1964	15.2
1964	14.9
1964	10.2
1964	8.4
1964	8.7
1964	12.3
1964	13.6
1964	15.8
1964	16.9
1964	16.5
1964	17.3
1964	9.4
1964	9.5
1964	13.7
1964	10.5
1964	7.1
1964	6.5
1965	4.5
1965	5.8
1965	4.5
1965	4.8
1965	7.8
1965	9.8
1965	10.9
1965	6.4
1965	5
1965	5.5
1965	6.7
1965	7.5
1965	11.3
1965	9.5
1965	5.8
1965	6.9
1965	7.6
1965	6.6
1965	7.6
1965	10.5
1965	9.9
1965	11.3
1965	13.9
1965	12
1965	7.6
1965	8.1
1965	12.1
1965	14.2
1965	10.5
1965	9.9
1965	10.1
1966	7.1
1966	9.9
1966	12.5
1966	10.7
1966	11
1966	9.2
1966	9.4
1966	8.5
1966	9.4
1966	9.7
1966	14.4
1966	12.4
1966	12.5
1966	10.8
1966	10.1
1966	10.9
1966	9.3
1966	8.5
1966	12.1
1966	10.6
1966	9
1966	10.5
1966	14.2
1966	14.4
1966	17.6
1966	19.7
1966	16.5
1966	11.8
1966	8.7
1966	9.6
1966	12.2
1967	6
1967	5.8
1967	10.7
1967	10.4
1967	10.1
1967	9.9
1967	12.2
1967	12.9
1967	13.9
1967	10.3
1967	9.8
1967	7.5
1967	7.3
1967	7.2
1967	6.1
1967	6.7
1967	10.5
1967	10.4
1967	12.5
1967	12.9
1967	9.2
1967	10
1967	7.6
1967	6.4
1967	9.5
1967	9.9
1967	10.9
1967	10.3
1967	9
1967	10
1967	9
1968	10.6
1968	12.4
1968	11.4
1968	8.7
1968	7.3
1968	6.6
1968	7.3
1968	8
1968	7
1968	5.8
1968	5.2
1968	5.2
1968	7.2
1968	10.5
1968	12
1968	12.7
1968	12.7
1968	10.6
1968	8.7
1968	9
1968	7.9
1968	8.4
1968	9.3
1968	9
1968	9.4
1968	8.4
1968	9.1
1968	10.9
1968	10.1
1968	9.5
1968	8.8
1969	13.2
1969	11.4
1969	9.8
1969	8.9
1969	11.1
1969	8.9
1969	11.3
1969	10.2
1969	13.1
1969	9.5
1969	10.1
1969	8.8
1969	8
1969	8.9
1969	9.3
1969	11.9
1969	16.5
1969	16.4
1969	14.2
1969	14.4
1969	12.8
1969	13
1969	10.1
1969	9.2
1969	9.1
1969	10.3
1969	13.6
1969	15.4
1969	14.5
1969	13.4
1969	10.2
1970	17.7
1970	19.2
1970	15.4
1970	11.6
1970	9.7
1970	9.9
1970	9.4
1970	9.4
1970	8.6
1970	17.7
1970	14.2
1970	10.1
1970	8.9
1970	10
1970	6.9
1970	7.3
1970	7.8
1970	10.3
1970	15.2
1970	14.4
1970	17.7
1970	14.8
1970	8.9
1970	7.7
1970	10
1970	11.8
1970	15.2
1970	17.3
1970	12.6
1970	11.6
1970	13.3
1971	10.6
1971	11.8
1971	10.7
1971	13.5
1971	16.3
1971	11
1971	7.3
1971	8.2
1971	10.2
1971	9.5
1971	9.9
1971	7.6
1971	6.5
1971	5.7
1971	6.9
1971	10.7
1971	7.6
1971	6.6
1971	7.6
1971	6
1971	7.2
1971	9.1
1971	7.6
1971	8.7
1971	11.2
1971	10.4
1971	8.5
1971	6.8
1971	9.1
1971	12.8
1971	14.9
1972	20.6
1972	19.5
1972	19.9
1972	19.8
1972	19.9
1972	19.2
1972	17
1972	19
1972	12.2
1972	13
1972	15.4
1972	15.2
1972	12.2
1972	11.9
1972	13.5
1972	13.7
1972	10.5
1972	8.2
1972	7.8
1972	8.8
1972	8.2
1972	7.6
1972	8.2
1972	8.8
1972	8.4
1972	7.7
1972	7.5
1972	10.9
1972	13.6
1972	14.5
1972	14
1973	12.8
1973	17.3
1973	13.8
1973	9.1
1973	9.1
1973	14.3
1973	19.4
1973	20.7
1973	13.2
1973	16.9
1973	14.6
1973	11.4
1973	12.2
1973	14.9
1973	14.6
1973	13.5
1973	11.9
1973	13.7
1973	14.5
1973	19.7
1973	17.8
1973	16.5
1973	16.8
1973	16.5
1973	13.6
1973	11.7
1973	11.5
1973	9.9
1973	9.1
1973	11.2
1973	11.2
1974	9.7
1974	10.6
1974	9.4
1974	9
1974	6.8
1974	8.2
1974	10.2
1974	10.6
1974	11.4
1974	14.5
1974	15.1
1974	13.3
1974	15.8
1974	13.5
1974	10.4
1974	10.5
1974	13.4
1974	12.6
1974	10.2
1974	13.3
1974	12.1
1974	11.8
1974	13.4
1974	11.7
1974	12.1
1974	10.7
1974	13.9
1974	12.8
1974	11.4
1974	12.6
1974	12.4
1975	7.2
1975	7.9
1975	6.4
1975	6.1
1975	5.6
1975	6.4
1975	5.4
1975	6.4
1975	11.9
1975	11.5
1975	9.1
1975	9.5
1975	7.2
1975	5.4
1975	5.4
1975	5.1
1975	5.3
1975	7.7
1975	6.9
1975	8.1
1975	8.5
1975	7.8
1975	11.1
1975	16
1975	17.1
1975	10.1
1975	10.7
1975	9.8
1975	11.7
1975	13.8
1975	12
1976	6.8
1976	7.3
1976	8.2
1976	8.1
1976	6.8
1976	7.9
1976	11.2
1976	13.7
1976	11.2
1976	10.8
1976	11.7
1976	11.1
1976	9.6
1976	11.1
1976	13.8
1976	16.5
1976	16.2
1976	11.2
1976	13.7
1976	14.6
1976	11.1
1976	10.7
1976	10.1
1976	10.9
1976	10.7
1976	8.6
1976	7.2
1976	6.7
1976	6.6
1976	6
1976	6.5
1977	9.8
1977	8
1977	10.1
1977	14.3
1977	15.3
1977	17.6
1977	18.9
1977	16.6
1977	9.6
1977	6.7
1977	7.3
1977	6.7
1977	5.3
1977	5.3
1977	7.1
1977	9
1977	7.5
1977	9.3
1977	10.8
1977	11.9
1977	11.9
1977	12.1
1977	9.7
1977	11.4
1977	11.3
1977	13
1977	11.6
1977	12.1
1977	10.1
1977	11.3
1977	9.7
1978	16.3
1978	16.8
1978	16.3
1978	14.6
1978	11.5
1978	11.5
1978	14.2
1978	13.4
1978	8.7
1978	11.1
1978	9.4
1978	9.6
1978	8.7
1978	9.1
1978	7.4
1978	7.7
1978	8.6
1978	6.6
1978	9.4
1978	11.7
1978	11.9
1978	11.8
1978	13.6
1978	14.4
1978	14.3
1978	11.1
1978	15.1
1978	16
1978	13.7
1978	12.7
1978	12.8
1979	9
1979	9.5
1979	11.5
1979	8.8
1979	9
1979	10.4
1979	12.9
1979	16.2
1979	19
1979	17.1
1979	13.7
1979	13
1979	13
1979	12.4
1979	15.7
1979	16.1
1979	14.1
1979	14
1979	14.4
1979	12.4
1979	12.8
1979	13
1979	12.5
1979	12.7
1979	12
1979	10.5
1979	10.4
1979	9.5
1979	10.9
1979	12.3
1979	11.1
1980	13.5
1980	14.5
1980	14.7
1980	14.7
1980	14
1980	14.2
1980	13.1
1980	10.8
1980	11.4
1980	11.3
1980	12.9
1980	10.6
1980	8.2
1980	8
1980	9.4
1980	13.5
1980	14
1980	13.5
1980	11.8
1980	13.1
1980	13.5
1980	11.8
1980	11.5
1980	14.9
1980	12.6
1980	17.6
1980	17.9
1980	14.3
1980	14.3
1980	18.4
1980	17.8
1981	7.3
1981	10.4
1981	9.2
1981	10.7
1981	7.6
1981	9.4
1981	10.2
1981	9.4
1981	10.4
1981	13.7
1981	9.9
1981	8.1
1981	10.9
1981	13.1
1981	8.6
1981	8.5
1981	7.8
1981	10.5
1981	9.5
1981	11.2
1981	12.1
1981	13.1
1981	11.4
1981	9.6
1981	11.8
1981	16.2
1981	15.3
1981	9.4
1981	10.9
1981	12.6
1981	11.6
1982	15.5
1982	14.2
1982	13
1982	11.8
1982	10.5
1982	9.2
1982	7.8
1982	11.3
1982	10.2
1982	10
1982	10.7
1982	8.6
1982	6.7
1982	9.1
1982	13.7
1982	17.8
1982	16
1982	10.2
1982	10.2
1982	8.9
1982	7.1
1982	7.2
1982	6.4
1982	9.7
1982	11.8
1982	7.7
1982	7.1
1982	10.3
1982	11
1982	12.3
1982	11
1983	12.6
1983	13.1
1983	12.6
1983	10.1
1983	8.1
1983	10.7
1983	13.8
1983	11.6
1983	13.4
1983	9.6
1983	9.1
1983	7.6
1983	7.6
1983	7.4
1983	9.2
1983	7.9
1983	7
1983	9.1
1983	7.4
1983	9.1
1983	9.7
1983	11.9
1983	11
1983	9.9
1983	13.1
1983	14.1
1983	14.7
1983	10.2
1983	9.6
1983	10.8
1983	9.1
1984	6.1
1984	6.5
1984	7.7
1984	6.1
1984	6.9
1984	6
1984	9.2
1984	6.4
1984	8.8
1984	9.1
1984	12.1
1984	11.1
1984	11.9
1984	9.7
1984	11.1
1984	11.7
1984	11.3
1984	10.7
1984	11.7
1984	10.9
1984	8.5
1984	7.2
1984	9.1
1984	10.8
1984	11.1
1984	10.3
1984	10.1
1984	9.8
1984	11.1
1984	11.3
1984	13.3
1985	6.3
1985	10.3
1985	13.1
1985	10
1985	10
1985	12.4
1985	14.6
1985	13.8
1985	14.3
1985	15.6
1985	15.6
1985	15.9
1985	16.6
1985	9.4
1985	14
1985	10
1985	10.2
1985	13.4
1985	15.4
1985	15.1
1985	12.9
1985	12.5
1985	11.4
1985	11.7
1985	13.6
1985	11.7
1985	10
1985	12.4
1985	12.4
1985	14.3
1985	13.1
1986	7.4
1986	5.9
1986	7.2
1986	12.5
1986	9
1986	10
1986	10.2
1986	12.9
1986	11
1986	10.3
1986	10.5
1986	8.7
1986	10
1986	11.3
1986	14.2
1986	11.2
1986	13.9
1986	14.7
1986	9.4
1986	8.9
1986	12.3
1986	13.4
1986	13.4
1986	12.9
1986	11.2
1986	13.9
1986	13.5
1986	13.9
1986	15
1986	18.1
1986	15.3
1987	5.1
1987	4.4
1987	6
1987	7.2
1987	11.9
1987	8.8
1987	8.8
1987	10.3
1987	8.8
1987	9
1987	6.1
[truncated: 1,179 more rows]

## Sheet: Figure 2
Figure 2: Biomechanical properties of Arctic bumblebee (Bombus spp.) defensive vibrations recorded in the field
(includes only data in the field)
COLUMN	DESCRIPTION
id	Individual bee ID
species	Species of Bombus
caste	Caste (drone, worker, queen)
distribution	habitat distribution (arctic or general)
buzz.exclude	was buzz excluded from analysis as not meeting filtering criteria? (1 = yes)
buzz.number	number of the buzz in sequence of a recording
cep.fund.frequency	fundamental frequency (Hz)
buzz.duration	Buzz duration (s)
peak.amp	Acceleration (m s-2)
air_temp	Air temperature (°C)
head_temp	Head temperature (°C)
thorax_temp	Thorax temperature (°C)
abdomen_temp	Abdomen temperature (°C)
ITD	Intertegular distance (mm)
t_mass	total mass (g)
head_mass	head mass (g)
thorax_mass	thorax mass (g)
abdomen_mass	abdomen mass (g)
id	species	caste	distribution	buzz.exclude	buzz.number	cep.fund.frequency	buzz.duration	peak.amp	air_temp	head_temp	thorax_temp	abdomen_temp	ITD	t_mass	head_mass	thorax_mass	abdomen_mass
Ab24_048	B_alpinus	drone	arctic	0	6	164.431	0.143769	172.369	18.9	26.8	30.8	22.8	4.24	0.157	0.018	0.078	0.061
Ab24_048	B_alpinus	drone	arctic	0	1	218.185	0.15627	11.6853	18.9	26.8	30.8	22.8	4.24	0.157	0.018	0.078	0.061
Ab24_048	B_alpinus	drone	arctic	0	4	222.766	0.112515	114.799	18.9	26.8	30.8	22.8	4.24	0.157	0.018	0.078	0.061
Ab24_048	B_alpinus	drone	arctic	0	5	239.024	0.15002	107.414	18.9	26.8	30.8	22.8	4.24	0.157	0.018	0.078	0.061
Ab24_048	B_alpinus	drone	arctic	0	2	243.815	0.193775	162.212	18.9	26.8	30.8	22.8	4.24	0.157	0.018	0.078	0.061
Ab24_048	B_alpinus	drone	arctic	0	3	246.326	0.268785	37.8864	18.9	26.8	30.8	22.8	4.24	0.157	0.018	0.078	0.061
Ab24_048	B_alpinus	drone	arctic	1	7	375.399	0.187524	2.8088	18.9	26.8	30.8	22.8	4.24	0.157	0.018	0.078	0.061
Ab24_099	B_alpinus	drone	arctic	0	14	94.0819	0.100019	107.767	19	25	28	23.5	3.42	0.077	0.008	0.041	0.028
Ab24_099	B_alpinus	drone	arctic	0	1	103.856	0.31881	223.671	19	25	28	23.5	3.42	0.077	0.008	0.041	0.028
Ab24_099	B_alpinus	drone	arctic	0	25	104.526	0.781398	350.551	19	25	28	23.5	3.42	0.077	0.008	0.041	0.028
Ab24_099	B_alpinus	drone	arctic	0	18	117.502	0.10627	148.741	19	25	28	23.5	3.42	0.077	0.008	0.041	0.028
Ab24_099	B_alpinus	drone	arctic	0	21	123.445	0.168782	226.057	19	25	28	23.5	3.42	0.077	0.008	0.041	0.028
Ab24_099	B_alpinus	drone	arctic	0	17	131.147	2.50672	256.273	19	25	28	23.5	3.42	0.077	0.008	0.041	0.028
Ab24_099	B_alpinus	drone	arctic	0	5	131.686	0.512597	155.879	19	25	28	23.5	3.42	0.077	0.008	0.041	0.028
Ab24_099	B_alpinus	drone	arctic	0	12	133.431	0.356317	232.711	19	25	28	23.5	3.42	0.077	0.008	0.041	0.028
Ab24_099	B_alpinus	drone	arctic	0	38	134.715	0.812654	72.5758	19	25	28	23.5	3.42	0.077	0.008	0.041	0.028
Ab24_099	B_alpinus	drone	arctic	0	16	135.885	0.287554	218.775	19	25	28	23.5	3.42	0.077	0.008	0.041	0.028
Ab24_099	B_alpinus	drone	arctic	0	10	137.029	1.76283	175.134	19	25	28	23.5	3.42	0.077	0.008	0.041	0.028
Ab24_099	B_alpinus	drone	arctic	0	31	137.393	0.537602	298.391	19	25	28	23.5	3.42	0.077	0.008	0.041	0.028
Ab24_099	B_alpinus	drone	arctic	0	7	138.699	0.206289	123.8	19	25	28	23.5	3.42	0.077	0.008	0.041	0.028
Ab24_099	B_alpinus	drone	arctic	0	2	138.941	0.850161	242.356	19	25	28	23.5	3.42	0.077	0.008	0.041	0.028
Ab24_099	B_alpinus	drone	arctic	0	8	140.358	1.3065	171.212	19	25	28	23.5	3.42	0.077	0.008	0.041	0.028
Ab24_099	B_alpinus	drone	arctic	0	24	142.528	0.400076	96.8688	19	25	28	23.5	3.42	0.077	0.008	0.041	0.028
Ab24_099	B_alpinus	drone	arctic	0	20	143.916	0.21254	197.089	19	25	28	23.5	3.42	0.077	0.008	0.041	0.028
Ab24_099	B_alpinus	drone	arctic	0	9	144.296	0.287554	85.1099	19	25	28	23.5	3.42	0.077	0.008	0.041	0.028
Ab24_099	B_alpinus	drone	arctic	0	19	144.444	0.750142	175.163	19	25	28	23.5	3.42	0.077	0.008	0.041	0.028
Ab24_099	B_alpinus	drone	arctic	0	23	144.556	0.562606	332.253	19	25	28	23.5	3.42	0.077	0.008	0.041	0.028
Ab24_099	B_alpinus	drone	arctic	0	26	145.845	0.150028	149.027	19	25	28	23.5	3.42	0.077	0.008	0.041	0.028
Ab24_099	B_alpinus	drone	arctic	0	4	146.35	0.562606	133.853	19	25	28	23.5	3.42	0.077	0.008	0.041	0.028
Ab24_099	B_alpinus	drone	arctic	0	6	146.454	0.756393	152.436	19	25	28	23.5	3.42	0.077	0.008	0.041	0.028
Ab24_099	B_alpinus	drone	arctic	0	33	147.278	0.387573	180.342	19	25	28	23.5	3.42	0.077	0.008	0.041	0.028
Ab24_099	B_alpinus	drone	arctic	0	3	150.04	1.38151	153.808	19	25	28	23.5	3.42	0.077	0.008	0.041	0.028
Ab24_099	B_alpinus	drone	arctic	0	32	151.262	1.04395	344.638	19	25	28	23.5	3.42	0.077	0.008	0.041	0.028
Ab24_099	B_alpinus	drone	arctic	0	15	151.943	0.456336	168.103	19	25	28	23.5	3.42	0.077	0.008	0.041	0.028
Ab24_099	B_alpinus	drone	arctic	0	34	152.22	2.71926	334.836	19	25	28	23.5	3.42	0.077	0.008	0.041	0.028
Ab24_099	B_alpinus	drone	arctic	0	37	152.523	1.0752	198.394	19	25	28	23.5	3.42	0.077	0.008	0.041	0.028
Ab24_099	B_alpinus	drone	arctic	0	28	154.568	1.86285	238.958	19	25	28	23.5	3.42	0.077	0.008	0.041	0.028
Ab24_099	B_alpinus	drone	arctic	0	13	156.754	0.10627	20.0389	19	25	28	23.5	3.42	0.077	0.008	0.041	0.028
Ab24_099	B_alpinus	drone	arctic	0	27	169.6	0.731388	201.04	19	25	28	23.5	3.42	0.077	0.008	0.041	0.028
Ab24_099	B_alpinus	drone	arctic	0	11	169.749	0.137526	110.947	19	25	28	23.5	3.42	0.077	0.008	0.041	0.028
Ab24_099	B_alpinus	drone	arctic	0	30	170.46	0.725137	171.227	19	25	28	23.5	3.42	0.077	0.008	0.041	0.028
Ab24_099	B_alpinus	drone	arctic	0	35	171.19	0.243796	341.97	19	25	28	23.5	3.42	0.077	0.008	0.041	0.028
Ab24_099	B_alpinus	drone	arctic	0	42	172.389	1.81284	273.786	19	25	28	23.5	3.42	0.077	0.008	0.041	0.028
Ab24_099	B_alpinus	drone	arctic	0	39	181.783	1.06895	290.276	19	25	28	23.5	3.42	0.077	0.008	0.041	0.028
Ab24_099	B_alpinus	drone	arctic	0	29	183.593	0.100019	72.7823	19	25	28	23.5	3.42	0.077	0.008	0.041	0.028
Ab24_099	B_alpinus	drone	arctic	0	44	185.238	1.14397	206.615	19	25	28	23.5	3.42	0.077	0.008	0.041	0.028
Ab24_099	B_alpinus	drone	arctic	0	45	188.222	0.850161	214.084	19	25	28	23.5	3.42	0.077	0.008	0.041	0.028
Ab24_099	B_alpinus	drone	arctic	0	41	196.918	0.556355	236.53	19	25	28	23.5	3.42	0.077	0.008	0.041	0.028
Ab24_099	B_alpinus	drone	arctic	0	43	200.828	0.281303	118.454	19	25	28	23.5	3.42	0.077	0.008	0.041	0.028
Ab24_099	B_alpinus	drone	arctic	0	36	202.722	0.275052	219.394	19	25	28	23.5	3.42	0.077	0.008	0.041	0.028
Ab24_099	B_alpinus	drone	arctic	0	40	212.54	0.100019	178.315	19	25	28	23.5	3.42	0.077	0.008	0.041	0.028
Ab24_099	B_alpinus	drone	arctic	1	22	418.728	0.193787	44.3349	19	25	28	23.5	3.42	0.077	0.008	0.041	0.028
Ab24_q20	B_alpinus	drone	arctic	0	6	111.592	0.118763	344.781	23.3	NA	NA	NA	5.42	NA	NA	NA	NA
Ab24_q20	B_alpinus	drone	arctic	0	10	163.262	0.106261	377.24	23.3	NA	NA	NA	5.42	NA	NA	NA	NA
Ab24_q20	B_alpinus	drone	arctic	0	15	165.335	0.206272	549.482	23.3	NA	NA	NA	5.42	NA	NA	NA	NA
Ab24_q20	B_alpinus	drone	arctic	0	24	178.058	0.125013	88.6305	23.3	NA	NA	NA	5.42	NA	NA	NA	NA
Ab24_q20	B_alpinus	drone	arctic	0	47	192.83	0.0937599	141.158	23.3	NA	NA	NA	5.42	NA	NA	NA	NA
Ab24_q20	B_alpinus	drone	arctic	0	7	208.38	0.112512	254.406	23.3	NA	NA	NA	5.42	NA	NA	NA	NA
Ab24_q20	B_alpinus	drone	arctic	0	52	212.472	0.125013	124.149	23.3	NA	NA	NA	5.42	NA	NA	NA	NA
Ab24_q20	B_alpinus	drone	arctic	0	60	214.299	0.143765	160.457	23.3	NA	NA	NA	5.42	NA	NA	NA	NA
Ab24_q20	B_alpinus	drone	arctic	0	2	220.523	0.137515	127.216	23.3	NA	NA	NA	5.42	NA	NA	NA	NA
Ab24_q20	B_alpinus	drone	arctic	0	3	220.961	0.462549	298.563	23.3	NA	NA	NA	5.42	NA	NA	NA	NA
Ab24_q20	B_alpinus	drone	arctic	0	4	228.006	1.13762	291.069	23.3	NA	NA	NA	5.42	NA	NA	NA	NA
Ab24_q20	B_alpinus	drone	arctic	0	38	232.087	0.175019	169.007	23.3	NA	NA	NA	5.42	NA	NA	NA	NA
Ab24_q20	B_alpinus	drone	arctic	0	43	234.473	0.137515	166.084	23.3	NA	NA	NA	5.42	NA	NA	NA	NA
Ab24_q20	B_alpinus	drone	arctic	0	19	235.935	0.206272	113.961	23.3	NA	NA	NA	5.42	NA	NA	NA	NA
Ab24_q20	B_alpinus	drone	arctic	0	59	236.05	0.206272	127.623	23.3	NA	NA	NA	5.42	NA	NA	NA	NA
Ab24_q20	B_alpinus	drone	arctic	0	56	240.36	0.356288	307.236	23.3	NA	NA	NA	5.42	NA	NA	NA	NA
Ab24_q20	B_alpinus	drone	arctic	0	35	242.776	0.593813	297.389	23.3	NA	NA	NA	5.42	NA	NA	NA	NA
Ab24_q20	B_alpinus	drone	arctic	0	21	245.685	0.156267	175.035	23.3	NA	NA	NA	5.42	NA	NA	NA	NA
Ab24_q20	B_alpinus	drone	arctic	0	8	246.344	0.200021	263.751	23.3	NA	NA	NA	5.42	NA	NA	NA	NA
Ab24_q20	B_alpinus	drone	arctic	0	58	247.444	0.450048	382.912	23.3	NA	NA	NA	5.42	NA	NA	NA	NA
Ab24_q20	B_alpinus	drone	arctic	0	57	247.948	0.193771	270.198	23.3	NA	NA	NA	5.42	NA	NA	NA	NA
Ab24_q20	B_alpinus	drone	arctic	0	37	249.422	0.393792	228.757	23.3	NA	NA	NA	5.42	NA	NA	NA	NA
Ab24_q20	B_alpinus	drone	arctic	0	23	251.987	0.181269	168.616	23.3	NA	NA	NA	5.42	NA	NA	NA	NA
Ab24_q20	B_alpinus	drone	arctic	0	36	252.423	0.712575	247.695	23.3	NA	NA	NA	5.42	NA	NA	NA	NA
Ab24_q20	B_alpinus	drone	arctic	0	44	253.782	0.112512	165.321	23.3	NA	NA	NA	5.42	NA	NA	NA	NA
Ab24_q20	B_alpinus	drone	arctic	0	40	254.373	0.268778	276.024	23.3	NA	NA	NA	5.42	NA	NA	NA	NA
Ab24_q20	B_alpinus	drone	arctic	0	17	254.677	0.125013	187.091	23.3	NA	NA	NA	5.42	NA	NA	NA	NA
Ab24_q20	B_alpinus	drone	arctic	0	50	257.095	0.118763	66.4486	23.3	NA	NA	NA	5.42	NA	NA	NA	NA
Ab24_q20	B_alpinus	drone	arctic	0	39	261.299	0.456298	152.187	23.3	NA	NA	NA	5.42	NA	NA	NA	NA
Ab24_q20	B_alpinus	drone	arctic	0	5	272.504	0.525056	346.436	23.3	NA	NA	NA	5.42	NA	NA	NA	NA
Ab24_q20	B_alpinus	drone	arctic	0	30	273.091	0.193771	195.396	23.3	NA	NA	NA	5.42	NA	NA	NA	NA
Ab24_q20	B_alpinus	drone	arctic	0	53	277.251	0.162517	234.379	23.3	NA	NA	NA	5.42	NA	NA	NA	NA
Ab24_q20	B_alpinus	drone	arctic	0	20	279.723	0.337536	302.912	23.3	NA	NA	NA	5.42	NA	NA	NA	NA
Ab24_q20	B_alpinus	drone	arctic	0	48	280.655	1.06886	286.318	23.3	NA	NA	NA	5.42	NA	NA	NA	NA
Ab24_q20	B_alpinus	drone	arctic	0	18	282.711	0.0937599	155.256	23.3	NA	NA	NA	5.42	NA	NA	NA	NA
Ab24_q20	B_alpinus	drone	arctic	0	1	283.947	0.206272	117.517	23.3	NA	NA	NA	5.42	NA	NA	NA	NA
Ab24_q20	B_alpinus	drone	arctic	0	54	289.724	0.100011	352.921	23.3	NA	NA	NA	5.42	NA	NA	NA	NA
Ab24_q20	B_alpinus	drone	arctic	0	55	290.744	0.28128	275.898	23.3	NA	NA	NA	5.42	NA	NA	NA	NA
Ab24_q20	B_alpinus	drone	arctic	0	41	293.548	0.406293	303.104	23.3	NA	NA	NA	5.42	NA	NA	NA	NA
Ab24_q20	B_alpinus	drone	arctic	0	28	295.659	0.631317	348.152	23.3	NA	NA	NA	5.42	NA	NA	NA	NA
Ab24_q20	B_alpinus	drone	arctic	0	16	296.154	0.681322	416.067	23.3	NA	NA	NA	5.42	NA	NA	NA	NA
Ab24_q20	B_alpinus	drone	arctic	0	22	299.095	0.462549	209.28	23.3	NA	NA	NA	5.42	NA	NA	NA	NA
Ab24_q20	B_alpinus	drone	arctic	0	33	300.995	0.275029	196.52	23.3	NA	NA	NA	5.42	NA	NA	NA	NA
Ab24_q20	B_alpinus	drone	arctic	0	12	302.263	0.250026	339.781	23.3	NA	NA	NA	5.42	NA	NA	NA	NA
Ab24_q20	B_alpinus	drone	arctic	0	51	305.341	0.112512	68.9292	23.3	NA	NA	NA	5.42	NA	NA	NA	NA
Ab24_q20	B_alpinus	drone	arctic	0	9	307.012	0.18752	190.592	23.3	NA	NA	NA	5.42	NA	NA	NA	NA
Ab24_q20	B_alpinus	drone	arctic	0	11	309.605	0.337536	241.179	23.3	NA	NA	NA	5.42	NA	NA	NA	NA
Ab24_q20	B_alpinus	drone	arctic	0	32	312.588	0.412544	263.934	23.3	NA	NA	NA	5.42	NA	NA	NA	NA
Ab24_q20	B_alpinus	drone	arctic	0	25	313.051	1.09387	359.816	23.3	NA	NA	NA	5.42	NA	NA	NA	NA
Ab24_q20	B_alpinus	drone	arctic	0	13	327.425	0.106261	116.169	23.3	NA	NA	NA	5.42	NA	NA	NA	NA
Ab24_q20	B_alpinus	drone	arctic	0	31	328.217	0.200021	253.492	23.3	NA	NA	NA	5.42	NA	NA	NA	NA
Ab24_q20	B_alpinus	drone	arctic	0	49	337.806	0.156267	47.6537	23.3	NA	NA	NA	5.42	NA	NA	NA	NA
Ab24_q20	B_alpinus	drone	arctic	0	45	338.652	0.731327	318.607	23.3	NA	NA	NA	5.42	NA	NA	NA	NA
Ab24_q20	B_alpinus	drone	arctic	0	34	342.172	0.156267	102.411	23.3	NA	NA	NA	5.42	NA	NA	NA	NA
Ab24_q20	B_alpinus	drone	arctic	0	26	343.013	0.106261	85.3435	23.3	NA	NA	NA	5.42	NA	NA	NA	NA
Ab24_q20	B_alpinus	drone	arctic	0	14	351.118	0.112512	185.141	23.3	NA	NA	NA	5.42	NA	NA	NA	NA
Ab24_q20	B_alpinus	drone	arctic	0	27	359.368	0.112512	91.2349	23.3	NA	NA	NA	5.42	NA	NA	NA	NA
Ab24_q20	B_alpinus	drone	arctic	1	46	360.092	0.168768	154.865	23.3	NA	NA	NA	5.42	NA	NA	NA	NA
Ab24_q20	B_alpinus	drone	arctic	1	42	587.458	0.300032	1625.84	23.3	NA	NA	NA	5.42	NA	NA	NA	NA
Ab24_q20	B_alpinus	drone	arctic	1	29	953.074	0.150016	73.8112	23.3	NA	NA	NA	5.42	NA	NA	NA	NA
Ab24_q1	B_alpinus	queen	arctic	0	7	111.477	0.256277	636.835	17.4	NA	NA	NA	6.09	0.425	NA	NA	NA
Ab24_q1	B_alpinus	queen	arctic	0	10	122.383	0.168768	207.749	17.4	NA	NA	NA	6.09	0.425	NA	NA	NA
Ab24_q1	B_alpinus	queen	arctic	0	11	146.656	0.156267	249.309	17.4	NA	NA	NA	6.09	0.425	NA	NA	NA
Ab24_q1	B_alpinus	queen	arctic	0	1	149.526	0.593813	560.657	17.4	NA	NA	NA	6.09	0.425	NA	NA	NA
Ab24_q1	B_alpinus	queen	arctic	0	9	150.25	0.162517	345.735	17.4	NA	NA	NA	6.09	0.425	NA	NA	NA
Ab24_q1	B_alpinus	queen	arctic	0	2	150.81	0.168768	652.607	17.4	NA	NA	NA	6.09	0.425	NA	NA	NA
Ab24_q1	B_alpinus	queen	arctic	0	5	154.097	0.400042	586.99	17.4	NA	NA	NA	6.09	0.425	NA	NA	NA
Ab24_q1	B_alpinus	queen	arctic	0	6	156.408	0.350037	471.637	17.4	NA	NA	NA	6.09	0.425	NA	NA	NA
Ab24_q1	B_alpinus	queen	arctic	0	3	187.174	0.212522	482.098	17.4	NA	NA	NA	6.09	0.425	NA	NA	NA
Ab24_q1	B_alpinus	queen	arctic	1	8	257.628	0.125013	793.418	17.4	NA	NA	NA	6.09	0.425	NA	NA	NA
Ab24_q1	B_alpinus	queen	arctic	0	4	309.557	0.125013	323.767	17.4	NA	NA	NA	6.09	0.425	NA	NA	NA
Ab24_q3	B_alpinus	queen	arctic	0	12	157.547	0.181269	122.317	18.6	NA	NA	NA	6.36	0.451	NA	NA	NA
Ab24_q3	B_alpinus	queen	arctic	0	8	232.133	1.9002	210.266	18.6	NA	NA	NA	6.36	0.451	NA	NA	NA
Ab24_q3	B_alpinus	queen	arctic	0	5	233.605	0.28128	485.752	18.6	NA	NA	NA	6.36	0.451	NA	NA	NA
Ab24_q3	B_alpinus	queen	arctic	1	13	236.352	0.456298	1971.95	18.6	NA	NA	NA	6.36	0.451	NA	NA	NA
Ab24_q3	B_alpinus	queen	arctic	0	7	237.008	0.94385	53.4759	18.6	NA	NA	NA	6.36	0.451	NA	NA	NA
Ab24_q3	B_alpinus	queen	arctic	1	4	350.524	0.906346	260.42	18.6	NA	NA	NA	6.36	0.451	NA	NA	NA
Ab24_q3	B_alpinus	queen	arctic	0	6	355.668	0.206272	241.528	18.6	NA	NA	NA	6.36	0.451	NA	NA	NA
Ab24_q3	B_alpinus	queen	arctic	1	9	447.323	0.125013	36.8715	18.6	NA	NA	NA	6.36	0.451	NA	NA	NA
Ab24_q3	B_alpinus	queen	arctic	1	2	574.618	0.150016	809.254	18.6	NA	NA	NA	6.36	0.451	NA	NA	NA
Ab24_q3	B_alpinus	queen	arctic	1	14	650.264	0.531306	155.857	18.6	NA	NA	NA	6.36	0.451	NA	NA	NA
Ab24_q3	B_alpinus	queen	arctic	1	17	663	0.581311	1452.57	18.6	NA	NA	NA	6.36	0.451	NA	NA	NA
Ab24_q3	B_alpinus	queen	arctic	1	1	672.695	0.512554	182.686	18.6	NA	NA	NA	6.36	0.451	NA	NA	NA
Ab24_q3	B_alpinus	queen	arctic	1	11	791.941	0.431296	115.867	18.6	NA	NA	NA	6.36	0.451	NA	NA	NA
Ab24_q3	B_alpinus	queen	arctic	1	16	795.442	0.518805	848.285	18.6	NA	NA	NA	6.36	0.451	NA	NA	NA
Ab24_q3	B_alpinus	queen	arctic	1	3	833.686	0.343786	120.025	18.6	NA	NA	NA	6.36	0.451	NA	NA	NA
Ab24_q3	B_alpinus	queen	arctic	1	15	839.851	0.418794	81.1161	18.6	NA	NA	NA	6.36	0.451	NA	NA	NA
Ab24_q3	B_alpinus	queen	arctic	1	10	846.876	0.225024	42.3058	18.6	NA	NA	NA	6.36	0.451	NA	NA	NA
Ab24_030	B_alpinus	worker	arctic	0	8	194.942	0.156267	17.074	18.1	25.4	32.2	28.3	4.17	0.149	0.014	0.08	0.055
Ab24_030	B_alpinus	worker	arctic	0	36	203.639	0.343786	121.031	18.1	25.4	32.2	28.3	4.17	0.149	0.014	0.08	0.055
Ab24_030	B_alpinus	worker	arctic	0	7	204.096	0.206272	9.52826	18.1	25.4	32.2	28.3	4.17	0.149	0.014	0.08	0.055
Ab24_030	B_alpinus	worker	arctic	0	9	212.243	0.100011	10.3726	18.1	25.4	32.2	28.3	4.17	0.149	0.014	0.08	0.055
Ab24_030	B_alpinus	worker	arctic	0	20	219.468	0.137515	25.3888	18.1	25.4	32.2	28.3	4.17	0.149	0.014	0.08	0.055
Ab24_030	B_alpinus	worker	arctic	0	40	224.152	0.168768	140.376	18.1	25.4	32.2	28.3	4.17	0.149	0.014	0.08	0.055
Ab24_030	B_alpinus	worker	arctic	0	37	225.15	0.143765	39.3269	18.1	25.4	32.2	28.3	4.17	0.149	0.014	0.08	0.055
Ab24_030	B_alpinus	worker	arctic	1	14	229.741	0.237525	5.34137	18.1	25.4	32.2	28.3	4.17	0.149	0.014	0.08	0.055
Ab24_030	B_alpinus	worker	arctic	1	39	231.633	0.875093	16.891	18.1	25.4	32.2	28.3	4.17	0.149	0.014	0.08	0.055
Ab24_030	B_alpinus	worker	arctic	0	35	237.695	0.125013	17.3868	18.1	25.4	32.2	28.3	4.17	0.149	0.014	0.08	0.055
Ab24_030	B_alpinus	worker	arctic	0	31	242.239	0.250026	7.61757	18.1	25.4	32.2	28.3	4.17	0.149	0.014	0.08	0.055
Ab24_030	B_alpinus	worker	arctic	0	16	248.945	0.18752	6.29288	18.1	25.4	32.2	28.3	4.17	0.149	0.014	0.08	0.055
Ab24_030	B_alpinus	worker	arctic	0	10	250.937	0.0937599	4.34681	18.1	25.4	32.2	28.3	4.17	0.149	0.014	0.08	0.055
Ab24_030	B_alpinus	worker	arctic	1	44	252.921	0.137515	7.03033	18.1	25.4	32.2	28.3	4.17	0.149	0.014	0.08	0.055
Ab24_030	B_alpinus	worker	arctic	1	13	255.22	0.481301	39.3428	18.1	25.4	32.2	28.3	4.17	0.149	0.014	0.08	0.055
Ab24_030	B_alpinus	worker	arctic	0	34	267.714	0.125013	8.33127	18.1	25.4	32.2	28.3	4.17	0.149	0.014	0.08	0.055
Ab24_030	B_alpinus	worker	arctic	0	5	276.812	0.156267	33.3571	18.1	25.4	32.2	28.3	4.17	0.149	0.014	0.08	0.055
Ab24_030	B_alpinus	worker	arctic	0	38	277.937	0.268778	7.88134	18.1	25.4	32.2	28.3	4.17	0.149	0.014	0.08	0.055
Ab24_030	B_alpinus	worker	arctic	0	17	277.946	0.112512	3.48767	18.1	25.4	32.2	28.3	4.17	0.149	0.014	0.08	0.055
Ab24_030	B_alpinus	worker	arctic	0	6	285.956	0.193771	9.68105	18.1	25.4	32.2	28.3	4.17	0.149	0.014	0.08	0.055
Ab24_030	B_alpinus	worker	arctic	1	22	306.004	0.100011	6.34363	18.1	25.4	32.2	28.3	4.17	0.149	0.014	0.08	0.055
Ab24_030	B_alpinus	worker	arctic	1	19	314.04	0.100011	4.53817	18.1	25.4	32.2	28.3	4.17	0.149	0.014	0.08	0.055
Ab24_030	B_alpinus	worker	arctic	1	1	315.529	0.356288	2.68251	18.1	25.4	32.2	28.3	4.17	0.149	0.014	0.08	0.055
Ab24_030	B_alpinus	worker	arctic	0	32	318.279	0.137515	7.71141	18.1	25.4	32.2	28.3	4.17	0.149	0.014	0.08	0.055
Ab24_030	B_alpinus	worker	arctic	0	46	325.8	0.150016	28.0415	18.1	25.4	32.2	28.3	4.17	0.149	0.014	0.08	0.055
Ab24_030	B_alpinus	worker	arctic	1	27	328.612	0.812586	174.473	18.1	25.4	32.2	28.3	4.17	0.149	0.014	0.08	0.055
Ab24_030	B_alpinus	worker	arctic	1	12	328.928	0.156267	164.777	18.1	25.4	32.2	28.3	4.17	0.149	0.014	0.08	0.055
Ab24_030	B_alpinus	worker	arctic	1	28	329.863	0.38129	70.5069	18.1	25.4	32.2	28.3	4.17	0.149	0.014	0.08	0.055
Ab24_030	B_alpinus	worker	arctic	0	33	336.843	0.143765	46.1864	18.1	25.4	32.2	28.3	4.17	0.149	0.014	0.08	0.055
Ab24_030	B_alpinus	worker	arctic	1	41	352.716	1.74393	34.1485	18.1	25.4	32.2	28.3	4.17	0.149	0.014	0.08	0.055
Ab24_030	B_alpinus	worker	arctic	0	4	356.297	0.0937599	12.8952	18.1	25.4	32.2	28.3	4.17	0.149	0.014	0.08	0.055
Ab24_030	B_alpinus	worker	arctic	0	15	361.926	0.825087	8.48553	18.1	25.4	32.2	28.3	4.17	0.149	0.014	0.08	0.055
Ab24_030	B_alpinus	worker	arctic	1	43	386.138	1.29389	66.6928	18.1	25.4	32.2	28.3	4.17	0.149	0.014	0.08	0.055
Ab24_030	B_alpinus	worker	arctic	1	23	400.304	0.18752	3.7343	18.1	25.4	32.2	28.3	4.17	0.149	0.014	0.08	0.055
Ab24_030	B_alpinus	worker	arctic	1	47	400.726	0.256277	7.13317	18.1	25.4	32.2	28.3	4.17	0.149	0.014	0.08	0.055
Ab24_030	B_alpinus	worker	arctic	1	29	401.964	0.38129	5.11769	18.1	25.4	32.2	28.3	4.17	0.149	0.014	0.08	0.055
Ab24_030	B_alpinus	worker	arctic	1	25	410.863	0.100011	10.9301	18.1	25.4	32.2	28.3	4.17	0.149	0.014	0.08	0.055
Ab24_030	B_alpinus	worker	arctic	1	24	420.189	0.28753	11.0064	18.1	25.4	32.2	28.3	4.17	0.149	0.014	0.08	0.055
Ab24_030	B_alpinus	worker	arctic	1	2	433.366	0.275029	29.8172	18.1	25.4	32.2	28.3	4.17	0.149	0.014	0.08	0.055
Ab24_030	B_alpinus	worker	arctic	1	45	511.344	0.343786	2.8593	18.1	25.4	32.2	28.3	4.17	0.149	0.014	0.08	0.055
Ab24_030	B_alpinus	worker	arctic	1	42	533.081	0.150016	11.4726	18.1	25.4	32.2	28.3	4.17	0.149	0.014	0.08	0.055
Ab24_030	B_alpinus	worker	arctic	1	18	571.169	0.125013	4.53388	18.1	25.4	32.2	28.3	4.17	0.149	0.014	0.08	0.055
Ab24_030	B_alpinus	worker	arctic	1	11	621.218	0.237525	183.388	18.1	25.4	32.2	28.3	4.17	0.149	0.014	0.08	0.055
Ab24_030	B_alpinus	worker	arctic	1	21	639.555	0.518805	70.485	18.1	25.4	32.2	28.3	4.17	0.149	0.014	0.08	0.055
Ab24_030	B_alpinus	worker	arctic	1	3	707.215	0.18752	23.3421	18.1	25.4	32.2	28.3	4.17	0.149	0.014	0.08	0.055
Ab24_030	B_alpinus	worker	arctic	1	26	753.968	0.325034	36.291	18.1	25.4	32.2	28.3	4.17	0.149	0.014	0.08	0.055
Ab24_030	B_alpinus	worker	arctic	1	30	769.951	0.125013	14.2399	18.1	25.4	32.2	28.3	4.17	0.149	0.014	0.08	0.055
Ab24_046	B_alpinus	worker	arctic	0	4	109.936	0.0937599	241.77	18.5	24.1	36.4	23.4	5.61	0.379	0.026	0.172	0.181
Ab24_046	B_alpinus	worker	arctic	0	5	201.528	0.525056	296.834	18.5	24.1	36.4	23.4	5.61	0.379	0.026	0.172	0.181
Ab24_046	B_alpinus	worker	arctic	0	3	206.9	0.743829	254.559	18.5	24.1	36.4	23.4	5.61	0.379	0.026	0.172	0.181
Ab24_046	B_alpinus	worker	arctic	0	2	213.351	0.643818	204.312	18.5	24.1	36.4	23.4	5.61	0.379	0.026	0.172	0.181
Ab24_046	B_alpinus	worker	arctic	0	7	220.411	0.156267	525.233	18.5	24.1	36.4	23.4	5.61	0.379	0.026	0.172	0.181
Ab24_046	B_alpinus	worker	arctic	0	6	243.175	0.131264	465.967	18.5	24.1	36.4	23.4	5.61	0.379	0.026	0.172	0.181
Ab24_046	B_alpinus	worker	arctic	0	8	271.798	0.400042	78.7571	18.5	24.1	36.4	23.4	5.61	0.379	0.026	0.172	0.181
Ab24_046	B_alpinus	worker	arctic	1	1	633.136	0.262528	77.7043	18.5	24.1	36.4	23.4	5.61	0.379	0.026	0.172	0.181
Ab24_065	B_alpinus	worker	arctic	0	6	100.12	0.100011	204.257	19.5	31.7	37.8	30.2	5.55	0.277	0.022	0.157	0.098
Ab24_065	B_alpinus	worker	arctic	0	69	129.308	0.325034	322.386	19.5	31.7	37.8	30.2	5.55	0.277	0.022	0.157	0.098
Ab24_065	B_alpinus	worker	arctic	0	18	144.43	0.118763	288.724	19.5	31.7	37.8	30.2	5.55	0.277	0.022	0.157	0.098
Ab24_065	B_alpinus	worker	arctic	0	59	152.919	0.162517	258.143	19.5	31.7	37.8	30.2	5.55	0.277	0.022	0.157	0.098
Ab24_065	B_alpinus	worker	arctic	0	66	153.048	0.100011	127.459	19.5	31.7	37.8	30.2	5.55	0.277	0.022	0.157	0.098
Ab24_065	B_alpinus	worker	arctic	0	12	164.152	0.437546	753.106	19.5	31.7	37.8	30.2	5.55	0.277	0.022	0.157	0.098
Ab24_065	B_alpinus	worker	arctic	0	56	168.826	0.168768	291.139	19.5	31.7	37.8	30.2	5.55	0.277	0.022	0.157	0.098
Ab24_065	B_alpinus	worker	arctic	0	55	169.98	0.112512	146.727	19.5	31.7	37.8	30.2	5.55	0.277	0.022	0.157	0.098
Ab24_065	B_alpinus	worker	arctic	0	51	173.8	0.256277	189.776	19.5	31.7	37.8	30.2	5.55	0.277	0.022	0.157	0.098
Ab24_065	B_alpinus	worker	arctic	0	5	175.231	0.212522	98.5404	19.5	31.7	37.8	30.2	5.55	0.277	0.022	0.157	0.098
Ab24_065	B_alpinus	worker	arctic	0	70	175.868	0.0937599	226.667	19.5	31.7	37.8	30.2	5.55	0.277	0.022	0.157	0.098
Ab24_065	B_alpinus	worker	arctic	0	14	177.709	0.243776	533.142	19.5	31.7	37.8	30.2	5.55	0.277	0.022	0.157	0.098
Ab24_065	B_alpinus	worker	arctic	0	4	179.505	0.200021	320.119	19.5	31.7	37.8	30.2	5.55	0.277	0.022	0.157	0.098
Ab24_065	B_alpinus	worker	arctic	0	68	180.87	0.193771	176.031	19.5	31.7	37.8	30.2	5.55	0.277	0.022	0.157	0.098
Ab24_065	B_alpinus	worker	arctic	0	67	182.219	0.162517	281.242	19.5	31.7	37.8	30.2	5.55	0.277	0.022	0.157	0.098
Ab24_065	B_alpinus	worker	arctic	0	72	183.346	0.150016	275.487	19.5	31.7	37.8	30.2	5.55	0.277	0.022	0.157	0.098
Ab24_065	B_alpinus	worker	arctic	0	57	188.757	0.18752	187.87	19.5	31.7	37.8	30.2	5.55	0.277	0.022	0.157	0.098
Ab24_065	B_alpinus	worker	arctic	0	54	190.665	0.0937599	151.2	19.5	31.7	37.8	30.2	5.55	0.277	0.022	0.157	0.098
Ab24_065	B_alpinus	worker	arctic	0	52	191.47	0.212522	150.521	19.5	31.7	37.8	30.2	5.55	0.277	0.022	0.157	0.098
Ab24_065	B_alpinus	worker	arctic	0	65	200.028	0.206272	114.743	19.5	31.7	37.8	30.2	5.55	0.277	0.022	0.157	0.098
Ab24_065	B_alpinus	worker	arctic	0	73	200.326	0.312533	109.848	19.5	31.7	37.8	30.2	5.55	0.277	0.022	0.157	0.098
Ab24_065	B_alpinus	worker	arctic	0	38	201.047	0.325034	181.651	19.5	31.7	37.8	30.2	5.55	0.277	0.022	0.157	0.098
Ab24_065	B_alpinus	worker	arctic	0	71	211.183	0.18752	208.79	19.5	31.7	37.8	30.2	5.55	0.277	0.022	0.157	0.098
Ab24_065	B_alpinus	worker	arctic	0	39	211.8	0.443797	160.866	19.5	31.7	37.8	30.2	5.55	0.277	0.022	0.157	0.098
Ab24_065	B_alpinus	worker	arctic	0	60	215.127	0.200021	174.05	19.5	31.7	37.8	30.2	5.55	0.277	0.022	0.157	0.098
Ab24_065	B_alpinus	worker	arctic	0	64	218.113	0.118763	78.1137	19.5	31.7	37.8	30.2	5.55	0.277	0.022	0.157	0.098
Ab24_065	B_alpinus	worker	arctic	0	8	221.596	0.331285	656.141	19.5	31.7	37.8	30.2	5.55	0.277	0.022	0.157	0.098
Ab24_065	B_alpinus	worker	arctic	0	63	223.58	0.500053	292.746	19.5	31.7	37.8	30.2	5.55	0.277	0.022	0.157	0.098
Ab24_065	B_alpinus	worker	arctic	0	3	224.288	0.162517	83.191	19.5	31.7	37.8	30.2	5.55	0.277	0.022	0.157	0.098
Ab24_065	B_alpinus	worker	arctic	0	2	225.712	0.418794	352.551	19.5	31.7	37.8	30.2	5.55	0.277	0.022	0.157	0.098
Ab24_065	B_alpinus	worker	arctic	0	23	226.505	0.306282	332.96	19.5	31.7	37.8	30.2	5.55	0.277	0.022	0.157	0.098
Ab24_065	B_alpinus	worker	arctic	0	10	235.272	0.300032	327.541	19.5	31.7	37.8	30.2	5.55	0.277	0.022	0.157	0.098
Ab24_065	B_alpinus	worker	arctic	0	58	239.622	0.131264	98.2087	19.5	31.7	37.8	30.2	5.55	0.277	0.022	0.157	0.098
Ab24_065	B_alpinus	worker	arctic	0	1	239.719	0.206272	364.419	19.5	31.7	37.8	30.2	5.55	0.277	0.022	0.157	0.098
Ab24_065	B_alpinus	worker	arctic	0	31	239.734	0.275029	266.466	19.5	31.7	37.8	30.2	5.55	0.277	0.022	0.157	0.098
Ab24_065	B_alpinus	worker	arctic	0	45	241.189	0.100011	35.9264	19.5	31.7	37.8	30.2	5.55	0.277	0.022	0.157	0.098
Ab24_065	B_alpinus	worker	arctic	0	37	245.681	0.143765	166.335	19.5	31.7	37.8	30.2	5.55	0.277	0.022	0.157	0.098
Ab24_065	B_alpinus	worker	arctic	0	34	247.531	2.13773	463.712	19.5	31.7	37.8	30.2	5.55	0.277	0.022	0.157	0.098
Ab24_065	B_alpinus	worker	arctic	0	44	252.651	0.0937599	48.7811	19.5	31.7	37.8	30.2	5.55	0.277	0.022	0.157	0.098
Ab24_065	B_alpinus	worker	arctic	0	11	254.005	0.718826	630.12	19.5	31.7	37.8	30.2	5.55	0.277	0.022	0.157	0.098
Ab24_065	B_alpinus	worker	arctic	0	40	254.073	0.262528	228.017	19.5	31.7	37.8	30.2	5.55	0.277	0.022	0.157	0.098
Ab24_065	B_alpinus	worker	arctic	0	35	255.229	0.256277	116.554	19.5	31.7	37.8	30.2	5.55	0.277	0.022	0.157	0.098
Ab24_065	B_alpinus	worker	arctic	0	61	257.236	0.206272	178.146	19.5	31.7	37.8	30.2	5.55	0.277	0.022	0.157	0.098
Ab24_065	B_alpinus	worker	arctic	0	36	257.32	0.393792	198.446	19.5	31.7	37.8	30.2	5.55	0.277	0.022	0.157	0.098
Ab24_065	B_alpinus	worker	arctic	0	48	257.399	0.237525	317.896	19.5	31.7	37.8	30.2	5.55	0.277	0.022	0.157	0.098
Ab24_065	B_alpinus	worker	arctic	0	33	257.418	0.731327	239.934	19.5	31.7	37.8	30.2	5.55	0.277	0.022	0.157	0.098
Ab24_065	B_alpinus	worker	arctic	0	43	259.451	0.425045	207.96	19.5	31.7	37.8	30.2	5.55	0.277	0.022	0.157	0.098
Ab24_065	B_alpinus	worker	arctic	0	74	261.554	2.03146	445.355	19.5	31.7	37.8	30.2	5.55	0.277	0.022	0.157	0.098
Ab24_065	B_alpinus	worker	arctic	0	50	262.015	0.862591	229.701	19.5	31.7	37.8	30.2	5.55	0.277	0.022	0.157	0.098
Ab24_065	B_alpinus	worker	arctic	0	47	263.419	0.100011	285.281	19.5	31.7	37.8	30.2	5.55	0.277	0.022	0.157	0.098
Ab24_065	B_alpinus	worker	arctic	0	46	265.419	0.393792	120.988	19.5	31.7	37.8	30.2	5.55	0.277	0.022	0.157	0.098
Ab24_065	B_alpinus	worker	arctic	0	27	268.006	0.112512	158.813	19.5	31.7	37.8	30.2	5.55	0.277	0.022	0.157	0.098
Ab24_065	B_alpinus	worker	arctic	0	49	270.716	0.137515	282.731	19.5	31.7	37.8	30.2	5.55	0.277	0.022	0.157	0.098
Ab24_065	B_alpinus	worker	arctic	0	42	272.998	0.206272	251.215	19.5	31.7	37.8	30.2	5.55	0.277	0.022	0.157	0.098
Ab24_065	B_alpinus	worker	arctic	0	28	275.341	0.150016	177.266	19.5	31.7	37.8	30.2	5.55	0.277	0.022	0.157	0.098
Ab24_065	B_alpinus	worker	arctic	0	62	276.551	0.162517	71.1326	19.5	31.7	37.8	30.2	5.55	0.277	0.022	0.157	0.098
Ab24_065	B_alpinus	worker	arctic	0	41	276.816	0.362538	248.675	19.5	31.7	37.8	30.2	5.55	0.277	0.022	0.157	0.098
Ab24_065	B_alpinus	worker	arctic	0	30	280.113	0.400042	284.259	19.5	31.7	37.8	30.2	5.55	0.277	0.022	0.157	0.098
Ab24_065	B_alpinus	worker	arctic	0	7	280.995	0.175019	238.881	19.5	31.7	37.8	30.2	5.55	0.277	0.022	0.157	0.098
Ab24_065	B_alpinus	worker	arctic	0	75	281.378	0.250026	140.983	19.5	31.7	37.8	30.2	5.55	0.277	0.022	0.157	0.098
Ab24_065	B_alpinus	worker	arctic	0	9	281.738	0.106261	271.233	19.5	31.7	37.8	30.2	5.55	0.277	0.022	0.157	0.098
Ab24_065	B_alpinus	worker	arctic	0	53	287.714	0.293781	235.062	19.5	31.7	37.8	30.2	5.55	0.277	0.022	0.157	0.098
Ab24_065	B_alpinus	worker	arctic	0	15	288.787	0.275029	535.893	19.5	31.7	37.8	30.2	5.55	0.277	0.022	0.157	0.098
Ab24_065	B_alpinus	worker	arctic	0	19	299.972	0.168768	287.66	19.5	31.7	37.8	30.2	5.55	0.277	0.022	0.157	0.098
Ab24_065	B_alpinus	worker	arctic	0	24	300.135	0.162517	342.995	19.5	31.7	37.8	30.2	5.55	0.277	0.022	0.157	0.098
Ab24_065	B_alpinus	worker	arctic	0	26	300.233	1.8627	381.232	19.5	31.7	37.8	30.2	5.55	0.277	0.022	0.157	0.098
Ab24_065	B_alpinus	worker	arctic	0	32	301.057	0.275029	355.423	19.5	31.7	37.8	30.2	5.55	0.277	0.022	0.157	0.098
Ab24_065	B_alpinus	worker	arctic	0	16	302.53	0.418794	346.361	19.5	31.7	37.8	30.2	5.55	0.277	0.022	0.157	0.098
Ab24_065	B_alpinus	worker	arctic	0	21	303.816	0.156267	45.099	19.5	31.7	37.8	30.2	5.55	0.277	0.022	0.157	0.098
Ab24_065	B_alpinus	worker	arctic	0	25	305.996	0.162517	50.2324	19.5	31.7	37.8	30.2	5.55	0.277	0.022	0.157	0.098
Ab24_065	B_alpinus	worker	arctic	0	20	308.571	0.112512	46.5092	19.5	31.7	37.8	30.2	5.55	0.277	0.022	0.157	0.098
Ab24_065	B_alpinus	worker	arctic	0	17	309.609	0.293781	103.96	19.5	31.7	37.8	30.2	5.55	0.277	0.022	0.157	0.098
Ab24_065	B_alpinus	worker	arctic	0	22	348.483	0.150016	220.759	19.5	31.7	37.8	30.2	5.55	0.277	0.022	0.157	0.098
Ab24_065	B_alpinus	worker	arctic	1	13	515.951	0.156267	65.8127	19.5	31.7	37.8	30.2	5.55	0.277	0.022	0.157	0.098
Ab24_065	B_alpinus	worker	arctic	1	29	764.875	0.106261	34.1216	19.5	31.7	37.8	30.2	5.55	0.277	0.022	0.157	0.098
Ab24_067	B_alpinus	worker	arctic	0	21	119.294	0.131264	443.272	19.9	31.9	34.2	31.5	4.26	0.139	0.013	0.078	0.048
Ab24_067	B_alpinus	worker	arctic	0	54	121.83	0.168768	315.871	19.9	31.9	34.2	31.5	4.26	0.139	0.013	0.078	0.048
Ab24_067	B_alpinus	worker	arctic	0	68	122.702	0.118763	338.086	19.9	31.9	34.2	31.5	4.26	0.139	0.013	0.078	0.048
Ab24_067	B_alpinus	worker	arctic	0	62	123.988	0.206272	314.175	19.9	31.9	34.2	31.5	4.26	0.139	0.013	0.078	0.048
Ab24_067	B_alpinus	worker	arctic	0	10	130.082	0.200021	515.867	19.9	31.9	34.2	31.5	4.26	0.139	0.013	0.078	0.048
Ab24_067	B_alpinus	worker	arctic	0	41	134.484	0.268778	300.018	19.9	31.9	34.2	31.5	4.26	0.139	0.013	0.078	0.048
Ab24_067	B_alpinus	worker	arctic	0	52	149.464	0.143765	312.592	19.9	31.9	34.2	31.5	4.26	0.139	0.013	0.078	0.048
Ab24_067	B_alpinus	worker	arctic	0	38	155.322	0.243776	317.625	19.9	31.9	34.2	31.5	4.26	0.139	0.013	0.078	0.048
Ab24_067	B_alpinus	worker	arctic	0	22	156.351	0.175019	332.485	19.9	31.9	34.2	31.5	4.26	0.139	0.013	0.078	0.048
Ab24_067	B_alpinus	worker	arctic	0	37	158.242	0.143765	291.334	19.9	31.9	34.2	31.5	4.26	0.139	0.013	0.078	0.048
Ab24_067	B_alpinus	worker	arctic	0	55	161.181	0.225024	507.218	19.9	31.9	34.2	31.5	4.26	0.139	0.013	0.078	0.048
Ab24_067	B_alpinus	worker	arctic	0	31	161.7	0.106261	432.83	19.9	31.9	34.2	31.5	4.26	0.139	0.013	0.078	0.048
Ab24_067	B_alpinus	worker	arctic	0	47	162.937	0.206272	278.047	19.9	31.9	34.2	31.5	4.26	0.139	0.013	0.078	0.048
Ab24_067	B_alpinus	worker	arctic	0	65	171.992	0.150016	405.672	19.9	31.9	34.2	31.5	4.26	0.139	0.013	0.078	0.048
Ab24_067	B_alpinus	worker	arctic	0	64	179.238	0.175019	286.998	19.9	31.9	34.2	31.5	4.26	0.139	0.013	0.078	0.048
Ab24_067	B_alpinus	worker	arctic	0	39	182.84	0.225024	318.958	19.9	31.9	34.2	31.5	4.26	0.139	0.013	0.078	0.048
Ab24_067	B_alpinus	worker	arctic	0	53	183.09	0.181269	242.488	19.9	31.9	34.2	31.5	4.26	0.139	0.013	0.078	0.048
Ab24_067	B_alpinus	worker	arctic	0	23	185.944	0.143765	468.321	19.9	31.9	34.2	31.5	4.26	0.139	0.013	0.078	0.048
Ab24_067	B_alpinus	worker	arctic	0	57	186.445	0.556309	388.89	19.9	31.9	34.2	31.5	4.26	0.139	0.013	0.078	0.048
Ab24_067	B_alpinus	worker	arctic	0	14	188.076	0.150016	412.687	19.9	31.9	34.2	31.5	4.26	0.139	0.013	0.078	0.048
Ab24_067	B_alpinus	worker	arctic	0	34	188.316	0.143765	467.018	19.9	31.9	34.2	31.5	4.26	0.139	0.013	0.078	0.048
Ab24_067	B_alpinus	worker	arctic	0	11	191.53	0.131264	557.047	19.9	31.9	34.2	31.5	4.26	0.139	0.013	0.078	0.048
Ab24_067	B_alpinus	worker	arctic	0	15	194.342	0.200021	395.067	19.9	31.9	34.2	31.5	4.26	0.139	0.013	0.078	0.048
Ab24_067	B_alpinus	worker	arctic	0	35	197.078	0.312533	540.645	19.9	31.9	34.2	31.5	4.26	0.139	0.013	0.078	0.048
Ab24_067	B_alpinus	worker	arctic	0	61	199.669	0.206272	354.08	19.9	31.9	34.2	31.5	4.26	0.139	0.013	0.078	0.048
Ab24_067	B_alpinus	worker	arctic	0	24	200.383	0.225024	367.343	19.9	31.9	34.2	31.5	4.26	0.139	0.013	0.078	0.048
Ab24_067	B_alpinus	worker	arctic	0	48	201.886	0.200021	311.196	19.9	31.9	34.2	31.5	4.26	0.139	0.013	0.078	0.048
Ab24_067	B_alpinus	worker	arctic	0	43	203.514	0.406293	269.061	19.9	31.9	34.2	31.5	4.26	0.139	0.013	0.078	0.048
Ab24_067	B_alpinus	worker	arctic	0	42	204.035	0.156267	378.296	19.9	31.9	34.2	31.5	4.26	0.139	0.013	0.078	0.048
Ab24_067	B_alpinus	worker	arctic	0	49	204.711	0.293781	289.56	19.9	31.9	34.2	31.5	4.26	0.139	0.013	0.078	0.048
Ab24_067	B_alpinus	worker	arctic	0	58	204.837	0.300032	300.303	19.9	31.9	34.2	31.5	4.26	0.139	0.013	0.078	0.048
Ab24_067	B_alpinus	worker	arctic	0	56	206.252	0.112512	375.241	19.9	31.9	34.2	31.5	4.26	0.139	0.013	0.078	0.048
Ab24_067	B_alpinus	worker	arctic	0	63	217.114	0.243776	315.856	19.9	31.9	34.2	31.5	4.26	0.139	0.013	0.078	0.048
Ab24_067	B_alpinus	worker	arctic	0	9	223.616	0.362538	397.094	19.9	31.9	34.2	31.5	4.26	0.139	0.013	0.078	0.048
Ab24_067	B_alpinus	worker	arctic	0	32	229.435	0.200021	336.9	19.9	31.9	34.2	31.5	4.26	0.139	0.013	0.078	0.048
Ab24_067	B_alpinus	worker	arctic	0	59	230.235	0.306282	259.151	19.9	31.9	34.2	31.5	4.26	0.139	0.013	0.078	0.048
Ab24_067	B_alpinus	worker	arctic	0	33	231.826	0.162517	445.987	19.9	31.9	34.2	31.5	4.26	0.139	0.013	0.078	0.048
Ab24_067	B_alpinus	worker	arctic	0	26	237.586	0.512554	447.586	19.9	31.9	34.2	31.5	4.26	0.139	0.013	0.078	0.048
Ab24_067	B_alpinus	worker	arctic	0	20	240.854	0.212522	482.852	19.9	31.9	34.2	31.5	4.26	0.139	0.013	0.078	0.048
Ab24_067	B_alpinus	worker	arctic	0	66	242.874	0.118763	423.248	19.9	31.9	34.2	31.5	4.26	0.139	0.013	0.078	0.048
Ab24_067	B_alpinus	worker	arctic	0	17	243.127	0.200021	351.011	19.9	31.9	34.2	31.5	4.26	0.139	0.013	0.078	0.048
Ab24_067	B_alpinus	worker	arctic	0	3	246.766	0.100011	187.982	19.9	31.9	34.2	31.5	4.26	0.139	0.013	0.078	0.048
Ab24_067	B_alpinus	worker	arctic	0	25	250.107	0.331285	342.587	19.9	31.9	34.2	31.5	4.26	0.139	0.013	0.078	0.048
Ab24_067	B_alpinus	worker	arctic	0	1	253.281	0.100011	143.797	19.9	31.9	34.2	31.5	4.26	0.139	0.013	0.078	0.048
Ab24_067	B_alpinus	worker	arctic	0	51	260.169	0.256277	301.74	19.9	31.9	34.2	31.5	4.26	0.139	0.013	0.078	0.048
Ab24_067	B_alpinus	worker	arctic	0	27	272.928	0.38129	489.259	19.9	31.9	34.2	31.5	4.26	0.139	0.013	0.078	0.048
Ab24_067	B_alpinus	worker	arctic	0	5	275.417	0.162517	46.057	19.9	31.9	34.2	31.5	4.26	0.139	0.013	0.078	0.048
Ab24_067	B_alpinus	worker	arctic	0	28	278.209	0.38129	365.649	19.9	31.9	34.2	31.5	4.26	0.139	0.013	0.078	0.048
Ab24_067	B_alpinus	worker	arctic	0	18	280.51	0.512554	369.969	19.9	31.9	34.2	31.5	4.26	0.139	0.013	0.078	0.048
Ab24_067	B_alpinus	worker	arctic	0	44	281.866	0.443797	93.6978	19.9	31.9	34.2	31.5	4.26	0.139	0.013	0.078	0.048
Ab24_067	B_alpinus	worker	arctic	0	60	282.482	0.175019	97.8265	19.9	31.9	34.2	31.5	4.26	0.139	0.013	0.078	0.048
Ab24_067	B_alpinus	worker	arctic	0	19	283.851	0.175019	210.544	19.9	31.9	34.2	31.5	4.26	0.139	0.013	0.078	0.048
Ab24_067	B_alpinus	worker	arctic	0	13	285.444	0.256277	293.669	19.9	31.9	34.2	31.5	4.26	0.139	0.013	0.078	0.048
Ab24_067	B_alpinus	worker	arctic	0	16	285.468	0.125013	364.606	19.9	31.9	34.2	31.5	4.26	0.139	0.013	0.078	0.048
Ab24_067	B_alpinus	worker	arctic	0	7	287.413	0.593813	419.276	19.9	31.9	34.2	31.5	4.26	0.139	0.013	0.078	0.048
Ab24_067	B_alpinus	worker	arctic	0	2	290.936	0.231274	213.214	19.9	31.9	34.2	31.5	4.26	0.139	0.013	0.078	0.048
Ab24_067	B_alpinus	worker	arctic	0	29	293.187	0.200021	318.102	19.9	31.9	34.2	31.5	4.26	0.139	0.013	0.078	0.048
Ab24_067	B_alpinus	worker	arctic	0	50	295.181	0.206272	350.474	19.9	31.9	34.2	31.5	4.26	0.139	0.013	0.078	0.048
Ab24_067	B_alpinus	worker	arctic	0	46	295.5	0.143765	207.612	19.9	31.9	34.2	31.5	4.26	0.139	0.013	0.078	0.048
Ab24_067	B_alpinus	worker	arctic	0	45	298.548	0.181269	189.157	19.9	31.9	34.2	31.5	4.26	0.139	0.013	0.078	0.048
Ab24_067	B_alpinus	worker	arctic	0	12	304.216	0.143765	67.6882	19.9	31.9	34.2	31.5	4.26	0.139	0.013	0.078	0.048
Ab24_067	B_alpinus	worker	arctic	0	4	325.566	0.225024	194.46	19.9	31.9	34.2	31.5	4.26	0.139	0.013	0.078	0.048
Ab24_067	B_alpinus	worker	arctic	0	36	327.916	0.243776	314.279	19.9	31.9	34.2	31.5	4.26	0.139	0.013	0.078	0.048
Ab24_067	B_alpinus	worker	arctic	0	30	332.572	0.137515	384.517	19.9	31.9	34.2	31.5	4.26	0.139	0.013	0.078	0.048
Ab24_067	B_alpinus	worker	arctic	0	6	338.91	0.168768	53.2829	19.9	31.9	34.2	31.5	4.26	0.139	0.013	0.078	0.048
Ab24_067	B_alpinus	worker	arctic	0	40	339.674	0.137515	213.815	19.9	31.9	34.2	31.5	4.26	0.139	0.013	0.078	0.048
Ab24_067	B_alpinus	worker	arctic	0	8	350.95	0.112512	265.702	19.9	31.9	34.2	31.5	4.26	0.139	0.013	0.078	0.048
Ab24_067	B_alpinus	worker	arctic	0	67	359.981	0.193771	284.915	19.9	31.9	34.2	31.5	4.26	0.139	0.013	0.078	0.048
Ab24_079	B_alpinus	worker	arctic	0	5	138.528	0.125013	265.687	19.6	27.2	37.2	28.4	3.55	0.12	0.015	0.064	0.041
Ab24_079	B_alpinus	worker	arctic	0	9	196.282	0.275029	251.213	19.6	27.2	37.2	28.4	3.55	0.12	0.015	0.064	0.041
Ab24_079	B_alpinus	worker	arctic	0	6	205.693	0.268778	211.507	19.6	27.2	37.2	28.4	3.55	0.12	0.015	0.064	0.041
Ab24_079	B_alpinus	worker	arctic	0	10	224.689	0.575061	354.505	19.6	27.2	37.2	28.4	3.55	0.12	0.015	0.064	0.041
Ab24_079	B_alpinus	worker	arctic	0	57	243.232	0.106261	41.7468	19.6	27.2	37.2	28.4	3.55	0.12	0.015	0.064	0.041
Ab24_079	B_alpinus	worker	arctic	0	1	250.749	1.56267	446.637	19.6	27.2	37.2	28.4	3.55	0.12	0.015	0.064	0.041
Ab24_079	B_alpinus	worker	arctic	1	56	262.03	0.106261	477.541	19.6	27.2	37.2	28.4	3.55	0.12	0.015	0.064	0.041
Ab24_079	B_alpinus	worker	arctic	0	7	264.493	0.156267	164.259	19.6	27.2	37.2	28.4	3.55	0.12	0.015	0.064	0.041
Ab24_079	B_alpinus	worker	arctic	1	72	268.006	1.08762	391.81	19.6	27.2	37.2	28.4	3.55	0.12	0.015	0.064	0.041
Ab24_079	B_alpinus	worker	arctic	0	49	268.414	0.337536	362.384	19.6	27.2	37.2	28.4	3.55	0.12	0.015	0.064	0.041
Ab24_079	B_alpinus	worker	arctic	0	13	273.683	0.900095	359.899	19.6	27.2	37.2	28.4	3.55	0.12	0.015	0.064	0.041
Ab24_079	B_alpinus	worker	arctic	1	54	273.947	0.100011	244.939	19.6	27.2	37.2	28.4	3.55	0.12	0.015	0.064	0.041
Ab24_079	B_alpinus	worker	arctic	0	74	274.341	0.393792	326.155	19.6	27.2	37.2	28.4	3.55	0.12	0.015	0.064	0.041
Ab24_079	B_alpinus	worker	arctic	0	12	274.852	0.887594	388.326	19.6	27.2	37.2	28.4	3.55	0.12	0.015	0.064	0.041
Ab24_079	B_alpinus	worker	arctic	0	78	276.425	0.437546	269.152	19.6	27.2	37.2	28.4	3.55	0.12	0.015	0.064	0.041
Ab24_079	B_alpinus	worker	arctic	0	14	279.092	0.37504	256.418	19.6	27.2	37.2	28.4	3.55	0.12	0.015	0.064	0.041
Ab24_079	B_alpinus	worker	arctic	0	8	282.086	0.318784	323.799	19.6	27.2	37.2	28.4	3.55	0.12	0.015	0.064	0.041
Ab24_079	B_alpinus	worker	arctic	0	38	282.926	0.125013	221.672	19.6	27.2	37.2	28.4	3.55	0.12	0.015	0.064	0.041
Ab24_079	B_alpinus	worker	arctic	0	28	283.333	2.08772	516.725	19.6	27.2	37.2	28.4	3.55	0.12	0.015	0.064	0.041
Ab24_079	B_alpinus	worker	arctic	0	35	284.014	0.75633	327.842	19.6	27.2	37.2	28.4	3.55	0.12	0.015	0.064	0.041
Ab24_079	B_alpinus	worker	arctic	0	27	285.153	0.28753	266.1	19.6	27.2	37.2	28.4	3.55	0.12	0.015	0.064	0.041
Ab24_079	B_alpinus	worker	arctic	0	31	286.687	0.400042	346.39	19.6	27.2	37.2	28.4	3.55	0.12	0.015	0.064	0.041
Ab24_079	B_alpinus	worker	arctic	0	18	287.607	0.112512	217.768	19.6	27.2	37.2	28.4	3.55	0.12	0.015	0.064	0.041
Ab24_079	B_alpinus	worker	arctic	0	30	288.424	0.456298	391.406	19.6	27.2	37.2	28.4	3.55	0.12	0.015	0.064	0.041
Ab24_079	B_alpinus	worker	arctic	0	16	288.435	0.106261	319.124	19.6	27.2	37.2	28.4	3.55	0.12	0.015	0.064	0.041
Ab24_079	B_alpinus	worker	arctic	0	26	290.375	0.156267	161.186	19.6	27.2	37.2	28.4	3.55	0.12	0.015	0.064	0.041
Ab24_079	B_alpinus	worker	arctic	0	88	290.536	0.731327	209.25	19.6	27.2	37.2	28.4	3.55	0.12	0.015	0.064	0.041
Ab24_079	B_alpinus	worker	arctic	0	17	290.644	1.10012	424.354	19.6	27.2	37.2	28.4	3.55	0.12	0.015	0.064	0.041
Ab24_079	B_alpinus	worker	arctic	0	33	292.916	0.293781	221.456	19.6	27.2	37.2	28.4	3.55	0.12	0.015	0.064	0.041
Ab24_079	B_alpinus	worker	arctic	0	37	293.189	0.175019	242.919	19.6	27.2	37.2	28.4	3.55	0.12	0.015	0.064	0.041
Ab24_079	B_alpinus	worker	arctic	0	25	293.354	0.268778	194.877	19.6	27.2	37.2	28.4	3.55	0.12	0.015	0.064	0.041
Ab24_079	B_alpinus	worker	arctic	0	83	296.904	0.668821	290.153	19.6	27.2	37.2	28.4	3.55	0.12	0.015	0.064	0.041
Ab24_079	B_alpinus	worker	arctic	0	75	296.957	0.100011	122.173	19.6	27.2	37.2	28.4	3.55	0.12	0.015	0.064	0.041
Ab24_079	B_alpinus	worker	arctic	0	50	297.605	0.275029	269.814	19.6	27.2	37.2	28.4	3.55	0.12	0.015	0.064	0.041
Ab24_079	B_alpinus	worker	arctic	0	34	298.062	0.225024	193.249	19.6	27.2	37.2	28.4	3.55	0.12	0.015	0.064	0.041
Ab24_079	B_alpinus	worker	arctic	0	32	298.365	0.387541	383.231	19.6	27.2	37.2	28.4	3.55	0.12	0.015	0.064	0.041
Ab24_079	B_alpinus	worker	arctic	0	82	298.945	0.343786	237.39	19.6	27.2	37.2	28.4	3.55	0.12	0.015	0.064	0.041
Ab24_079	B_alpinus	worker	arctic	0	29	299.004	0.143765	294.372	19.6	27.2	37.2	28.4	3.55	0.12	0.015	0.064	0.041
Ab24_079	B_alpinus	worker	arctic	0	19	300.285	0.543808	395.961	19.6	27.2	37.2	28.4	3.55	0.12	0.015	0.064	0.041
Ab24_079	B_alpinus	worker	arctic	0	60	300.4	1.48766	415.031	19.6	27.2	37.2	28.4	3.55	0.12	0.015	0.064	0.041
Ab24_079	B_alpinus	worker	arctic	0	64	300.487	0.150016	147.407	19.6	27.2	37.2	28.4	3.55	0.12	0.015	0.064	0.041
Ab24_079	B_alpinus	worker	arctic	0	42	303.013	0.262528	273.982	19.6	27.2	37.2	28.4	3.55	0.12	0.015	0.064	0.041
Ab24_079	B_alpinus	worker	arctic	0	52	304.734	0.0937599	245.238	19.6	27.2	37.2	28.4	3.55	0.12	0.015	0.064	0.041
Ab24_079	B_alpinus	worker	arctic	0	20	305.08	2.03772	492.399	19.6	27.2	37.2	28.4	3.55	0.12	0.015	0.064	0.041
Ab24_079	B_alpinus	worker	arctic	0	79	305.218	0.656319	369.332	19.6	27.2	37.2	28.4	3.55	0.12	0.015	0.064	0.041
Ab24_079	B_alpinus	worker	arctic	0	4	305.535	0.175019	53.9719	19.6	27.2	37.2	28.4	3.55	0.12	0.015	0.064	0.041
Ab24_079	B_alpinus	worker	arctic	0	55	305.969	0.537557	239.836	19.6	27.2	37.2	28.4	3.55	0.12	0.015	0.064	0.041
Ab24_079	B_alpinus	worker	arctic	0	59	308.318	0.525056	307.257	19.6	27.2	37.2	28.4	3.55	0.12	0.015	0.064	0.041
Ab24_079	B_alpinus	worker	arctic	0	81	310.176	0.118763	178.666	19.6	27.2	37.2	28.4	3.55	0.12	0.015	0.064	0.041
Ab24_079	B_alpinus	worker	arctic	0	15	311.525	0.506304	435.142	19.6	27.2	37.2	28.4	3.55	0.12	0.015	0.064	0.041
Ab24_079	B_alpinus	worker	arctic	0	89	312.439	0.200021	99.2701	19.6	27.2	37.2	28.4	3.55	0.12	0.015	0.064	0.041
Ab24_079	B_alpinus	worker	arctic	0	21	313.567	0.243776	252.301	19.6	27.2	37.2	28.4	3.55	0.12	0.015	0.064	0.041
Ab24_079	B_alpinus	worker	arctic	0	39	313.77	0.306282	256.205	19.6	27.2	37.2	28.4	3.55	0.12	0.015	0.064	0.041
Ab24_079	B_alpinus	worker	arctic	0	40	315.169	0.337536	210.451	19.6	27.2	37.2	28.4	3.55	0.12	0.015	0.064	0.041
Ab24_079	B_alpinus	worker	arctic	0	47	315.771	0.131264	193.161	19.6	27.2	37.2	28.4	3.55	0.12	0.015	0.064	0.041
Ab24_079	B_alpinus	worker	arctic	0	48	317.331	0.581311	206.143	19.6	27.2	37.2	28.4	3.55	0.12	0.015	0.064	0.041
Ab24_079	B_alpinus	worker	arctic	0	43	318.029	0.243776	279.42	19.6	27.2	37.2	28.4	3.55	0.12	0.015	0.064	0.041
Ab24_079	B_alpinus	worker	arctic	0	3	318.641	0.262528	299.594	19.6	27.2	37.2	28.4	3.55	0.12	0.015	0.064	0.041
Ab24_079	B_alpinus	worker	arctic	0	24	319.081	0.181269	185.491	19.6	27.2	37.2	28.4	3.55	0.12	0.015	0.064	0.041
Ab24_079	B_alpinus	worker	arctic	0	36	319.362	0.156267	322.756	19.6	27.2	37.2	28.4	3.55	0.12	0.015	0.064	0.041
Ab24_079	B_alpinus	worker	arctic	0	94	319.684	0.243776	253.797	19.6	27.2	37.2	28.4	3.55	0.12	0.015	0.064	0.041
Ab24_079	B_alpinus	worker	arctic	0	66	321.822	1.47516	175.993	19.6	27.2	37.2	28.4	3.55	0.12	0.015	0.064	0.041
Ab24_079	B_alpinus	worker	arctic	0	41	321.937	0.300032	279.256	19.6	27.2	37.2	28.4	3.55	0.12	0.015	0.064	0.041
Ab24_079	B_alpinus	worker	arctic	0	87	323.04	0.200021	169.581	19.6	27.2	37.2	28.4	3.55	0.12	0.015	0.064	0.041
Ab24_079	B_alpinus	worker	arctic	0	95	327.004	0.200021	124.467	19.6	27.2	37.2	28.4	3.55	0.12	0.015	0.064	0.041
Ab24_079	B_alpinus	worker	arctic	0	46	327.208	0.206272	256.399	19.6	27.2	37.2	28.4	3.55	0.12	0.015	0.064	0.041
Ab24_079	B_alpinus	worker	arctic	0	45	329.414	0.143765	166.272	19.6	27.2	37.2	28.4	3.55	0.12	0.015	0.064	0.041
Ab24_079	B_alpinus	worker	arctic	0	53	329.706	0.400042	251.568	19.6	27.2	37.2	28.4	3.55	0.12	0.015	0.064	0.041
Ab24_079	B_alpinus	worker	arctic	0	51	330.191	0.175019	198.898	19.6	27.2	37.2	28.4	3.55	0.12	0.015	0.064	0.041
Ab24_079	B_alpinus	worker	arctic	0	61	330.395	0.712575	342.655	19.6	27.2	37.2	28.4	3.55	0.12	0.015	0.064	0.041
Ab24_079	B_alpinus	worker	arctic	0	77	333.343	0.175019	187.044	19.6	27.2	37.2	28.4	3.55	0.12	0.015	0.064	0.041
Ab24_079	B_alpinus	worker	arctic	0	93	333.593	0.125013	114.602	19.6	27.2	37.2	28.4	3.55	0.12	0.015	0.064	0.041
Ab24_079	B_alpinus	worker	arctic	0	68	336.357	0.225024	130.486	19.6	27.2	37.2	28.4	3.55	0.12	0.015	0.064	0.041
Ab24_079	B_alpinus	worker	arctic	0	44	337.834	0.275029	376.077	19.6	27.2	37.2	28.4	3.55	0.12	0.015	0.064	0.041
Ab24_079	B_alpinus	worker	arctic	0	80	338.777	0.293781	159.938	19.6	27.2	37.2	28.4	3.55	0.12	0.015	0.064	0.041
Ab24_079	B_alpinus	worker	arctic	1	91	339.381	0.143765	126.091	19.6	27.2	37.2	28.4	3.55	0.12	0.015	0.064	0.041
Ab24_079	B_alpinus	worker	arctic	1	71	339.705	0.675071	338.959	19.6	27.2	37.2	28.4	3.55	0.12	0.015	0.064	0.041
Ab24_079	B_alpinus	worker	arctic	0	86	340.857	0.200021	183.856	19.6	27.2	37.2	28.4	3.55	0.12	0.015	0.064	0.041
Ab24_079	B_alpinus	worker	arctic	0	69	343.262	0.0937599	70.0048	19.6	27.2	37.2	28.4	3.55	0.12	0.015	0.064	0.041
Ab24_079	B_alpinus	worker	arctic	0	85	343.97	0.206272	220.648	19.6	27.2	37.2	28.4	3.55	0.12	0.015	0.064	0.041
Ab24_079	B_alpinus	worker	arctic	0	90	344.592	0.125013	118.996	19.6	27.2	37.2	28.4	3.55	0.12	0.015	0.064	0.041
Ab24_079	B_alpinus	worker	arctic	0	63	345.258	0.175019	201.736	19.6	27.2	37.2	28.4	3.55	0.12	0.015	0.064	0.041
Ab24_079	B_alpinus	worker	arctic	0	67	346.521	0.175019	95.9535	19.6	27.2	37.2	28.4	3.55	0.12	0.015	0.064	0.041
Ab24_079	B_alpinus	worker	arctic	0	58	348.058	0.143765	143.112	19.6	27.2	37.2	28.4	3.55	0.12	0.015	0.064	0.041
Ab24_079	B_alpinus	worker	arctic	0	84	350.619	0.125013	45.0754	19.6	27.2	37.2	28.4	3.55	0.12	0.015	0.064	0.041
Ab24_079	B_alpinus	worker	arctic	0	65	353.516	0.131264	212.425	19.6	27.2	37.2	28.4	3.55	0.12	0.015	0.064	0.041
Ab24_079	B_alpinus	worker	arctic	0	23	353.771	0.125013	147.578	19.6	27.2	37.2	28.4	3.55	0.12	0.015	0.064	0.041
Ab24_079	B_alpinus	worker	arctic	0	76	356.227	0.118763	215.084	19.6	27.2	37.2	28.4	3.55	0.12	0.015	0.064	0.041
Ab24_079	B_alpinus	worker	arctic	0	92	369.778	0.4688	144.387	19.6	27.2	37.2	28.4	3.55	0.12	0.015	0.064	0.041
Ab24_079	B_alpinus	worker	arctic	0	22	370.385	0.0937599	135.955	19.6	27.2	37.2	28.4	3.55	0.12	0.015	0.064	0.041
Ab24_079	B_alpinus	worker	arctic	1	11	373.456	0.100011	76.0411	19.6	27.2	37.2	28.4	3.55	0.12	0.015	0.064	0.041
Ab24_079	B_alpinus	worker	arctic	0	62	381.571	0.100011	128.013	19.6	27.2	37.2	28.4	3.55	0.12	0.015	0.064	0.041
Ab24_079	B_alpinus	worker	arctic	0	73	426.404	0.118763	126.314	19.6	27.2	37.2	28.4	3.55	0.12	0.015	0.064	0.041
Ab24_079	B_alpinus	worker	arctic	1	70	500.744	0.225024	112.821	19.6	27.2	37.2	28.4	3.55	0.12	0.015	0.064	0.041
Ab24_079	B_alpinus	worker	arctic	1	2	813.608	0.112512	68.5307	19.6	27.2	37.2	28.4	3.55	0.12	0.015	0.064	0.041
Ab24_085	B_balteatus	drone	arctic	1	56	131.786	0.0937599	77.4686	20.7	23.6	36.6	31.3	4.87	0.334	0.033	0.133	0.168
Ab24_085	B_balteatus	drone	arctic	0	50	146.15	0.225024	572.458	20.7	23.6	36.6	31.3	4.87	0.334	0.033	0.133	0.168
Ab24_085	B_balteatus	drone	arctic	0	48	157.606	0.525056	549.765	20.7	23.6	36.6	31.3	4.87	0.334	0.033	0.133	0.168
Ab24_085	B_balteatus	drone	arctic	0	2	169.909	0.806335	227.179	20.7	23.6	36.6	31.3	4.87	0.334	0.033	0.133	0.168
Ab24_085	B_balteatus	drone	arctic	0	28	181.561	0.237525	203.995	20.7	23.6	36.6	31.3	4.87	0.334	0.033	0.133	0.168
Ab24_085	B_balteatus	drone	arctic	0	25	181.755	0.156267	297.895	20.7	23.6	36.6	31.3	4.87	0.334	0.033	0.133	0.168
Ab24_085	B_balteatus	drone	arctic	0	38	186.497	0.231274	255.811	20.7	23.6	36.6	31.3	4.87	0.334	0.033	0.133	0.168
Ab24_085	B_balteatus	drone	arctic	0	31	189.379	0.875093	564.163	20.7	23.6	36.6	31.3	4.87	0.334	0.033	0.133	0.168
Ab24_085	B_balteatus	drone	arctic	0	30	190.337	0.725077	351.191	20.7	23.6	36.6	31.3	4.87	0.334	0.033	0.133	0.168
Ab24_085	B_balteatus	drone	arctic	0	27	190.997	0.4688	254.312	20.7	23.6	36.6	31.3	4.87	0.334	0.033	0.133	0.168
Ab24_085	B_balteatus	drone	arctic	0	37	192.194	1.15637	580.123	20.7	23.6	36.6	31.3	4.87	0.334	0.033	0.133	0.168
Ab24_085	B_balteatus	drone	arctic	0	53	195.763	0.718826	540.651	20.7	23.6	36.6	31.3	4.87	0.334	0.033	0.133	0.168
Ab24_085	B_balteatus	drone	arctic	0	33	202.994	0.543808	339.898	20.7	23.6	36.6	31.3	4.87	0.334	0.033	0.133	0.168
Ab24_085	B_balteatus	drone	arctic	0	43	203.895	0.987604	578.375	20.7	23.6	36.6	31.3	4.87	0.334	0.033	0.133	0.168
Ab24_085	B_balteatus	drone	arctic	0	59	204.622	3.08158	364.099	20.7	23.6	36.6	31.3	4.87	0.334	0.033	0.133	0.168
Ab24_085	B_balteatus	drone	arctic	0	47	210.354	0.787583	420.761	20.7	23.6	36.6	31.3	4.87	0.334	0.033	0.133	0.168
Ab24_085	B_balteatus	drone	arctic	0	51	213.206	1.26263	395.345	20.7	23.6	36.6	31.3	4.87	0.334	0.033	0.133	0.168
Ab24_085	B_balteatus	drone	arctic	0	42	213.847	0.575061	457.824	20.7	23.6	36.6	31.3	4.87	0.334	0.033	0.133	0.168
Ab24_085	B_balteatus	drone	arctic	0	10	215.708	0.212522	172.095	20.7	23.6	36.6	31.3	4.87	0.334	0.033	0.133	0.168
Ab24_085	B_balteatus	drone	arctic	0	61	215.935	0.387541	482.783	20.7	23.6	36.6	31.3	4.87	0.334	0.033	0.133	0.168
Ab24_085	B_balteatus	drone	arctic	0	6	216.372	0.462549	170.933	20.7	23.6	36.6	31.3	4.87	0.334	0.033	0.133	0.168
Ab24_085	B_balteatus	drone	arctic	0	8	217.115	0.218773	155.206	20.7	23.6	36.6	31.3	4.87	0.334	0.033	0.133	0.168
Ab24_085	B_balteatus	drone	arctic	0	32	221.289	0.150016	264.324	20.7	23.6	36.6	31.3	4.87	0.334	0.033	0.133	0.168
Ab24_085	B_balteatus	drone	arctic	0	26	221.554	0.712575	458.065	20.7	23.6	36.6	31.3	4.87	0.334	0.033	0.133	0.168
Ab24_085	B_balteatus	drone	arctic	0	45	223.377	1.51891	417.21	20.7	23.6	36.6	31.3	4.87	0.334	0.033	0.133	0.168
Ab24_085	B_balteatus	drone	arctic	0	22	224.715	0.156267	343.031	20.7	23.6	36.6	31.3	4.87	0.334	0.033	0.133	0.168
Ab24_085	B_balteatus	drone	arctic	0	34	229.88	0.175019	273.07	20.7	23.6	36.6	31.3	4.87	0.334	0.033	0.133	0.168
Ab24_085	B_balteatus	drone	arctic	0	1	233.931	0.156267	55.0918	20.7	23.6	36.6	31.3	4.87	0.334	0.033	0.133	0.168
Ab24_085	B_balteatus	drone	arctic	0	19	238.23	0.600063	265.689	20.7	23.6	36.6	31.3	4.87	0.334	0.033	0.133	0.168
Ab24_085	B_balteatus	drone	arctic	0	7	238.53	0.906346	300.206	20.7	23.6	36.6	31.3	4.87	0.334	0.033	0.133	0.168
Ab24_085	B_balteatus	drone	arctic	0	35	238.698	0.193771	304.149	20.7	23.6	36.6	31.3	4.87	0.334	0.033	0.133	0.168
Ab24_085	B_balteatus	drone	arctic	0	24	239.679	0.66257	269.7	20.7	23.6	36.6	31.3	4.87	0.334	0.033	0.133	0.168
Ab24_085	B_balteatus	drone	arctic	0	13	240.362	1.05636	309.939	20.7	23.6	36.6	31.3	4.87	0.334	0.033	0.133	0.168
Ab24_085	B_balteatus	drone	arctic	0	36	240.709	1.09387	454.926	20.7	23.6	36.6	31.3	4.87	0.334	0.033	0.133	0.168
Ab24_085	B_balteatus	drone	arctic	0	15	241.677	0.206272	164.341	20.7	23.6	36.6	31.3	4.87	0.334	0.033	0.133	0.168
Ab24_085	B_balteatus	drone	arctic	0	54	242.961	0.0937599	70.7759	20.7	23.6	36.6	31.3	4.87	0.334	0.033	0.133	0.168
Ab24_085	B_balteatus	drone	arctic	0	49	245.051	0.137515	328.388	20.7	23.6	36.6	31.3	4.87	0.334	0.033	0.133	0.168
Ab24_085	B_balteatus	drone	arctic	0	17	248.379	0.306282	338.664	20.7	23.6	36.6	31.3	4.87	0.334	0.033	0.133	0.168
Ab24_085	B_balteatus	drone	arctic	0	11	249.248	0.37504	315.439	20.7	23.6	36.6	31.3	4.87	0.334	0.033	0.133	0.168
Ab24_085	B_balteatus	drone	arctic	0	29	250.726	0.112512	76.5105	20.7	23.6	36.6	31.3	4.87	0.334	0.033	0.133	0.168
Ab24_085	B_balteatus	drone	arctic	0	9	253.013	1.00011	213.849	20.7	23.6	36.6	31.3	4.87	0.334	0.033	0.133	0.168
Ab24_085	B_balteatus	drone	arctic	0	23	253.419	0.675071	417.703	20.7	23.6	36.6	31.3	4.87	0.334	0.033	0.133	0.168
Ab24_085	B_balteatus	drone	arctic	0	16	256.387	0.575061	326.074	20.7	23.6	36.6	31.3	4.87	0.334	0.033	0.133	0.168
Ab24_085	B_balteatus	drone	arctic	0	14	256.715	1.36889	547.952	20.7	23.6	36.6	31.3	4.87	0.334	0.033	0.133	0.168
Ab24_085	B_balteatus	drone	arctic	0	40	259.544	0.350037	489.619	20.7	23.6	36.6	31.3	4.87	0.334	0.033	0.133	0.168
Ab24_085	B_balteatus	drone	arctic	0	5	260.649	0.143765	128.226	20.7	23.6	36.6	31.3	4.87	0.334	0.033	0.133	0.168
Ab24_085	B_balteatus	drone	arctic	0	57	262.612	0.56256	601.111	20.7	23.6	36.6	31.3	4.87	0.334	0.033	0.133	0.168
Ab24_085	B_balteatus	drone	arctic	0	3	264.255	0.256277	167.96	20.7	23.6	36.6	31.3	4.87	0.334	0.033	0.133	0.168
Ab24_085	B_balteatus	drone	arctic	0	41	264.392	0.18752	419.851	20.7	23.6	36.6	31.3	4.87	0.334	0.033	0.133	0.168
Ab24_085	B_balteatus	drone	arctic	0	18	265.384	0.118763	259.659	20.7	23.6	36.6	31.3	4.87	0.334	0.033	0.133	0.168
Ab24_085	B_balteatus	drone	arctic	0	4	268.855	0.18752	153.726	20.7	23.6	36.6	31.3	4.87	0.334	0.033	0.133	0.168
Ab24_085	B_balteatus	drone	arctic	0	46	271.245	0.825087	306.31	20.7	23.6	36.6	31.3	4.87	0.334	0.033	0.133	0.168
Ab24_085	B_balteatus	drone	arctic	0	12	276.234	0.243776	208.312	20.7	23.6	36.6	31.3	4.87	0.334	0.033	0.133	0.168
Ab24_085	B_balteatus	drone	arctic	0	21	279.472	0.66257	326.054	20.7	23.6	36.6	31.3	4.87	0.334	0.033	0.133	0.168
Ab24_085	B_balteatus	drone	arctic	0	58	280.481	0.125013	46.8663	20.7	23.6	36.6	31.3	4.87	0.334	0.033	0.133	0.168
Ab24_085	B_balteatus	drone	arctic	0	52	282.677	0.193771	295.815	20.7	23.6	36.6	31.3	4.87	0.334	0.033	0.133	0.168
Ab24_085	B_balteatus	drone	arctic	0	60	302.456	0.350037	193.765	20.7	23.6	36.6	31.3	4.87	0.334	0.033	0.133	0.168
Ab24_085	B_balteatus	drone	arctic	0	44	303.075	0.268778	181.681	20.7	23.6	36.6	31.3	4.87	0.334	0.033	0.133	0.168
Ab24_085	B_balteatus	drone	arctic	0	39	311.574	0.168768	455.563	20.7	23.6	36.6	31.3	4.87	0.334	0.033	0.133	0.168
Ab24_085	B_balteatus	drone	arctic	0	20	328.702	0.156267	163.356	20.7	23.6	36.6	31.3	4.87	0.334	0.033	0.133	0.168
Ab24_085	B_balteatus	drone	arctic	1	55	633.361	0.218773	88.9242	20.7	23.6	36.6	31.3	4.87	0.334	0.033	0.133	0.168
Ab24_q15	B_balteatus	drone	arctic	0	19	89.0748	0.0937599	537.733	19	NA	NA	NA	5.41	NA	NA	NA	NA
Ab24_q15	B_balteatus	drone	arctic	0	27	112.549	0.118763	541.634	19	NA	NA	NA	5.41	NA	NA	NA	NA
Ab24_q15	B_balteatus	drone	arctic	0	17	141.77	0.218773	577.11	19	NA	NA	NA	5.41	NA	NA	NA	NA
Ab24_q15	B_balteatus	drone	arctic	0	12	145.891	0.112512	430.27	19	NA	NA	NA	5.41	NA	NA	NA	NA
Ab24_q15	B_balteatus	drone	arctic	0	43	146.531	0.181269	276.226	19	NA	NA	NA	5.41	NA	NA	NA	NA
Ab24_q15	B_balteatus	drone	arctic	0	9	153.525	0.137515	339.704	19	NA	NA	NA	5.41	NA	NA	NA	NA
Ab24_q15	B_balteatus	drone	arctic	0	58	155.987	0.675071	632.032	19	NA	NA	NA	5.41	NA	NA	NA	NA
Ab24_q15	B_balteatus	drone	arctic	0	36	156.948	0.256277	476.297	19	NA	NA	NA	5.41	NA	NA	NA	NA
Ab24_q15	B_balteatus	drone	arctic	0	29	161.191	0.200021	699.932	19	NA	NA	NA	5.41	NA	NA	NA	NA
Ab24_q15	B_balteatus	drone	arctic	0	16	161.965	0.143765	405.312	19	NA	NA	NA	5.41	NA	NA	NA	NA
Ab24_q15	B_balteatus	drone	arctic	0	3	162.257	0.218773	660.917	19	NA	NA	NA	5.41	NA	NA	NA	NA
Ab24_q15	B_balteatus	drone	arctic	0	4	163.533	0.275029	714.935	19	NA	NA	NA	5.41	NA	NA	NA	NA
Ab24_q15	B_balteatus	drone	arctic	0	14	163.711	0.325034	398.419	19	NA	NA	NA	5.41	NA	NA	NA	NA
Ab24_q15	B_balteatus	drone	arctic	0	42	173.597	0.237525	309.395	19	NA	NA	NA	5.41	NA	NA	NA	NA
Ab24_q15	B_balteatus	drone	arctic	0	10	176.719	0.162517	652.83	19	NA	NA	NA	5.41	NA	NA	NA	NA
Ab24_q15	B_balteatus	drone	arctic	0	51	178.595	0.425045	436.036	19	NA	NA	NA	5.41	NA	NA	NA	NA
Ab24_q15	B_balteatus	drone	arctic	0	50	178.976	0.193771	163.856	19	NA	NA	NA	5.41	NA	NA	NA	NA
Ab24_q15	B_balteatus	drone	arctic	0	8	181.609	0.106261	34.9003	19	NA	NA	NA	5.41	NA	NA	NA	NA
Ab24_q15	B_balteatus	drone	arctic	0	5	182.156	0.206272	593.286	19	NA	NA	NA	5.41	NA	NA	NA	NA
Ab24_q15	B_balteatus	drone	arctic	0	35	182.264	1.21888	706.322	19	NA	NA	NA	5.41	NA	NA	NA	NA
Ab24_q15	B_balteatus	drone	arctic	0	24	182.55	0.131264	501.293	19	NA	NA	NA	5.41	NA	NA	NA	NA
Ab24_q15	B_balteatus	drone	arctic	0	45	183.707	0.156267	197.807	19	NA	NA	NA	5.41	NA	NA	NA	NA
Ab24_q15	B_balteatus	drone	arctic	0	34	184.49	0.275029	368.726	19	NA	NA	NA	5.41	NA	NA	NA	NA
Ab24_q15	B_balteatus	drone	arctic	0	48	184.871	0.156267	335.002	19	NA	NA	NA	5.41	NA	NA	NA	NA
Ab24_q15	B_balteatus	drone	arctic	0	39	187.823	1.98771	687.338	19	NA	NA	NA	5.41	NA	NA	NA	NA
Ab24_q15	B_balteatus	drone	arctic	0	7	190.294	0.881343	665.232	19	NA	NA	NA	5.41	NA	NA	NA	NA
Ab24_q15	B_balteatus	drone	arctic	0	2	194.014	0.143765	438.599	19	NA	NA	NA	5.41	NA	NA	NA	NA
Ab24_q15	B_balteatus	drone	arctic	0	25	194.313	0.931349	669.353	19	NA	NA	NA	5.41	NA	NA	NA	NA
Ab24_q15	B_balteatus	drone	arctic	0	26	195.061	0.575061	541.646	19	NA	NA	NA	5.41	NA	NA	NA	NA
Ab24_q15	B_balteatus	drone	arctic	0	44	195.666	0.106261	303.003	19	NA	NA	NA	5.41	NA	NA	NA	NA
Ab24_q15	B_balteatus	drone	arctic	0	6	198.606	0.581311	527.564	19	NA	NA	NA	5.41	NA	NA	NA	NA
Ab24_q15	B_balteatus	drone	arctic	0	47	200.54	0.206272	260.825	19	NA	NA	NA	5.41	NA	NA	NA	NA
Ab24_q15	B_balteatus	drone	arctic	0	15	202.041	0.312533	869.198	19	NA	NA	NA	5.41	NA	NA	NA	NA
Ab24_q15	B_balteatus	drone	arctic	0	33	203.866	0.231274	148.313	19	NA	NA	NA	5.41	NA	NA	NA	NA
Ab24_q15	B_balteatus	drone	arctic	0	37	204.942	0.175019	95.1545	19	NA	NA	NA	5.41	NA	NA	NA	NA
Ab24_q15	B_balteatus	drone	arctic	0	11	205.581	0.162517	277.641	19	NA	NA	NA	5.41	NA	NA	NA	NA
Ab24_q15	B_balteatus	drone	arctic	0	53	211.306	1.25638	789.888	19	NA	NA	NA	5.41	NA	NA	NA	NA
Ab24_q15	B_balteatus	drone	arctic	0	1	212.809	0.237525	431.402	19	NA	NA	NA	5.41	NA	NA	NA	NA
Ab24_q15	B_balteatus	drone	arctic	0	52	213.262	0.181269	397.352	19	NA	NA	NA	5.41	NA	NA	NA	NA
Ab24_q15	B_balteatus	drone	arctic	0	55	213.398	0.38129	509.715	19	NA	NA	NA	5.41	NA	NA	NA	NA
Ab24_q15	B_balteatus	drone	arctic	0	57	213.561	0.106261	39.3148	19	NA	NA	NA	5.41	NA	NA	NA	NA
Ab24_q15	B_balteatus	drone	arctic	0	18	223.31	0.237525	352.229	19	NA	NA	NA	5.41	NA	NA	NA	NA
Ab24_q15	B_balteatus	drone	arctic	0	64	226.254	0.275029	58.6008	19	NA	NA	NA	5.41	NA	NA	NA	NA
Ab24_q15	B_balteatus	drone	arctic	0	59	229.07	1.4564	554.242	19	NA	NA	NA	5.41	NA	NA	NA	NA
Ab24_q15	B_balteatus	drone	arctic	0	31	231.268	0.768831	456.167	19	NA	NA	NA	5.41	NA	NA	NA	NA
Ab24_q15	B_balteatus	drone	arctic	0	61	232.946	0.143765	46.7394	19	NA	NA	NA	5.41	NA	NA	NA	NA
Ab24_q15	B_balteatus	drone	arctic	0	40	240.732	0.262528	465.62	19	NA	NA	NA	5.41	NA	NA	NA	NA
Ab24_q15	B_balteatus	drone	arctic	0	32	243.606	0.693823	89.7207	19	NA	NA	NA	5.41	NA	NA	NA	NA
Ab24_q15	B_balteatus	drone	arctic	0	60	246.61	0.293781	32.5737	19	NA	NA	NA	5.41	NA	NA	NA	NA
Ab24_q15	B_balteatus	drone	arctic	0	28	248.907	0.106261	151.501	19	NA	NA	NA	5.41	NA	NA	NA	NA
Ab24_q15	B_balteatus	drone	arctic	0	22	257.427	0.28128	475.516	19	NA	NA	NA	5.41	NA	NA	NA	NA
Ab24_q15	B_balteatus	drone	arctic	0	46	260.739	0.193771	196.145	19	NA	NA	NA	5.41	NA	NA	NA	NA
Ab24_q15	B_balteatus	drone	arctic	0	54	262.285	0.181269	218.838	19	NA	NA	NA	5.41	NA	NA	NA	NA
Ab24_q15	B_balteatus	drone	arctic	0	20	264.004	0.225024	502.472	19	NA	NA	NA	5.41	NA	NA	NA	NA
Ab24_q15	B_balteatus	drone	arctic	0	49	279.086	0.231274	425.023	19	NA	NA	NA	5.41	NA	NA	NA	NA
Ab24_q15	B_balteatus	drone	arctic	0	23	283.359	0.0937599	254.868	19	NA	NA	NA	5.41	NA	NA	NA	NA
Ab24_q15	B_balteatus	drone	arctic	0	21	286.881	0.131264	189.999	19	NA	NA	NA	5.41	NA	NA	NA	NA
Ab24_q15	B_balteatus	drone	arctic	0	13	292.41	0.118763	47.8665	19	NA	NA	NA	5.41	NA	NA	NA	NA
Ab24_q15	B_balteatus	drone	arctic	1	41	458.668	0.293781	106.259	19	NA	NA	NA	5.41	NA	NA	NA	NA
Ab24_q15	B_balteatus	drone	arctic	1	63	466.202	0.243776	64.2026	19	NA	NA	NA	5.41	NA	NA	NA	NA
Ab24_q15	B_balteatus	drone	arctic	1	56	469.467	0.212522	69.4303	19	NA	NA	NA	5.41	NA	NA	NA	NA
Ab24_q15	B_balteatus	drone	arctic	1	30	526.327	0.175019	66.7162	19	NA	NA	NA	5.41	NA	NA	NA	NA
Ab24_q15	B_balteatus	drone	arctic	1	38	616.043	0.131264	77.4981	19	NA	NA	NA	5.41	NA	NA	NA	NA
Ab24_q15	B_balteatus	drone	arctic	1	62	764.803	0.18752	80.6523	19	NA	NA	NA	5.41	NA	NA	NA	NA
Ab24_q11	B_balteatus	queen	arctic	0	5	119.794	0.231284	123.036	25.2	NA	NA	NA	7.16	0.652	NA	NA	NA
Ab24_q11	B_balteatus	queen	arctic	0	22	131.355	0.831374	282.053	25.2	NA	NA	NA	7.16	0.652	NA	NA	NA
Ab24_q11	B_balteatus	queen	arctic	0	7	135.549	0.600089	319.215	25.2	NA	NA	NA	7.16	0.652	NA	NA	NA
Ab24_q11	B_balteatus	queen	arctic	0	9	136.006	0.118768	246.81	25.2	NA	NA	NA	7.16	0.652	NA	NA	NA
Ab24_q11	B_balteatus	queen	arctic	0	8	142.075	1.52523	732.265	25.2	NA	NA	NA	7.16	0.652	NA	NA	NA
Ab24_q11	B_balteatus	queen	arctic	0	10	144.401	3.6818	643.659	25.2	NA	NA	NA	7.16	0.652	NA	NA	NA
Ab24_q11	B_balteatus	queen	arctic	0	19	152.805	0.756363	477.631	25.2	NA	NA	NA	7.16	0.652	NA	NA	NA
Ab24_q11	B_balteatus	queen	arctic	0	11	158.659	0.918887	649.324	25.2	NA	NA	NA	7.16	0.652	NA	NA	NA
Ab24_q11	B_balteatus	queen	arctic	0	12	162.748	2.66915	537.301	25.2	NA	NA	NA	7.16	0.652	NA	NA	NA
Ab24_q11	B_balteatus	queen	arctic	0	20	163.43	0.843876	894.127	25.2	NA	NA	NA	7.16	0.652	NA	NA	NA
Ab24_q11	B_balteatus	queen	arctic	0	24	165.993	1.23143	419.048	25.2	NA	NA	NA	7.16	0.652	NA	NA	NA
Ab24_q11	B_balteatus	queen	arctic	0	13	166.202	1.80027	1165.21	25.2	NA	NA	NA	7.16	0.652	NA	NA	NA
Ab24_q11	B_balteatus	queen	arctic	0	6	167.18	1.35645	521.417	25.2	NA	NA	NA	7.16	0.652	NA	NA	NA
Ab24_q11	B_balteatus	queen	arctic	0	14	168.728	0.106266	288.927	25.2	NA	NA	NA	7.16	0.652	NA	NA	NA
Ab24_q11	B_balteatus	queen	arctic	0	15	169.682	2.47537	772.693	25.2	NA	NA	NA	7.16	0.652	NA	NA	NA
Ab24_q11	B_balteatus	queen	arctic	0	1	171.214	0.193779	386.002	25.2	NA	NA	NA	7.16	0.652	NA	NA	NA
Ab24_q11	B_balteatus	queen	arctic	0	17	173.278	3.44426	1261.94	25.2	NA	NA	NA	7.16	0.652	NA	NA	NA
Ab24_q11	B_balteatus	queen	arctic	0	5	174.838	2.64456	693.036	25.2	NA	NA	NA	7.16	0.652	NA	NA	NA
Ab24_q11	B_balteatus	queen	arctic	0	27	177.07	3.38175	1168.11	25.2	NA	NA	NA	7.16	0.652	NA	NA	NA
Ab24_q11	B_balteatus	queen	arctic	0	18	181.046	0.437565	723.036	25.2	NA	NA	NA	7.16	0.652	NA	NA	NA
Ab24_q11	B_balteatus	queen	arctic	0	11	181.809	1.3129	500.41	25.2	NA	NA	NA	7.16	0.652	NA	NA	NA
Ab24_q11	B_balteatus	queen	arctic	0	3	183.398	10.4828	845.33	25.2	NA	NA	NA	7.16	0.652	NA	NA	NA
Ab24_q11	B_balteatus	queen	arctic	0	16	183.517	0.26879	250.357	25.2	NA	NA	NA	7.16	0.652	NA	NA	NA
Ab24_q11	B_balteatus	queen	arctic	0	21	185.782	2.71915	859.829	25.2	NA	NA	NA	7.16	0.652	NA	NA	NA
Ab24_q11	B_balteatus	queen	arctic	0	2	189.303	0.506325	908.184	25.2	NA	NA	NA	7.16	0.652	NA	NA	NA
Ab24_q11	B_balteatus	queen	arctic	0	23	191.996	1.46272	520.951	25.2	NA	NA	NA	7.16	0.652	NA	NA	NA
Ab24_q11	B_balteatus	queen	arctic	0	8	192.087	0.13129	215.196	25.2	NA	NA	NA	7.16	0.652	NA	NA	NA
Ab24_q11	B_balteatus	queen	arctic	0	9	198.764	2.23818	780.612	25.2	NA	NA	NA	7.16	0.652	NA	NA	NA
Ab24_q11	B_balteatus	queen	arctic	0	2	201.434	1.07533	769.761	25.2	NA	NA	NA	7.16	0.652	NA	NA	NA
Ab24_q11	B_balteatus	queen	arctic	0	26	205.785	1.0064	855.558	25.2	NA	NA	NA	7.16	0.652	NA	NA	NA
Ab24_q11	B_balteatus	queen	arctic	0	4	208.46	0.293794	123.351	25.2	NA	NA	NA	7.16	0.652	NA	NA	NA
Ab24_q11	B_balteatus	queen	arctic	0	3	209.877	0.987801	1307.7	25.2	NA	NA	NA	7.16	0.652	NA	NA	NA
Ab24_q11	B_balteatus	queen	arctic	0	4	217.922	0.900274	1333.92	25.2	NA	NA	NA	7.16	0.652	NA	NA	NA
Ab24_q11	B_balteatus	queen	arctic	0	6	223.489	0.39387	732.709	25.2	NA	NA	NA	7.16	0.652	NA	NA	NA
Ab24_q11	B_balteatus	queen	arctic	0	7	230.162	1.02531	1139.36	25.2	NA	NA	NA	7.16	0.652	NA	NA	NA
Ab24_q11	B_balteatus	queen	arctic	0	10	238.229	0.900274	320.58	25.2	NA	NA	NA	7.16	0.652	NA	NA	NA
Ab24_q11	B_balteatus	queen	arctic	0	1	306.262	1.73178	976.039	25.2	NA	NA	NA	7.16	0.652	NA	NA	NA
Ab24_q11	B_balteatus	queen	arctic	0	25	500.418	0.125019	425.375	25.2	NA	NA	NA	7.16	0.652	NA	NA	NA
Ab24_q18	B_balteatus	queen	arctic	0	25	108.775	0.106261	136.049	26.3	NA	NA	NA	6.59	NA	NA	NA	NA
Ab24_q18	B_balteatus	queen	arctic	0	6	116.173	2.319	658.262	26.3	NA	NA	NA	6.59	NA	NA	NA	NA
Ab24_q18	B_balteatus	queen	arctic	0	36	123.637	0.112512	195.986	26.3	NA	NA	NA	6.59	NA	NA	NA	NA
Ab24_q18	B_balteatus	queen	arctic	0	5	131.407	3.03782	666.38	26.3	NA	NA	NA	6.59	NA	NA	NA	NA
Ab24_q18	B_balteatus	queen	arctic	0	4	140.348	0.218773	118.728	26.3	NA	NA	NA	6.59	NA	NA	NA	NA
Ab24_q18	B_balteatus	queen	arctic	0	2	144.172	2.25024	564.877	26.3	NA	NA	NA	6.59	NA	NA	NA	NA
Ab24_q18	B_balteatus	queen	arctic	0	13	150.589	0.28753	768.055	26.3	NA	NA	NA	6.59	NA	NA	NA	NA
Ab24_q18	B_balteatus	queen	arctic	0	3	151.19	0.350037	151.111	26.3	NA	NA	NA	6.59	NA	NA	NA	NA
Ab24_q18	B_balteatus	queen	arctic	0	38	152.518	4.09418	356.544	26.3	NA	NA	NA	6.59	NA	NA	NA	NA
Ab24_q18	B_balteatus	queen	arctic	0	1	160.726	0.28128	325.827	26.3	NA	NA	NA	6.59	NA	NA	NA	NA
Ab24_q18	B_balteatus	queen	arctic	0	23	162.084	0.131264	82.5804	26.3	NA	NA	NA	6.59	NA	NA	NA	NA
Ab24_q18	B_balteatus	queen	arctic	0	39	164.52	0.700074	384.72	26.3	NA	NA	NA	6.59	NA	NA	NA	NA
Ab24_q18	B_balteatus	queen	arctic	0	15	165.505	0.581311	660.787	26.3	NA	NA	NA	6.59	NA	NA	NA	NA
Ab24_q18	B_balteatus	queen	arctic	0	14	167.766	3.23784	785.89	26.3	NA	NA	NA	6.59	NA	NA	NA	NA
Ab24_q18	B_balteatus	queen	arctic	0	35	173.378	0.175019	494.562	26.3	NA	NA	NA	6.59	NA	NA	NA	NA
Ab24_q18	B_balteatus	queen	arctic	0	27	173.436	0.112512	116.554	26.3	NA	NA	NA	6.59	NA	NA	NA	NA
Ab24_q18	B_balteatus	queen	arctic	0	12	175.597	1.66893	420.989	26.3	NA	NA	NA	6.59	NA	NA	NA	NA
Ab24_q18	B_balteatus	queen	arctic	0	8	179.252	1.51266	205.91	26.3	NA	NA	NA	6.59	NA	NA	NA	NA
Ab24_q18	B_balteatus	queen	arctic	0	9	181.256	0.781333	307.181	26.3	NA	NA	NA	6.59	NA	NA	NA	NA
Ab24_q18	B_balteatus	queen	arctic	0	7	183.179	0.137515	223.983	26.3	NA	NA	NA	6.59	NA	NA	NA	NA
Ab24_q18	B_balteatus	queen	arctic	0	24	183.495	0.0937599	228.893	26.3	NA	NA	NA	6.59	NA	NA	NA	NA
Ab24_q18	B_balteatus	queen	arctic	0	10	183.808	0.462549	328.533	26.3	NA	NA	NA	6.59	NA	NA	NA	NA
Ab24_q18	B_balteatus	queen	arctic	0	33	185.589	0.293781	355.836	26.3	NA	NA	NA	6.59	NA	NA	NA	NA
Ab24_q18	B_balteatus	queen	arctic	0	21	186.074	0.118763	85.538	26.3	NA	NA	NA	6.59	NA	NA	NA	NA
Ab24_q18	B_balteatus	queen	arctic	0	17	188.37	0.331285	336.766	26.3	NA	NA	NA	6.59	NA	NA	NA	NA
Ab24_q18	B_balteatus	queen	arctic	0	20	189.776	0.118763	91.5066	26.3	NA	NA	NA	6.59	NA	NA	NA	NA
Ab24_q18	B_balteatus	queen	arctic	0	22	190.959	0.175019	138.607	26.3	NA	NA	NA	6.59	NA	NA	NA	NA
Ab24_q18	B_balteatus	queen	arctic	0	34	193.261	0.456298	687.951	26.3	NA	NA	NA	6.59	NA	NA	NA	NA
Ab24_q18	B_balteatus	queen	arctic	0	29	197.117	0.275029	175.445	26.3	NA	NA	NA	6.59	NA	NA	NA	NA
Ab24_q18	B_balteatus	queen	arctic	0	28	198.023	0.131264	78.7303	26.3	NA	NA	NA	6.59	NA	NA	NA	NA
Ab24_q18	B_balteatus	queen	arctic	0	18	204.524	1.51891	399.993	26.3	NA	NA	NA	6.59	NA	NA	NA	NA
Ab24_q18	B_balteatus	queen	arctic	0	11	206.06	0.612565	246.39	26.3	NA	NA	NA	6.59	NA	NA	NA	NA
Ab24_q18	B_balteatus	queen	arctic	0	16	206.503	0.250026	228.529	26.3	NA	NA	NA	6.59	NA	NA	NA	NA
Ab24_q18	B_balteatus	queen	arctic	0	19	209.044	0.481301	423.317	26.3	NA	NA	NA	6.59	NA	NA	NA	NA
Ab24_q18	B_balteatus	queen	arctic	0	41	211.92	0.118763	331.393	26.3	NA	NA	NA	6.59	NA	NA	NA	NA
Ab24_q18	B_balteatus	queen	arctic	0	31	212.897	1.19388	662.65	26.3	NA	NA	NA	6.59	NA	NA	NA	NA
Ab24_q18	B_balteatus	queen	arctic	0	30	222.22	2.23774	325.672	26.3	NA	NA	NA	6.59	NA	NA	NA	NA
Ab24_q18	B_balteatus	queen	arctic	0	26	223.359	0.462549	152.906	26.3	NA	NA	NA	6.59	NA	NA	NA	NA
Ab24_q18	B_balteatus	queen	arctic	0	32	223.708	0.200021	349.276	26.3	NA	NA	NA	6.59	NA	NA	NA	NA
Ab24_q18	B_balteatus	queen	arctic	0	37	279.775	0.100011	140.654	26.3	NA	NA	NA	6.59	NA	NA	NA	NA
Ab24_q18	B_balteatus	queen	arctic	0	40	287.604	0.512554	403.156	26.3	NA	NA	NA	6.59	NA	NA	NA	NA
Ab24_q2	B_balteatus	queen	arctic	0	28	114.553	0.318784	376.437	18.3	NA	NA	NA	6.61	NA	NA	NA	NA
Ab24_q2	B_balteatus	queen	arctic	0	12	135.405	1.3939	762.115	18.3	NA	NA	NA	6.61	NA	NA	NA	NA
Ab24_q2	B_balteatus	queen	arctic	0	3	136.666	0.225024	506.077	18.3	NA	NA	NA	6.61	NA	NA	NA	NA
Ab24_q2	B_balteatus	queen	arctic	0	13	140.918	0.162517	281.655	18.3	NA	NA	NA	6.61	NA	NA	NA	NA
Ab24_q2	B_balteatus	queen	arctic	0	36	146.532	0.131264	175.293	18.3	NA	NA	NA	6.61	NA	NA	NA	NA
Ab24_q2	B_balteatus	queen	arctic	0	6	147.33	0.231274	537.82	18.3	NA	NA	NA	6.61	NA	NA	NA	NA
Ab24_q2	B_balteatus	queen	arctic	0	37	151.241	0.693823	428.341	18.3	NA	NA	NA	6.61	NA	NA	NA	NA
Ab24_q2	B_balteatus	queen	arctic	0	9	154.084	0.193771	631.802	18.3	NA	NA	NA	6.61	NA	NA	NA	NA
Ab24_q2	B_balteatus	queen	arctic	0	38	155.555	0.275029	570.917	18.3	NA	NA	NA	6.61	NA	NA	NA	NA
Ab24_q2	B_balteatus	queen	arctic	0	35	155.774	0.350037	309.902	18.3	NA	NA	NA	6.61	NA	NA	NA	NA
Ab24_q2	B_balteatus	queen	arctic	0	14	156.654	0.362538	890.973	18.3	NA	NA	NA	6.61	NA	NA	NA	NA
Ab24_q2	B_balteatus	queen	arctic	0	17	157.203	0.393792	422.141	18.3	NA	NA	NA	6.61	NA	NA	NA	NA
Ab24_q2	B_balteatus	queen	arctic	0	31	161.096	0.993855	1008.38	18.3	NA	NA	NA	6.61	NA	NA	NA	NA
Ab24_q2	B_balteatus	queen	arctic	0	39	161.742	1.07511	486.008	18.3	NA	NA	NA	6.61	NA	NA	NA	NA
Ab24_q2	B_balteatus	queen	arctic	0	5	168.559	0.912597	701.776	18.3	NA	NA	NA	6.61	NA	NA	NA	NA
Ab24_q2	B_balteatus	queen	arctic	0	22	170.601	0.787583	530.775	18.3	NA	NA	NA	6.61	NA	NA	NA	NA
Ab24_q2	B_balteatus	queen	arctic	0	30	172.918	0.425045	596.614	18.3	NA	NA	NA	6.61	NA	NA	NA	NA
Ab24_q2	B_balteatus	queen	arctic	0	7	181.216	1.51891	979.198	18.3	NA	NA	NA	6.61	NA	NA	NA	NA
Ab24_q2	B_balteatus	queen	arctic	0	16	183.146	0.200021	284.246	18.3	NA	NA	NA	6.61	NA	NA	NA	NA
Ab24_q2	B_balteatus	queen	arctic	0	19	183.204	0.875093	532.718	18.3	NA	NA	NA	6.61	NA	NA	NA	NA
Ab24_q2	B_balteatus	queen	arctic	0	21	183.754	0.181269	260.281	18.3	NA	NA	NA	6.61	NA	NA	NA	NA
Ab24_q2	B_balteatus	queen	arctic	0	8	193.761	0.993855	741.816	18.3	NA	NA	NA	6.61	NA	NA	NA	NA
Ab24_q2	B_balteatus	queen	arctic	0	11	195.556	0.331285	348.765	18.3	NA	NA	NA	6.61	NA	NA	NA	NA
Ab24_q2	B_balteatus	queen	arctic	0	23	195.731	1.48141	806.461	18.3	NA	NA	NA	6.61	NA	NA	NA	NA
Ab24_q2	B_balteatus	queen	arctic	0	25	202.629	1.10637	569.189	18.3	NA	NA	NA	6.61	NA	NA	NA	NA
Ab24_q2	B_balteatus	queen	arctic	0	4	202.783	0.218773	881.187	18.3	NA	NA	NA	6.61	NA	NA	NA	NA
Ab24_q2	B_balteatus	queen	arctic	0	29	205.399	0.831338	570.232	18.3	NA	NA	NA	6.61	NA	NA	NA	NA
Ab24_q2	B_balteatus	queen	arctic	0	34	218.74	0.125013	117.009	18.3	NA	NA	NA	6.61	NA	NA	NA	NA
Ab24_q2	B_balteatus	queen	arctic	0	20	219.44	0.243776	327.946	18.3	NA	NA	NA	6.61	NA	NA	NA	NA
Ab24_q2	B_balteatus	queen	arctic	0	1	226.578	0.162517	539.852	18.3	NA	NA	NA	6.61	NA	NA	NA	NA
Ab24_q2	B_balteatus	queen	arctic	0	2	228.492	0.181269	475.83	18.3	NA	NA	NA	6.61	NA	NA	NA	NA
Ab24_q2	B_balteatus	queen	arctic	0	18	242.948	0.625066	338.75	18.3	NA	NA	NA	6.61	NA	NA	NA	NA
Ab24_q2	B_balteatus	queen	arctic	0	10	243.599	0.156267	278.382	18.3	NA	NA	NA	6.61	NA	NA	NA	NA
Ab24_q2	B_balteatus	queen	arctic	0	15	246.312	0.531306	186.112	18.3	NA	NA	NA	6.61	NA	NA	NA	NA
Ab24_q2	B_balteatus	queen	arctic	0	26	262.419	0.318784	168.521	18.3	NA	NA	NA	6.61	NA	NA	NA	NA
Ab24_q2	B_balteatus	queen	arctic	0	24	275.071	0.162517	108.784	18.3	NA	NA	NA	6.61	NA	NA	NA	NA
Ab24_q2	B_balteatus	queen	arctic	0	32	276.684	0.193771	93.9154	18.3	NA	NA	NA	6.61	NA	NA	NA	NA
Ab24_q2	B_balteatus	queen	arctic	1	27	355.189	0.162517	60.152	18.3	NA	NA	NA	6.61	NA	NA	NA	NA
Ab24_q2	B_balteatus	queen	arctic	1	33	568.428	0.325034	197.969	18.3	NA	NA	NA	6.61	NA	NA	NA	NA
Ab24_q5	B_balteatus	queen	arctic	0	13	121.273	0.11876	331.671	24.4	NA	NA	NA	7.32	NA	NA	NA	NA
Ab24_q5	B_balteatus	queen	arctic	0	11	127.563	0.293774	543.978	24.4	NA	NA	NA	7.32	NA	NA	NA	NA
Ab24_q5	B_balteatus	queen	arctic	0	24	131.611	0.456287	515.739	24.4	NA	NA	NA	7.32	NA	NA	NA	NA
Ab24_q5	B_balteatus	queen	arctic	0	5	146.092	0.11876	591.1	24.4	NA	NA	NA	7.32	NA	NA	NA	NA
Ab24_q5	B_balteatus	queen	arctic	0	19	151.032	0.162513	211.365	24.4	NA	NA	NA	7.32	NA	NA	NA	NA
Ab24_q5	B_balteatus	queen	arctic	0	20	155.475	0.325027	643.321	24.4	NA	NA	NA	7.32	NA	NA	NA	NA
Ab24_q5	B_balteatus	queen	arctic	0	10	158.565	1.11884	834.132	24.4	NA	NA	NA	7.32	NA	NA	NA	NA
Ab24_q5	B_balteatus	queen	arctic	0	7	160.893	0.100008	411.917	24.4	NA	NA	NA	7.32	NA	NA	NA	NA
Ab24_q5	B_balteatus	queen	arctic	0	17	162.451	0.131261	665.356	24.4	NA	NA	NA	7.32	NA	NA	NA	NA
Ab24_q5	B_balteatus	queen	arctic	0	23	169.425	0.225018	700.868	24.4	NA	NA	NA	7.32	NA	NA	NA	NA
Ab24_q5	B_balteatus	queen	arctic	0	15	176.487	0.106259	226.845	24.4	NA	NA	NA	7.32	NA	NA	NA	NA
Ab24_q5	B_balteatus	queen	arctic	0	21	176.805	0.181265	328.855	24.4	NA	NA	NA	7.32	NA	NA	NA	NA
Ab24_q5	B_balteatus	queen	arctic	0	3	189.227	0.106259	35.618	24.4	NA	NA	NA	7.32	NA	NA	NA	NA
Ab24_q5	B_balteatus	queen	arctic	0	1	189.691	0.106259	143.439	24.4	NA	NA	NA	7.32	NA	NA	NA	NA
Ab24_q5	B_balteatus	queen	arctic	0	4	200.585	0.100008	412.054	24.4	NA	NA	NA	7.32	NA	NA	NA	NA
Ab24_q5	B_balteatus	queen	arctic	0	6	208.655	0.762563	314.903	24.4	NA	NA	NA	7.32	NA	NA	NA	NA
Ab24_q5	B_balteatus	queen	arctic	0	14	214.506	0.231269	424.403	24.4	NA	NA	NA	7.32	NA	NA	NA	NA
Ab24_q5	B_balteatus	queen	arctic	0	22	221.289	0.156263	224.137	24.4	NA	NA	NA	7.32	NA	NA	NA	NA
Ab24_q5	B_balteatus	queen	arctic	0	25	222.956	2.00641	732.78	24.4	NA	NA	NA	7.32	NA	NA	NA	NA
Ab24_q5	B_balteatus	queen	arctic	0	8	227.421	0.250021	44.5891	24.4	NA	NA	NA	7.32	NA	NA	NA	NA
Ab24_q5	B_balteatus	queen	arctic	0	2	228.268	0.225018	94.5918	24.4	NA	NA	NA	7.32	NA	NA	NA	NA
Ab24_q5	B_balteatus	queen	arctic	0	12	230.084	0.537544	660.894	24.4	NA	NA	NA	7.32	NA	NA	NA	NA
Ab24_q5	B_balteatus	queen	arctic	0	9	239.155	0.162513	167.31	24.4	NA	NA	NA	7.32	NA	NA	NA	NA
Ab24_q5	B_balteatus	queen	arctic	0	18	245.537	0.106259	37.11	24.4	NA	NA	NA	7.32	NA	NA	NA	NA
Ab24_q5	B_balteatus	queen	arctic	1	16	723.834	0.187515	53.8726	24.4	NA	NA	NA	7.32	NA	NA	NA	NA
Ab24_075	B_balteatus	worker	arctic	0	3	157.685	0.150028	300.974	19.7	27.9	36.7	28.3	4.46	0.161	0.018	0.08	0.063
Ab24_075	B_balteatus	worker	arctic	0	67	168.868	0.162531	253.745	19.7	27.9	36.7	28.3	4.46	0.161	0.018	0.08	0.063
Ab24_075	B_balteatus	worker	arctic	0	58	175.565	0.112521	203.663	19.7	27.9	36.7	28.3	4.46	0.161	0.018	0.08	0.063
Ab24_075	B_balteatus	worker	arctic	0	15	175.747	0.418829	250.784	19.7	27.9	36.7	28.3	4.46	0.161	0.018	0.08	0.063
Ab24_075	B_balteatus	worker	arctic	0	60	195.576	0.10627	203.555	19.7	27.9	36.7	28.3	4.46	0.161	0.018	0.08	0.063
Ab24_075	B_balteatus	worker	arctic	0	2	197.248	0.250047	227.701	19.7	27.9	36.7	28.3	4.46	0.161	0.018	0.08	0.063
Ab24_075	B_balteatus	worker	arctic	0	5	198.258	0.618867	193.365	19.7	27.9	36.7	28.3	4.46	0.161	0.018	0.08	0.063
Ab24_075	B_balteatus	worker	arctic	0	41	205.926	0.100019	43.7417	19.7	27.9	36.7	28.3	4.46	0.161	0.018	0.08	0.063
Ab24_075	B_balteatus	worker	arctic	0	22	208.207	0.375071	211.054	19.7	27.9	36.7	28.3	4.46	0.161	0.018	0.08	0.063
Ab24_075	B_balteatus	worker	arctic	0	6	211.955	1.15022	149.856	19.7	27.9	36.7	28.3	4.46	0.161	0.018	0.08	0.063
Ab24_075	B_balteatus	worker	arctic	1	42	214.383	0.112521	394.258	19.7	27.9	36.7	28.3	4.46	0.161	0.018	0.08	0.063
Ab24_075	B_balteatus	worker	arctic	0	16	215.169	1.0627	331.406	19.7	27.9	36.7	28.3	4.46	0.161	0.018	0.08	0.063
Ab24_075	B_balteatus	worker	arctic	0	25	217.96	0.218791	91.8436	19.7	27.9	36.7	28.3	4.46	0.161	0.018	0.08	0.063
Ab24_075	B_balteatus	worker	arctic	0	57	223.427	0.218791	200.543	19.7	27.9	36.7	28.3	4.46	0.161	0.018	0.08	0.063
Ab24_075	B_balteatus	worker	arctic	0	27	225.593	0.393825	294.307	19.7	27.9	36.7	28.3	4.46	0.161	0.018	0.08	0.063
Ab24_075	B_balteatus	worker	arctic	0	30	226.134	0.325062	323.056	19.7	27.9	36.7	28.3	4.46	0.161	0.018	0.08	0.063
Ab24_075	B_balteatus	worker	arctic	0	10	226.642	0.775147	387.925	19.7	27.9	36.7	28.3	4.46	0.161	0.018	0.08	0.063
Ab24_075	B_balteatus	worker	arctic	0	9	229.579	0.706384	383.127	19.7	27.9	36.7	28.3	4.46	0.161	0.018	0.08	0.063
Ab24_075	B_balteatus	worker	arctic	0	14	229.741	1.294	330.155	19.7	27.9	36.7	28.3	4.46	0.161	0.018	0.08	0.063
Ab24_075	B_balteatus	worker	arctic	0	63	230.707	0.337564	256.905	19.7	27.9	36.7	28.3	4.46	0.161	0.018	0.08	0.063
Ab24_075	B_balteatus	worker	arctic	0	32	231.253	0.256299	361.317	19.7	27.9	36.7	28.3	4.46	0.161	0.018	0.08	0.063
Ab24_075	B_balteatus	worker	arctic	0	23	231.569	0.287555	340.542	19.7	27.9	36.7	28.3	4.46	0.161	0.018	0.08	0.063
Ab24_075	B_balteatus	worker	arctic	0	17	232.916	1.20023	301.082	19.7	27.9	36.7	28.3	4.46	0.161	0.018	0.08	0.063
Ab24_075	B_balteatus	worker	arctic	0	7	235.799	1.30025	277.278	19.7	27.9	36.7	28.3	4.46	0.161	0.018	0.08	0.063
Ab24_075	B_balteatus	worker	arctic	0	21	236.347	0.556355	269.59	19.7	27.9	36.7	28.3	4.46	0.161	0.018	0.08	0.063
Ab24_075	B_balteatus	worker	arctic	0	19	238.364	0.718886	337.493	19.7	27.9	36.7	28.3	4.46	0.161	0.018	0.08	0.063
Ab24_075	B_balteatus	worker	arctic	0	61	240.379	0.15628	221.897	19.7	27.9	36.7	28.3	4.46	0.161	0.018	0.08	0.063
Ab24_075	B_balteatus	worker	arctic	0	65	242.615	0.512597	466.903	19.7	27.9	36.7	28.3	4.46	0.161	0.018	0.08	0.063
Ab24_075	B_balteatus	worker	arctic	0	18	243.641	0.606365	321.695	19.7	27.9	36.7	28.3	4.46	0.161	0.018	0.08	0.063
Ab24_075	B_balteatus	worker	arctic	0	34	244.44	0.325062	227.984	19.7	27.9	36.7	28.3	4.46	0.161	0.018	0.08	0.063
Ab24_075	B_balteatus	worker	arctic	0	70	246.065	0.381322	257.795	19.7	27.9	36.7	28.3	4.46	0.161	0.018	0.08	0.063
Ab24_075	B_balteatus	worker	arctic	0	8	246.104	0.987687	290.209	19.7	27.9	36.7	28.3	4.46	0.161	0.018	0.08	0.063
Ab24_075	B_balteatus	worker	arctic	0	20	247.346	0.7939	299.263	19.7	27.9	36.7	28.3	4.46	0.161	0.018	0.08	0.063
Ab24_075	B_balteatus	worker	arctic	0	11	247.57	0.837659	327.42	19.7	27.9	36.7	28.3	4.46	0.161	0.018	0.08	0.063
Ab24_075	B_balteatus	worker	arctic	0	68	247.704	0.306308	134.007	19.7	27.9	36.7	28.3	4.46	0.161	0.018	0.08	0.063
Ab24_075	B_balteatus	worker	arctic	0	62	247.928	0.206289	322.414	19.7	27.9	36.7	28.3	4.46	0.161	0.018	0.08	0.063
Ab24_075	B_balteatus	worker	arctic	0	1	248.044	0.337564	180.394	19.7	27.9	36.7	28.3	4.46	0.161	0.018	0.08	0.063
Ab24_075	B_balteatus	worker	arctic	0	48	249.158	0.462588	434.086	19.7	27.9	36.7	28.3	4.46	0.161	0.018	0.08	0.063
Ab24_075	B_balteatus	worker	arctic	0	12	252.067	0.643872	324.647	19.7	27.9	36.7	28.3	4.46	0.161	0.018	0.08	0.063
Ab24_075	B_balteatus	worker	arctic	0	36	253.046	0.193787	159.635	19.7	27.9	36.7	28.3	4.46	0.161	0.018	0.08	0.063
Ab24_075	B_balteatus	worker	arctic	0	45	254.311	0.168782	210.498	19.7	27.9	36.7	28.3	4.46	0.161	0.018	0.08	0.063
Ab24_075	B_balteatus	worker	arctic	0	31	255.83	0.693882	348.408	19.7	27.9	36.7	28.3	4.46	0.161	0.018	0.08	0.063
Ab24_075	B_balteatus	worker	arctic	0	28	256.808	0.618867	294.887	19.7	27.9	36.7	28.3	4.46	0.161	0.018	0.08	0.063
Ab24_075	B_balteatus	worker	arctic	0	64	256.918	0.818905	279.048	19.7	27.9	36.7	28.3	4.46	0.161	0.018	0.08	0.063
Ab24_075	B_balteatus	worker	arctic	0	66	258.348	0.312559	292.639	19.7	27.9	36.7	28.3	4.46	0.161	0.018	0.08	0.063
Ab24_075	B_balteatus	worker	arctic	0	56	258.552	0.112521	149.448	19.7	27.9	36.7	28.3	4.46	0.161	0.018	0.08	0.063
Ab24_075	B_balteatus	worker	arctic	0	24	259.047	0.118773	114.663	19.7	27.9	36.7	28.3	4.46	0.161	0.018	0.08	0.063
Ab24_075	B_balteatus	worker	arctic	0	43	260.541	0.431332	326.563	19.7	27.9	36.7	28.3	4.46	0.161	0.018	0.08	0.063
Ab24_075	B_balteatus	worker	arctic	0	35	260.995	0.168782	302.238	19.7	27.9	36.7	28.3	4.46	0.161	0.018	0.08	0.063
Ab24_075	B_balteatus	worker	arctic	0	51	261.21	0.131275	44.9123	19.7	27.9	36.7	28.3	4.46	0.161	0.018	0.08	0.063
Ab24_075	B_balteatus	worker	arctic	0	69	265.111	0.125024	135.876	19.7	27.9	36.7	28.3	4.46	0.161	0.018	0.08	0.063
Ab24_075	B_balteatus	worker	arctic	0	29	265.592	0.225043	222.332	19.7	27.9	36.7	28.3	4.46	0.161	0.018	0.08	0.063
Ab24_075	B_balteatus	worker	arctic	0	46	269.069	0.362569	356.544	19.7	27.9	36.7	28.3	4.46	0.161	0.018	0.08	0.063
Ab24_075	B_balteatus	worker	arctic	0	38	269.87	0.406327	401.825	19.7	27.9	36.7	28.3	4.46	0.161	0.018	0.08	0.063
Ab24_075	B_balteatus	worker	arctic	0	47	269.959	0.975185	300.46	19.7	27.9	36.7	28.3	4.46	0.161	0.018	0.08	0.063
Ab24_075	B_balteatus	worker	arctic	0	13	270.144	0.237545	195.794	19.7	27.9	36.7	28.3	4.46	0.161	0.018	0.08	0.063
Ab24_075	B_balteatus	worker	arctic	0	52	271.423	0.143777	47.4473	19.7	27.9	36.7	28.3	4.46	0.161	0.018	0.08	0.063
Ab24_075	B_balteatus	worker	arctic	0	39	272.913	0.593863	342.954	19.7	27.9	36.7	28.3	4.46	0.161	0.018	0.08	0.063
Ab24_075	B_balteatus	worker	arctic	0	40	272.933	0.306308	335.087	19.7	27.9	36.7	28.3	4.46	0.161	0.018	0.08	0.063
Ab24_075	B_balteatus	worker	arctic	0	50	273.809	0.712635	311.514	19.7	27.9	36.7	28.3	4.46	0.161	0.018	0.08	0.063
Ab24_075	B_balteatus	worker	arctic	0	4	274.034	0.287555	69.5709	19.7	27.9	36.7	28.3	4.46	0.161	0.018	0.08	0.063
Ab24_075	B_balteatus	worker	arctic	0	37	274.896	0.300057	98.2531	19.7	27.9	36.7	28.3	4.46	0.161	0.018	0.08	0.063
Ab24_075	B_balteatus	worker	arctic	0	33	275.79	0.481341	365.202	19.7	27.9	36.7	28.3	4.46	0.161	0.018	0.08	0.063
Ab24_075	B_balteatus	worker	arctic	0	44	276.694	0.268801	256.797	19.7	27.9	36.7	28.3	4.46	0.161	0.018	0.08	0.063
Ab24_075	B_balteatus	worker	arctic	0	26	278.327	0.200038	305.727	19.7	27.9	36.7	28.3	4.46	0.161	0.018	0.08	0.063
Ab24_075	B_balteatus	worker	arctic	0	55	279.202	0.237545	149.522	19.7	27.9	36.7	28.3	4.46	0.161	0.018	0.08	0.063
Ab24_075	B_balteatus	worker	arctic	0	49	279.936	0.406327	401.215	19.7	27.9	36.7	28.3	4.46	0.161	0.018	0.08	0.063
Ab24_075	B_balteatus	worker	arctic	0	54	287.421	0.206289	76.1621	19.7	27.9	36.7	28.3	4.46	0.161	0.018	0.08	0.063
Ab24_075	B_balteatus	worker	arctic	0	59	290.881	0.187536	211.817	19.7	27.9	36.7	28.3	4.46	0.161	0.018	0.08	0.063
Ab24_075	B_balteatus	worker	arctic	1	53	930.909	0.118773	36.587	19.7	27.9	36.7	28.3	4.46	0.161	0.018	0.08	0.063
Ab24_083	B_balteatus	worker	arctic	0	60	135.786	0.137521	267.688	20.3	29.4	41.2	30.6	4.31	0.19	0.017	0.11	0.063
Ab24_083	B_balteatus	worker	arctic	1	50	135.932	0.106266	386.24	20.3	29.4	41.2	30.6	4.31	0.19	0.017	0.11	0.063
Ab24_083	B_balteatus	worker	arctic	0	8	154.265	0.150023	352.062	20.3	29.4	41.2	30.6	4.31	0.19	0.017	0.11	0.063
Ab24_083	B_balteatus	worker	arctic	0	40	180.779	0.550084	448.614	20.3	29.4	41.2	30.6	4.31	0.19	0.017	0.11	0.063
Ab24_083	B_balteatus	worker	arctic	0	19	182.501	0.368806	365.28	20.3	29.4	41.2	30.6	4.31	0.19	0.017	0.11	0.063
Ab24_083	B_balteatus	worker	arctic	0	38	186.053	0.118768	420.625	20.3	29.4	41.2	30.6	4.31	0.19	0.017	0.11	0.063
Ab24_083	B_balteatus	worker	arctic	0	6	186.249	0.143772	250.413	20.3	29.4	41.2	30.6	4.31	0.19	0.017	0.11	0.063
Ab24_083	B_balteatus	worker	arctic	0	1	192.199	0.237536	291.277	20.3	29.4	41.2	30.6	4.31	0.19	0.017	0.11	0.063
Ab24_083	B_balteatus	worker	arctic	0	30	202.554	0.13127	163.022	20.3	29.4	41.2	30.6	4.31	0.19	0.017	0.11	0.063
Ab24_083	B_balteatus	worker	arctic	0	71	205.361	1.94405	642.028	20.3	29.4	41.2	30.6	4.31	0.19	0.017	0.11	0.063
Ab24_083	B_balteatus	worker	arctic	0	62	210.737	1.01265	394.594	20.3	29.4	41.2	30.6	4.31	0.19	0.017	0.11	0.063
Ab24_083	B_balteatus	worker	arctic	0	13	212.297	0.625095	712.094	20.3	29.4	41.2	30.6	4.31	0.19	0.017	0.11	0.063
Ab24_083	B_balteatus	worker	arctic	0	5	212.66	0.106266	202.748	20.3	29.4	41.2	30.6	4.31	0.19	0.017	0.11	0.063
Ab24_083	B_balteatus	worker	arctic	0	55	212.815	0.481323	373.331	20.3	29.4	41.2	30.6	4.31	0.19	0.017	0.11	0.063
Ab24_083	B_balteatus	worker	arctic	0	2	217.025	0.781369	571.729	20.3	29.4	41.2	30.6	4.31	0.19	0.017	0.11	0.063
Ab24_083	B_balteatus	worker	arctic	0	27	218.782	0.150023	341.549	20.3	29.4	41.2	30.6	4.31	0.19	0.017	0.11	0.063
Ab24_083	B_balteatus	worker	arctic	0	58	222.012	0.481323	339.082	20.3	29.4	41.2	30.6	4.31	0.19	0.017	0.11	0.063
Ab24_083	B_balteatus	worker	arctic	0	32	229	1.05641	775.666	20.3	29.4	41.2	30.6	4.31	0.19	0.017	0.11	0.063
Ab24_083	B_balteatus	worker	arctic	0	61	229.439	0.237536	463.408	20.3	29.4	41.2	30.6	4.31	0.19	0.017	0.11	0.063
Ab24_083	B_balteatus	worker	arctic	0	22	230.909	0.212532	455.534	20.3	29.4	41.2	30.6	4.31	0.19	0.017	0.11	0.063
Ab24_083	B_balteatus	worker	arctic	0	7	235.439	0.112517	208.769	20.3	29.4	41.2	30.6	4.31	0.19	0.017	0.11	0.063
Ab24_083	B_balteatus	worker	arctic	0	65	237.515	0.112517	446.666	20.3	29.4	41.2	30.6	4.31	0.19	0.017	0.11	0.063
Ab24_083	B_balteatus	worker	arctic	0	26	242.635	0.406312	440.975	20.3	29.4	41.2	30.6	4.31	0.19	0.017	0.11	0.063
Ab24_083	B_balteatus	worker	arctic	0	57	243.958	0.91889	358.94	20.3	29.4	41.2	30.6	4.31	0.19	0.017	0.11	0.063
Ab24_083	B_balteatus	worker	arctic	0	39	244.206	0.125019	293.207	20.3	29.4	41.2	30.6	4.31	0.19	0.017	0.11	0.063
Ab24_083	B_balteatus	worker	arctic	0	56	244.244	0.256289	355.318	20.3	29.4	41.2	30.6	4.31	0.19	0.017	0.11	0.063
Ab24_083	B_balteatus	worker	arctic	0	12	246.867	0.59384	386.932	20.3	29.4	41.2	30.6	4.31	0.19	0.017	0.11	0.063
Ab24_083	B_balteatus	worker	arctic	0	73	247.759	0.387559	318.815	20.3	29.4	41.2	30.6	4.31	0.19	0.017	0.11	0.063
Ab24_083	B_balteatus	worker	arctic	1	36	248.498	0.150023	178.435	20.3	29.4	41.2	30.6	4.31	0.19	0.017	0.11	0.063
Ab24_083	B_balteatus	worker	arctic	0	66	255.689	0.425065	389.734	20.3	29.4	41.2	30.6	4.31	0.19	0.017	0.11	0.063
Ab24_083	B_balteatus	worker	arctic	0	17	256.333	0.712608	643.518	20.3	29.4	41.2	30.6	4.31	0.19	0.017	0.11	0.063
Ab24_083	B_balteatus	worker	arctic	0	44	259.121	0.562585	493.139	20.3	29.4	41.2	30.6	4.31	0.19	0.017	0.11	0.063
Ab24_083	B_balteatus	worker	arctic	0	59	259.167	0.26254	284.201	20.3	29.4	41.2	30.6	4.31	0.19	0.017	0.11	0.063
Ab24_083	B_balteatus	worker	arctic	0	49	262.221	0.125019	188.716	20.3	29.4	41.2	30.6	4.31	0.19	0.017	0.11	0.063
Ab24_083	B_balteatus	worker	arctic	0	41	262.643	0.587589	499.214	20.3	29.4	41.2	30.6	4.31	0.19	0.017	0.11	0.063
Ab24_083	B_balteatus	worker	arctic	0	67	262.803	0.26254	325.575	20.3	29.4	41.2	30.6	4.31	0.19	0.017	0.11	0.063
Ab24_083	B_balteatus	worker	arctic	0	4	270.073	0.3313	424.363	20.3	29.4	41.2	30.6	4.31	0.19	0.017	0.11	0.063
Ab24_083	B_balteatus	worker	arctic	0	53	272.558	0.46257	430.778	20.3	29.4	41.2	30.6	4.31	0.19	0.017	0.11	0.063
Ab24_083	B_balteatus	worker	arctic	0	16	273.175	0.106266	271.607	20.3	29.4	41.2	30.6	4.31	0.19	0.017	0.11	0.063
Ab24_083	B_balteatus	worker	arctic	0	54	275.411	0.281293	427.235	20.3	29.4	41.2	30.6	4.31	0.19	0.017	0.11	0.063
Ab24_083	B_balteatus	worker	arctic	0	72	278.774	0.812623	424.522	20.3	29.4	41.2	30.6	4.31	0.19	0.017	0.11	0.063
Ab24_083	B_balteatus	worker	arctic	0	37	283.646	0.837627	467.674	20.3	29.4	41.2	30.6	4.31	0.19	0.017	0.11	0.063
Ab24_083	B_balteatus	worker	arctic	0	45	286.086	0.818874	480.179	20.3	29.4	41.2	30.6	4.31	0.19	0.017	0.11	0.063
Ab24_083	B_balteatus	worker	arctic	1	3	293.358	0.250038	180.396	20.3	29.4	41.2	30.6	4.31	0.19	0.017	0.11	0.063
Ab24_083	B_balteatus	worker	arctic	0	29	295.148	0.13127	176.044	20.3	29.4	41.2	30.6	4.31	0.19	0.017	0.11	0.063
Ab24_083	B_balteatus	worker	arctic	0	14	295.654	0.13127	88.963	20.3	29.4	41.2	30.6	4.31	0.19	0.017	0.11	0.063
Ab24_083	B_balteatus	worker	arctic	0	64	295.821	0.625095	477.658	20.3	29.4	41.2	30.6	4.31	0.19	0.017	0.11	0.063
Ab24_083	B_balteatus	worker	arctic	0	70	299.816	0.375057	262.218	20.3	29.4	41.2	30.6	4.31	0.19	0.017	0.11	0.063
Ab24_083	B_balteatus	worker	arctic	0	35	303.765	0.250038	303.962	20.3	29.4	41.2	30.6	4.31	0.19	0.017	0.11	0.063
Ab24_083	B_balteatus	worker	arctic	0	47	304.746	0.250038	435.708	20.3	29.4	41.2	30.6	4.31	0.19	0.017	0.11	0.063
Ab24_083	B_balteatus	worker	arctic	0	68	310.341	0.206281	362.616	20.3	29.4	41.2	30.6	4.31	0.19	0.017	0.11	0.063
Ab24_083	B_balteatus	worker	arctic	0	42	316.514	0.112517	72.4639	20.3	29.4	41.2	30.6	4.31	0.19	0.017	0.11	0.063
Ab24_083	B_balteatus	worker	arctic	0	34	317.012	0.206281	213.101	20.3	29.4	41.2	30.6	4.31	0.19	0.017	0.11	0.063
Ab24_083	B_balteatus	worker	arctic	0	46	321.525	0.13127	235.524	20.3	29.4	41.2	30.6	4.31	0.19	0.017	0.11	0.063
Ab24_083	B_balteatus	worker	arctic	0	10	323.949	0.312547	342.043	20.3	29.4	41.2	30.6	4.31	0.19	0.017	0.11	0.063
Ab24_083	B_balteatus	worker	arctic	0	21	324.738	0.337551	329.562	20.3	29.4	41.2	30.6	4.31	0.19	0.017	0.11	0.063
Ab24_083	B_balteatus	worker	arctic	0	11	326.905	0.162525	307.053	20.3	29.4	41.2	30.6	4.31	0.19	0.017	0.11	0.063
Ab24_083	B_balteatus	worker	arctic	0	23	336.379	0.218783	231.055	20.3	29.4	41.2	30.6	4.31	0.19	0.017	0.11	0.063
Ab24_083	B_balteatus	worker	arctic	0	28	339.418	0.218783	317.891	20.3	29.4	41.2	30.6	4.31	0.19	0.017	0.11	0.063
Ab24_083	B_balteatus	worker	arctic	0	51	342.222	0.568836	350.209	20.3	29.4	41.2	30.6	4.31	0.19	0.017	0.11	0.063
Ab24_083	B_balteatus	worker	arctic	0	52	348.756	0.343802	470.197	20.3	29.4	41.2	30.6	4.31	0.19	0.017	0.11	0.063
Ab24_083	B_balteatus	worker	arctic	0	20	356.038	0.13127	203.048	20.3	29.4	41.2	30.6	4.31	0.19	0.017	0.11	0.063
Ab24_083	B_balteatus	worker	arctic	0	69	357.912	0.106266	175.088	20.3	29.4	41.2	30.6	4.31	0.19	0.017	0.11	0.063
Ab24_083	B_balteatus	worker	arctic	0	9	357.953	0.218783	192.855	20.3	29.4	41.2	30.6	4.31	0.19	0.017	0.11	0.063
Ab24_083	B_balteatus	worker	arctic	0	25	362.892	0.162525	209.657	20.3	29.4	41.2	30.6	4.31	0.19	0.017	0.11	0.063
Ab24_083	B_balteatus	worker	arctic	0	33	368.802	0.13127	222.617	20.3	29.4	41.2	30.6	4.31	0.19	0.017	0.11	0.063
Ab24_083	B_balteatus	worker	arctic	0	24	369.488	0.125019	261.805	20.3	29.4	41.2	30.6	4.31	0.19	0.017	0.11	0.063
Ab24_083	B_balteatus	worker	arctic	0	31	369.647	0.106266	136.895	20.3	29.4	41.2	30.6	4.31	0.19	0.017	0.11	0.063
Ab24_083	B_balteatus	worker	arctic	0	63	385.596	0.137521	108.523	20.3	29.4	41.2	30.6	4.31	0.19	0.017	0.11	0.063
Ab24_083	B_balteatus	worker	arctic	0	18	388.617	0.106266	130.161	20.3	29.4	41.2	30.6	4.31	0.19	0.017	0.11	0.063
Ab24_083	B_balteatus	worker	arctic	1	43	400.657	0.212532	114.07	20.3	29.4	41.2	30.6	4.31	0.19	0.017	0.11	0.063
Ab24_083	B_balteatus	worker	arctic	0	48	409.647	0.100015	168.349	20.3	29.4	41.2	30.6	4.31	0.19	0.017	0.11	0.063
Ab24_083	B_balteatus	worker	arctic	1	15	592.747	0.20003	139.461	20.3	29.4	41.2	30.6	4.31	0.19	0.017	0.11	0.063
Ab24_088	B_balteatus	worker	arctic	0	23	117.315	0.150024	254.365	20.8	24	38.6	29.4	4.34	0.164	0.016	0.084	0.064
Ab24_088	B_balteatus	worker	arctic	0	34	133.333	0.656356	487.151	20.8	24	38.6	29.4	4.34	0.164	0.016	0.084	0.064
Ab24_088	B_balteatus	worker	arctic	0	29	133.515	0.137522	381.893	20.8	24	38.6	29.4	4.34	0.164	0.016	0.084	0.064
Ab24_088	B_balteatus	worker	arctic	0	49	134.614	0.275044	407.81	20.8	24	38.6	29.4	4.34	0.164	0.016	0.084	0.064
Ab24_088	B_balteatus	worker	arctic	0	3	136.3	1.81279	538.994	20.8	24	38.6	29.4	4.34	0.164	0.016	0.084	0.064
Ab24_088	B_balteatus	worker	arctic	0	31	139.249	0.37506	528.686	20.8	24	38.6	29.4	4.34	0.164	0.016	0.084	0.064
Ab24_088	B_balteatus	worker	arctic	0	30	139.99	0.337554	363.778	20.8	24	38.6	29.4	4.34	0.164	0.016	0.084	0.064
Ab24_088	B_balteatus	worker	arctic	0	4	144.299	0.512583	396.434	20.8	24	38.6	29.4	4.34	0.164	0.016	0.084	0.064
Ab24_088	B_balteatus	worker	arctic	0	6	146.146	1.20644	447.858	20.8	24	38.6	29.4	4.34	0.164	0.016	0.084	0.064
Ab24_088	B_balteatus	worker	arctic	0	13	146.492	0.568842	378.617	20.8	24	38.6	29.4	4.34	0.164	0.016	0.084	0.064
Ab24_088	B_balteatus	worker	arctic	0	25	148.491	0.362558	409.848	20.8	24	38.6	29.4	4.34	0.164	0.016	0.084	0.064
Ab24_088	B_balteatus	worker	arctic	0	51	148.978	2.91922	599.155	20.8	24	38.6	29.4	4.34	0.164	0.016	0.084	0.064
Ab24_088	B_balteatus	worker	arctic	0	1	149.686	0.206283	419.557	20.8	24	38.6	29.4	4.34	0.164	0.016	0.084	0.064
Ab24_088	B_balteatus	worker	arctic	0	32	151.029	0.425068	296.273	20.8	24	38.6	29.4	4.34	0.164	0.016	0.084	0.064
Ab24_088	B_balteatus	worker	arctic	0	45	152.102	0.300048	393.902	20.8	24	38.6	29.4	4.34	0.164	0.016	0.084	0.064
Ab24_088	B_balteatus	worker	arctic	0	37	153.734	0.568842	571.3	20.8	24	38.6	29.4	4.34	0.164	0.016	0.084	0.064
Ab24_088	B_balteatus	worker	arctic	0	27	160.309	0.593846	461.443	20.8	24	38.6	29.4	4.34	0.164	0.016	0.084	0.064
Ab24_088	B_balteatus	worker	arctic	0	2	162.243	0.468826	284.403	20.8	24	38.6	29.4	4.34	0.164	0.016	0.084	0.064
Ab24_088	B_balteatus	worker	arctic	0	20	163.47	1.61901	424.759	20.8	24	38.6	29.4	4.34	0.164	0.016	0.084	0.064
Ab24_088	B_balteatus	worker	arctic	0	7	165.674	0.275044	326.359	20.8	24	38.6	29.4	4.34	0.164	0.016	0.084	0.064
Ab24_088	B_balteatus	worker	arctic	0	28	167.813	2.85671	651.628	20.8	24	38.6	29.4	4.34	0.164	0.016	0.084	0.064
Ab24_088	B_balteatus	worker	arctic	0	38	168.376	1.11893	399.151	20.8	24	38.6	29.4	4.34	0.164	0.016	0.084	0.064
Ab24_088	B_balteatus	worker	arctic	0	43	171.018	0.356307	405.89	20.8	24	38.6	29.4	4.34	0.164	0.016	0.084	0.064
Ab24_088	B_balteatus	worker	arctic	0	11	171.083	0.331303	228.847	20.8	24	38.6	29.4	4.34	0.164	0.016	0.084	0.064
Ab24_088	B_balteatus	worker	arctic	0	24	171.177	0.12502	363.29	20.8	24	38.6	29.4	4.34	0.164	0.016	0.084	0.064
Ab24_088	B_balteatus	worker	arctic	0	17	171.647	0.837635	508.678	20.8	24	38.6	29.4	4.34	0.164	0.016	0.084	0.064
Ab24_088	B_balteatus	worker	arctic	0	8	173.057	0.325052	154.415	20.8	24	38.6	29.4	4.34	0.164	0.016	0.084	0.064
Ab24_088	B_balteatus	worker	arctic	0	14	173.117	0.318801	251.392	20.8	24	38.6	29.4	4.34	0.164	0.016	0.084	0.064
Ab24_088	B_balteatus	worker	arctic	0	26	173.172	0.31255	170.237	20.8	24	38.6	29.4	4.34	0.164	0.016	0.084	0.064
Ab24_088	B_balteatus	worker	arctic	0	52	173.737	0.293797	350.529	20.8	24	38.6	29.4	4.34	0.164	0.016	0.084	0.064
Ab24_088	B_balteatus	worker	arctic	0	39	174.045	0.593846	464.22	20.8	24	38.6	29.4	4.34	0.164	0.016	0.084	0.064
Ab24_088	B_balteatus	worker	arctic	0	9	178.61	0.268793	238.313	20.8	24	38.6	29.4	4.34	0.164	0.016	0.084	0.064
Ab24_088	B_balteatus	worker	arctic	0	5	181.519	0.31255	463.378	20.8	24	38.6	29.4	4.34	0.164	0.016	0.084	0.064
Ab24_088	B_balteatus	worker	arctic	0	10	181.976	0.212534	254.533	20.8	24	38.6	29.4	4.34	0.164	0.016	0.084	0.064
Ab24_088	B_balteatus	worker	arctic	0	15	183.564	0.625101	376.19	20.8	24	38.6	29.4	4.34	0.164	0.016	0.084	0.064
Ab24_088	B_balteatus	worker	arctic	0	44	189.65	0.487579	395.376	20.8	24	38.6	29.4	4.34	0.164	0.016	0.084	0.064
Ab24_088	B_balteatus	worker	arctic	0	40	190.114	0.487579	508.838	20.8	24	38.6	29.4	4.34	0.164	0.016	0.084	0.064
Ab24_088	B_balteatus	worker	arctic	0	36	193.283	0.318801	410.11	20.8	24	38.6	29.4	4.34	0.164	0.016	0.084	0.064
Ab24_088	B_balteatus	worker	arctic	0	41	193.325	0.43757	432.183	20.8	24	38.6	29.4	4.34	0.164	0.016	0.084	0.064
Ab24_088	B_balteatus	worker	arctic	0	50	193.63	0.412566	495.232	20.8	24	38.6	29.4	4.34	0.164	0.016	0.084	0.064
Ab24_088	B_balteatus	worker	arctic	0	16	193.816	0.750121	363.339	20.8	24	38.6	29.4	4.34	0.164	0.016	0.084	0.064
Ab24_088	B_balteatus	worker	arctic	0	12	194.346	0.31255	126.233	20.8	24	38.6	29.4	4.34	0.164	0.016	0.084	0.064
Ab24_088	B_balteatus	worker	arctic	0	22	194.899	0.668858	415.632	20.8	24	38.6	29.4	4.34	0.164	0.016	0.084	0.064
Ab24_088	B_balteatus	worker	arctic	0	35	199.077	0.243789	349.455	20.8	24	38.6	29.4	4.34	0.164	0.016	0.084	0.064
Ab24_088	B_balteatus	worker	arctic	0	21	202.591	0.137522	48.499	20.8	24	38.6	29.4	4.34	0.164	0.016	0.084	0.064
Ab24_088	B_balteatus	worker	arctic	0	33	202.806	0.337554	364.847	20.8	24	38.6	29.4	4.34	0.164	0.016	0.084	0.064
Ab24_088	B_balteatus	worker	arctic	0	18	206.795	0.256291	263.051	20.8	24	38.6	29.4	4.34	0.164	0.016	0.084	0.064
Ab24_088	B_balteatus	worker	arctic	0	19	209.748	0.300048	293.339	20.8	24	38.6	29.4	4.34	0.164	0.016	0.084	0.064
Ab24_088	B_balteatus	worker	arctic	0	48	234.101	0.443821	289.211	20.8	24	38.6	29.4	4.34	0.164	0.016	0.084	0.064
Ab24_088	B_balteatus	worker	arctic	0	53	246.574	0.606348	156.216	20.8	24	38.6	29.4	4.34	0.164	0.016	0.084	0.064
Ab24_088	B_balteatus	worker	arctic	0	47	261.112	0.393813	310.779	20.8	24	38.6	29.4	4.34	0.164	0.016	0.084	0.064
Ab24_088	B_balteatus	worker	arctic	0	46	266.567	0.318801	322.974	20.8	24	38.6	29.4	4.34	0.164	0.016	0.084	0.064
Ab24_088	B_balteatus	worker	arctic	0	42	278.243	0.337554	366.464	20.8	24	38.6	29.4	4.34	0.164	0.016	0.084	0.064
Ab24_088	B_balteatus	worker	arctic	1	54	567.306	0.362558	217.811	20.8	24	38.6	29.4	4.34	0.164	0.016	0.084	0.064
Ab24_063	B_bohemicus	drone	generalist	0	29	113.999	0.143766	263.832	19.9	28.8	36.9	28.6	5.04	0.175	0.02	0.083	0.072
Ab24_063	B_bohemicus	drone	generalist	0	46	116.509	0.218775	274.397	19.9	28.8	36.9	28.6	5.04	0.175	0.02	0.083	0.072
Ab24_063	B_bohemicus	drone	generalist	0	27	120.782	0.35629	332.145	19.9	28.8	36.9	28.6	5.04	0.175	0.02	0.083	0.072
Ab24_063	B_bohemicus	drone	generalist	0	48	125.915	0.150017	248.695	19.9	28.8	36.9	28.6	5.04	0.175	0.02	0.083	0.072
Ab24_063	B_bohemicus	drone	generalist	0	16	126.136	0.106262	248.419	19.9	28.8	36.9	28.6	5.04	0.175	0.02	0.083	0.072
Ab24_063	B_bohemicus	drone	generalist	0	12	129.26	0.118763	268.328	19.9	28.8	36.9	28.6	5.04	0.175	0.02	0.083	0.072
Ab24_063	B_bohemicus	drone	generalist	0	47	133.637	0.212524	212.593	19.9	28.8	36.9	28.6	5.04	0.175	0.02	0.083	0.072
Ab24_063	B_bohemicus	drone	generalist	0	24	146.429	0.325037	474.33	19.9	28.8	36.9	28.6	5.04	0.175	0.02	0.083	0.072
Ab24_063	B_bohemicus	drone	generalist	0	42	146.825	0.125014	238.96	19.9	28.8	36.9	28.6	5.04	0.175	0.02	0.083	0.072
Ab24_063	B_bohemicus	drone	generalist	0	18	153.416	0.368791	267.097	19.9	28.8	36.9	28.6	5.04	0.175	0.02	0.083	0.072
Ab24_063	B_bohemicus	drone	generalist	0	17	155.009	0.100011	107.75	19.9	28.8	36.9	28.6	5.04	0.175	0.02	0.083	0.072
Ab24_063	B_bohemicus	drone	generalist	0	15	158.791	0.106262	61.998	19.9	28.8	36.9	28.6	5.04	0.175	0.02	0.083	0.072
Ab24_063	B_bohemicus	drone	generalist	0	28	159.603	0.137515	268.822	19.9	28.8	36.9	28.6	5.04	0.175	0.02	0.083	0.072
Ab24_063	B_bohemicus	drone	generalist	0	26	164.287	0.35629	367.496	19.9	28.8	36.9	28.6	5.04	0.175	0.02	0.083	0.072
Ab24_063	B_bohemicus	drone	generalist	0	45	164.642	0.362541	243.884	19.9	28.8	36.9	28.6	5.04	0.175	0.02	0.083	0.072
Ab24_063	B_bohemicus	drone	generalist	0	22	165.847	0.306284	352.599	19.9	28.8	36.9	28.6	5.04	0.175	0.02	0.083	0.072
Ab24_063	B_bohemicus	drone	generalist	0	43	175.874	0.418797	346.674	19.9	28.8	36.9	28.6	5.04	0.175	0.02	0.083	0.072
Ab24_063	B_bohemicus	drone	generalist	0	37	184.197	0.481304	536.217	19.9	28.8	36.9	28.6	5.04	0.175	0.02	0.083	0.072
Ab24_063	B_bohemicus	drone	generalist	0	21	188.196	0.506307	435.336	19.9	28.8	36.9	28.6	5.04	0.175	0.02	0.083	0.072
Ab24_063	B_bohemicus	drone	generalist	0	8	189.726	0.343789	381.764	19.9	28.8	36.9	28.6	5.04	0.175	0.02	0.083	0.072
Ab24_063	B_bohemicus	drone	generalist	0	7	189.801	0.293783	240.706	19.9	28.8	36.9	28.6	5.04	0.175	0.02	0.083	0.072
Ab24_063	B_bohemicus	drone	generalist	0	11	189.854	0.26253	198.583	19.9	28.8	36.9	28.6	5.04	0.175	0.02	0.083	0.072
Ab24_063	B_bohemicus	drone	generalist	0	32	190.952	1.08762	320.083	19.9	28.8	36.9	28.6	5.04	0.175	0.02	0.083	0.072
Ab24_063	B_bohemicus	drone	generalist	0	14	198.601	0.737583	247.223	19.9	28.8	36.9	28.6	5.04	0.175	0.02	0.083	0.072
Ab24_063	B_bohemicus	drone	generalist	0	31	199.03	0.17502	148.127	19.9	28.8	36.9	28.6	5.04	0.175	0.02	0.083	0.072
Ab24_063	B_bohemicus	drone	generalist	0	9	199.676	0.287532	315.858	19.9	28.8	36.9	28.6	5.04	0.175	0.02	0.083	0.072
Ab24_063	B_bohemicus	drone	generalist	0	1	203.734	0.0937605	172.546	19.9	28.8	36.9	28.6	5.04	0.175	0.02	0.083	0.072
Ab24_063	B_bohemicus	drone	generalist	0	2	204.411	2.53153	519.14	19.9	28.8	36.9	28.6	5.04	0.175	0.02	0.083	0.072
Ab24_063	B_bohemicus	drone	generalist	0	35	212.452	3.06284	531.086	19.9	28.8	36.9	28.6	5.04	0.175	0.02	0.083	0.072
Ab24_063	B_bohemicus	drone	generalist	0	41	212.464	0.18127	277.949	19.9	28.8	36.9	28.6	5.04	0.175	0.02	0.083	0.072
Ab24_063	B_bohemicus	drone	generalist	0	6	213.799	0.506307	129.138	19.9	28.8	36.9	28.6	5.04	0.175	0.02	0.083	0.072
Ab24_063	B_bohemicus	drone	generalist	0	19	214.45	0.350039	265.171	19.9	28.8	36.9	28.6	5.04	0.175	0.02	0.083	0.072
Ab24_063	B_bohemicus	drone	generalist	0	36	217.381	1.10012	591.814	19.9	28.8	36.9	28.6	5.04	0.175	0.02	0.083	0.072
Ab24_063	B_bohemicus	drone	generalist	0	10	217.51	1.00636	349.934	19.9	28.8	36.9	28.6	5.04	0.175	0.02	0.083	0.072
Ab24_063	B_bohemicus	drone	generalist	0	13	217.775	1.88771	341.114	19.9	28.8	36.9	28.6	5.04	0.175	0.02	0.083	0.072
Ab24_063	B_bohemicus	drone	generalist	0	4	218.149	0.406296	229.008	19.9	28.8	36.9	28.6	5.04	0.175	0.02	0.083	0.072
Ab24_063	B_bohemicus	drone	generalist	0	30	219.949	0.156268	354.669	19.9	28.8	36.9	28.6	5.04	0.175	0.02	0.083	0.072
Ab24_063	B_bohemicus	drone	generalist	0	3	221.3	0.80009	234.16	19.9	28.8	36.9	28.6	5.04	0.175	0.02	0.083	0.072
Ab24_063	B_bohemicus	drone	generalist	0	44	225.752	0.168769	87.1429	19.9	28.8	36.9	28.6	5.04	0.175	0.02	0.083	0.072
Ab24_063	B_bohemicus	drone	generalist	0	5	226.372	0.168769	160.088	19.9	28.8	36.9	28.6	5.04	0.175	0.02	0.083	0.072
Ab24_063	B_bohemicus	drone	generalist	0	33	236.834	0.725082	315.995	19.9	28.8	36.9	28.6	5.04	0.175	0.02	0.083	0.072
Ab24_063	B_bohemicus	drone	generalist	0	23	238.553	0.206273	263.69	19.9	28.8	36.9	28.6	5.04	0.175	0.02	0.083	0.072
Ab24_063	B_bohemicus	drone	generalist	0	38	240.294	1.26264	428.95	19.9	28.8	36.9	28.6	5.04	0.175	0.02	0.083	0.072
Ab24_063	B_bohemicus	drone	generalist	0	39	244.487	0.756335	232.226	19.9	28.8	36.9	28.6	5.04	0.175	0.02	0.083	0.072
Ab24_063	B_bohemicus	drone	generalist	0	40	250.703	1.01261	455.378	19.9	28.8	36.9	28.6	5.04	0.175	0.02	0.083	0.072
Ab24_063	B_bohemicus	drone	generalist	0	20	254.766	0.362541	336.017	19.9	28.8	36.9	28.6	5.04	0.175	0.02	0.083	0.072
Ab24_063	B_bohemicus	drone	generalist	0	25	261.174	0.112513	244.19	19.9	28.8	36.9	28.6	5.04	0.175	0.02	0.083	0.072
Ab24_063	B_bohemicus	drone	generalist	0	34	297.302	0.506307	99.7172	19.9	28.8	36.9	28.6	5.04	0.175	0.02	0.083	0.072
Ab24_101	B_cingulatus	drone	generalist	0	40	102.098	0.137515	212.601	18.6	24.7	29.9	23	2.4	0.088	0.008	0.045	0.035
Ab24_101	B_cingulatus	drone	generalist	0	2	117.197	0.125014	18.1266	18.6	24.7	29.9	23	2.4	0.088	0.008	0.045	0.035
Ab24_101	B_cingulatus	drone	generalist	0	1	127.981	3.33788	152.191	18.6	24.7	29.9	23	2.4	0.088	0.008	0.045	0.035
Ab24_101	B_cingulatus	drone	generalist	0	21	128.683	0.150017	37.3676	18.6	24.7	29.9	23	2.4	0.088	0.008	0.045	0.035
Ab24_101	B_cingulatus	drone	generalist	0	13	130.173	0.106262	104.327	18.6	24.7	29.9	23	2.4	0.088	0.008	0.045	0.035
Ab24_101	B_cingulatus	drone	generalist	0	16	134.553	0.243777	82.6521	18.6	24.7	29.9	23	2.4	0.088	0.008	0.045	0.035
Ab24_101	B_cingulatus	drone	generalist	0	6	135.07	0.112513	17.0934	18.6	24.7	29.9	23	2.4	0.088	0.008	0.045	0.035
Ab24_101	B_cingulatus	drone	generalist	0	15	136.714	0.17502	70.786	18.6	24.7	29.9	23	2.4	0.088	0.008	0.045	0.035
Ab24_101	B_cingulatus	drone	generalist	1	14	138.836	0.156268	69.3934	18.6	24.7	29.9	23	2.4	0.088	0.008	0.045	0.035
Ab24_101	B_cingulatus	drone	generalist	0	7	142.847	0.237527	52.8999	18.6	24.7	29.9	23	2.4	0.088	0.008	0.045	0.035
Ab24_101	B_cingulatus	drone	generalist	0	10	146.018	0.431299	137.404	18.6	24.7	29.9	23	2.4	0.088	0.008	0.045	0.035
Ab24_101	B_cingulatus	drone	generalist	0	4	146.52	0.100011	137.409	18.6	24.7	29.9	23	2.4	0.088	0.008	0.045	0.035
Ab24_101	B_cingulatus	drone	generalist	0	22	149.553	0.337538	96.9936	18.6	24.7	29.9	23	2.4	0.088	0.008	0.045	0.035
Ab24_101	B_cingulatus	drone	generalist	0	49	151.595	0.287532	164.658	18.6	24.7	29.9	23	2.4	0.088	0.008	0.045	0.035
Ab24_101	B_cingulatus	drone	generalist	0	30	153.439	0.562563	203.933	18.6	24.7	29.9	23	2.4	0.088	0.008	0.045	0.035
Ab24_101	B_cingulatus	drone	generalist	0	33	153.838	0.106262	61.2698	18.6	24.7	29.9	23	2.4	0.088	0.008	0.045	0.035
Ab24_101	B_cingulatus	drone	generalist	0	23	154.625	1.99397	145.284	18.6	24.7	29.9	23	2.4	0.088	0.008	0.045	0.035
Ab24_101	B_cingulatus	drone	generalist	0	20	155.477	0.512558	121.586	18.6	24.7	29.9	23	2.4	0.088	0.008	0.045	0.035
Ab24_101	B_cingulatus	drone	generalist	0	9	160.02	0.200022	178.549	18.6	24.7	29.9	23	2.4	0.088	0.008	0.045	0.035
Ab24_101	B_cingulatus	drone	generalist	0	50	160.893	1.64393	223.592	18.6	24.7	29.9	23	2.4	0.088	0.008	0.045	0.035
Ab24_101	B_cingulatus	drone	generalist	0	19	161.569	0.206273	33.5801	18.6	24.7	29.9	23	2.4	0.088	0.008	0.045	0.035
Ab24_101	B_cingulatus	drone	generalist	0	26	161.78	0.0937605	28.8211	18.6	24.7	29.9	23	2.4	0.088	0.008	0.045	0.035
Ab24_101	B_cingulatus	drone	generalist	0	18	162.004	0.106262	27.2318	18.6	24.7	29.9	23	2.4	0.088	0.008	0.045	0.035
Ab24_101	B_cingulatus	drone	generalist	0	35	162.359	0.275031	122.45	18.6	24.7	29.9	23	2.4	0.088	0.008	0.045	0.035
Ab24_101	B_cingulatus	drone	generalist	0	17	166.57	3.43789	184.767	18.6	24.7	29.9	23	2.4	0.088	0.008	0.045	0.035
Ab24_101	B_cingulatus	drone	generalist	0	32	166.793	0.456301	65.0501	18.6	24.7	29.9	23	2.4	0.088	0.008	0.045	0.035
Ab24_101	B_cingulatus	drone	generalist	0	55	169.725	0.250028	154.022	18.6	24.7	29.9	23	2.4	0.088	0.008	0.045	0.035
Ab24_101	B_cingulatus	drone	generalist	0	24	170.727	1.43766	136.248	18.6	24.7	29.9	23	2.4	0.088	0.008	0.045	0.035
Ab24_101	B_cingulatus	drone	generalist	1	52	171.545	0.218775	174.69	18.6	24.7	29.9	23	2.4	0.088	0.008	0.045	0.035
Ab24_101	B_cingulatus	drone	generalist	0	31	172.155	0.425048	183.62	18.6	24.7	29.9	23	2.4	0.088	0.008	0.045	0.035
Ab24_101	B_cingulatus	drone	generalist	0	46	172.214	0.106262	40.0924	18.6	24.7	29.9	23	2.4	0.088	0.008	0.045	0.035
Ab24_101	B_cingulatus	drone	generalist	0	41	174.197	3.84418	228.328	18.6	24.7	29.9	23	2.4	0.088	0.008	0.045	0.035
Ab24_101	B_cingulatus	drone	generalist	0	34	176.877	0.606318	207.65	18.6	24.7	29.9	23	2.4	0.088	0.008	0.045	0.035
Ab24_101	B_cingulatus	drone	generalist	0	56	176.942	0.506307	96.8359	18.6	24.7	29.9	23	2.4	0.088	0.008	0.045	0.035
Ab24_101	B_cingulatus	drone	generalist	0	38	177.109	0.368791	123.254	18.6	24.7	29.9	23	2.4	0.088	0.008	0.045	0.035
Ab24_101	B_cingulatus	drone	generalist	0	28	177.673	2.1815	172.964	18.6	24.7	29.9	23	2.4	0.088	0.008	0.045	0.035
Ab24_101	B_cingulatus	drone	generalist	0	42	183.922	0.156268	162.152	18.6	24.7	29.9	23	2.4	0.088	0.008	0.045	0.035
Ab24_101	B_cingulatus	drone	generalist	0	54	185.439	1.7877	226.918	18.6	24.7	29.9	23	2.4	0.088	0.008	0.045	0.035
Ab24_101	B_cingulatus	drone	generalist	0	53	185.588	1.58143	187.268	18.6	24.7	29.9	23	2.4	0.088	0.008	0.045	0.035
Ab24_101	B_cingulatus	drone	generalist	0	47	188.218	0.837594	217.6	18.6	24.7	29.9	23	2.4	0.088	0.008	0.045	0.035
Ab24_101	B_cingulatus	drone	generalist	0	8	190.24	0.375042	48.1658	18.6	24.7	29.9	23	2.4	0.088	0.008	0.045	0.035
Ab24_101	B_cingulatus	drone	generalist	0	36	191.107	0.343789	145.855	18.6	24.7	29.9	23	2.4	0.088	0.008	0.045	0.035
Ab24_101	B_cingulatus	drone	generalist	0	27	191.443	0.568814	193.594	18.6	24.7	29.9	23	2.4	0.088	0.008	0.045	0.035
Ab24_101	B_cingulatus	drone	generalist	0	3	192.786	0.275031	142.434	18.6	24.7	29.9	23	2.4	0.088	0.008	0.045	0.035
Ab24_101	B_cingulatus	drone	generalist	0	25	194.45	0.17502	46.5765	18.6	24.7	29.9	23	2.4	0.088	0.008	0.045	0.035
Ab24_101	B_cingulatus	drone	generalist	0	57	194.906	8.24468	249.444	18.6	24.7	29.9	23	2.4	0.088	0.008	0.045	0.035
Ab24_101	B_cingulatus	drone	generalist	0	43	199.904	0.956358	86.0621	18.6	24.7	29.9	23	2.4	0.088	0.008	0.045	0.035
Ab24_101	B_cingulatus	drone	generalist	0	11	200.258	0.112513	19.1181	18.6	24.7	29.9	23	2.4	0.088	0.008	0.045	0.035
Ab24_101	B_cingulatus	drone	generalist	0	58	200.46	0.143766	18.864	18.6	24.7	29.9	23	2.4	0.088	0.008	0.045	0.035
Ab24_101	B_cingulatus	drone	generalist	0	45	204.287	0.17502	199.695	18.6	24.7	29.9	23	2.4	0.088	0.008	0.045	0.035
Ab24_101	B_cingulatus	drone	generalist	0	51	207.216	0.493806	207.489	18.6	24.7	29.9	23	2.4	0.088	0.008	0.045	0.035
Ab24_101	B_cingulatus	drone	generalist	0	59	209.029	0.106262	18.5118	18.6	24.7	29.9	23	2.4	0.088	0.008	0.045	0.035
Ab24_101	B_cingulatus	drone	generalist	0	5	215.442	0.243777	15.3752	18.6	24.7	29.9	23	2.4	0.088	0.008	0.045	0.035
Ab24_101	B_cingulatus	drone	generalist	0	39	215.79	0.456301	140.712	18.6	24.7	29.9	23	2.4	0.088	0.008	0.045	0.035
Ab24_101	B_cingulatus	drone	generalist	0	37	235.772	0.17502	27.9345	18.6	24.7	29.9	23	2.4	0.088	0.008	0.045	0.035
Ab24_101	B_cingulatus	drone	generalist	1	60	500.036	0.206273	189.261	18.6	24.7	29.9	23	2.4	0.088	0.008	0.045	0.035
Ab24_101	B_cingulatus	drone	generalist	1	12	552.26	0.400045	57.1485	18.6	24.7	29.9	23	2.4	0.088	0.008	0.045	0.035
Ab24_101	B_cingulatus	drone	generalist	1	29	622.028	0.331287	55.7057	18.6	24.7	29.9	23	2.4	0.088	0.008	0.045	0.035
Ab24_101	B_cingulatus	drone	generalist	1	44	656.167	0.17502	32.6678	18.6	24.7	29.9	23	2.4	0.088	0.008	0.045	0.035
Ab24_101	B_cingulatus	drone	generalist	1	48	762.696	0.193772	45.3206	18.6	24.7	29.9	23	2.4	0.088	0.008	0.045	0.035
Ab24_095	B_flavidus	drone	generalist	0	15	91.8168	0.0937641	34.8258	20.3	24.2	27.9	24.3	3.43	0.128	0.018	0.07	0.04
Ab24_095	B_flavidus	drone	generalist	0	62	104.854	0.0937641	105.164	20.3	24.2	27.9	24.3	3.43	0.128	0.018	0.07	0.04
Ab24_095	B_flavidus	drone	generalist	0	70	117.023	0.0937641	63.8902	20.3	24.2	27.9	24.3	3.43	0.128	0.018	0.07	0.04
Ab24_095	B_flavidus	drone	generalist	0	22	119.233	0.118768	20.993	20.3	24.2	27.9	24.3	3.43	0.128	0.018	0.07	0.04
Ab24_095	B_flavidus	drone	generalist	0	19	120.565	0.906386	172.934	20.3	24.2	27.9	24.3	3.43	0.128	0.018	0.07	0.04
Ab24_095	B_flavidus	drone	generalist	0	33	121.02	0.212532	119.39	20.3	24.2	27.9	24.3	3.43	0.128	0.018	0.07	0.04
Ab24_095	B_flavidus	drone	generalist	0	21	122.821	0.112517	69.5807	20.3	24.2	27.9	24.3	3.43	0.128	0.018	0.07	0.04
Ab24_095	B_flavidus	drone	generalist	0	13	124.384	0.156273	143.533	20.3	24.2	27.9	24.3	3.43	0.128	0.018	0.07	0.04
Ab24_095	B_flavidus	drone	generalist	0	53	125.125	0.406311	53.3191	20.3	24.2	27.9	24.3	3.43	0.128	0.018	0.07	0.04
Ab24_095	B_flavidus	drone	generalist	0	6	128.111	0.143772	89.2755	20.3	24.2	27.9	24.3	3.43	0.128	0.018	0.07	0.04
Ab24_095	B_flavidus	drone	generalist	0	42	128.331	0.362554	172.094	20.3	24.2	27.9	24.3	3.43	0.128	0.018	0.07	0.04
Ab24_095	B_flavidus	drone	generalist	0	51	130.175	0.193779	176.303	20.3	24.2	27.9	24.3	3.43	0.128	0.018	0.07	0.04
Ab24_095	B_flavidus	drone	generalist	0	64	130.549	0.26879	162.612	20.3	24.2	27.9	24.3	3.43	0.128	0.018	0.07	0.04
Ab24_095	B_flavidus	drone	generalist	0	24	131.463	0.650098	235.313	20.3	24.2	27.9	24.3	3.43	0.128	0.018	0.07	0.04
Ab24_095	B_flavidus	drone	generalist	0	5	132.623	0.118768	13.5379	20.3	24.2	27.9	24.3	3.43	0.128	0.018	0.07	0.04
Ab24_095	B_flavidus	drone	generalist	0	9	132.98	0.306296	253.264	20.3	24.2	27.9	24.3	3.43	0.128	0.018	0.07	0.04
Ab24_095	B_flavidus	drone	generalist	0	4	133.598	0.343802	142.798	20.3	24.2	27.9	24.3	3.43	0.128	0.018	0.07	0.04
Ab24_095	B_flavidus	drone	generalist	0	7	134.367	0.343802	153.705	20.3	24.2	27.9	24.3	3.43	0.128	0.018	0.07	0.04
Ab24_095	B_flavidus	drone	generalist	0	31	134.825	0.806371	167.737	20.3	24.2	27.9	24.3	3.43	0.128	0.018	0.07	0.04
Ab24_095	B_flavidus	drone	generalist	0	69	135.634	0.100015	123.787	20.3	24.2	27.9	24.3	3.43	0.128	0.018	0.07	0.04
Ab24_095	B_flavidus	drone	generalist	0	58	135.903	0.20003	59.1476	20.3	24.2	27.9	24.3	3.43	0.128	0.018	0.07	0.04
Ab24_095	B_flavidus	drone	generalist	0	50	138.279	0.118768	108.52	20.3	24.2	27.9	24.3	3.43	0.128	0.018	0.07	0.04
Ab24_095	B_flavidus	drone	generalist	0	63	139.443	0.243787	142.632	20.3	24.2	27.9	24.3	3.43	0.128	0.018	0.07	0.04
Ab24_095	B_flavidus	drone	generalist	0	2	143.403	0.175026	138.718	20.3	24.2	27.9	24.3	3.43	0.128	0.018	0.07	0.04
Ab24_095	B_flavidus	drone	generalist	0	32	143.591	0.218783	32.9897	20.3	24.2	27.9	24.3	3.43	0.128	0.018	0.07	0.04
Ab24_095	B_flavidus	drone	generalist	0	1	144.169	0.13127	136.111	20.3	24.2	27.9	24.3	3.43	0.128	0.018	0.07	0.04
Ab24_095	B_flavidus	drone	generalist	0	26	145.063	0.375056	198.109	20.3	24.2	27.9	24.3	3.43	0.128	0.018	0.07	0.04
Ab24_095	B_flavidus	drone	generalist	0	30	145.364	0.550083	172.665	20.3	24.2	27.9	24.3	3.43	0.128	0.018	0.07	0.04
Ab24_095	B_flavidus	drone	generalist	0	72	145.953	0.100015	77.6246	20.3	24.2	27.9	24.3	3.43	0.128	0.018	0.07	0.04
Ab24_095	B_flavidus	drone	generalist	0	52	146.41	0.343802	284.789	20.3	24.2	27.9	24.3	3.43	0.128	0.018	0.07	0.04
Ab24_095	B_flavidus	drone	generalist	0	20	146.743	0.862629	259.833	20.3	24.2	27.9	24.3	3.43	0.128	0.018	0.07	0.04
Ab24_095	B_flavidus	drone	generalist	0	18	147.569	0.156273	70.7771	20.3	24.2	27.9	24.3	3.43	0.128	0.018	0.07	0.04
Ab24_095	B_flavidus	drone	generalist	0	40	148.073	1.88153	161.469	20.3	24.2	27.9	24.3	3.43	0.128	0.018	0.07	0.04
Ab24_095	B_flavidus	drone	generalist	0	60	148.108	0.393809	144.623	20.3	24.2	27.9	24.3	3.43	0.128	0.018	0.07	0.04
Ab24_095	B_flavidus	drone	generalist	0	25	150.287	0.537581	237.991	20.3	24.2	27.9	24.3	3.43	0.128	0.018	0.07	0.04
Ab24_095	B_flavidus	drone	generalist	0	54	150.754	0.475071	270.345	20.3	24.2	27.9	24.3	3.43	0.128	0.018	0.07	0.04
Ab24_095	B_flavidus	drone	generalist	0	49	151.088	0.137521	44.2332	20.3	24.2	27.9	24.3	3.43	0.128	0.018	0.07	0.04
Ab24_095	B_flavidus	drone	generalist	0	47	152.164	0.337551	131.306	20.3	24.2	27.9	24.3	3.43	0.128	0.018	0.07	0.04
Ab24_095	B_flavidus	drone	generalist	0	66	153.757	0.606341	146.635	20.3	24.2	27.9	24.3	3.43	0.128	0.018	0.07	0.04
Ab24_095	B_flavidus	drone	generalist	0	14	153.973	0.743862	209.553	20.3	24.2	27.9	24.3	3.43	0.128	0.018	0.07	0.04
Ab24_095	B_flavidus	drone	generalist	0	10	154.069	0.293794	300.844	20.3	24.2	27.9	24.3	3.43	0.128	0.018	0.07	0.04
Ab24_095	B_flavidus	drone	generalist	0	11	155.933	0.562584	339.35	20.3	24.2	27.9	24.3	3.43	0.128	0.018	0.07	0.04
Ab24_095	B_flavidus	drone	generalist	0	3	156.491	0.125019	71.1251	20.3	24.2	27.9	24.3	3.43	0.128	0.018	0.07	0.04
Ab24_095	B_flavidus	drone	generalist	0	27	156.517	0.681352	166.876	20.3	24.2	27.9	24.3	3.43	0.128	0.018	0.07	0.04
Ab24_095	B_flavidus	drone	generalist	0	35	156.602	0.618843	247.936	20.3	24.2	27.9	24.3	3.43	0.128	0.018	0.07	0.04
Ab24_095	B_flavidus	drone	generalist	0	39	157.316	0.631345	250.053	20.3	24.2	27.9	24.3	3.43	0.128	0.018	0.07	0.04
Ab24_095	B_flavidus	drone	generalist	0	45	158.2	0.843877	219.638	20.3	24.2	27.9	24.3	3.43	0.128	0.018	0.07	0.04
Ab24_095	B_flavidus	drone	generalist	0	8	160.228	0.237536	243.008	20.3	24.2	27.9	24.3	3.43	0.128	0.018	0.07	0.04
Ab24_095	B_flavidus	drone	generalist	0	43	160.414	1.24394	218.749	20.3	24.2	27.9	24.3	3.43	0.128	0.018	0.07	0.04
Ab24_095	B_flavidus	drone	generalist	0	28	160.54	0.631345	166.769	20.3	24.2	27.9	24.3	3.43	0.128	0.018	0.07	0.04
Ab24_095	B_flavidus	drone	generalist	0	41	164.119	0.637596	106.255	20.3	24.2	27.9	24.3	3.43	0.128	0.018	0.07	0.04
Ab24_095	B_flavidus	drone	generalist	0	59	164.208	0.937641	253.523	20.3	24.2	27.9	24.3	3.43	0.128	0.018	0.07	0.04
Ab24_095	B_flavidus	drone	generalist	0	34	169.9	0.581337	157.237	20.3	24.2	27.9	24.3	3.43	0.128	0.018	0.07	0.04
Ab24_095	B_flavidus	drone	generalist	0	61	171.186	0.318798	173.84	20.3	24.2	27.9	24.3	3.43	0.128	0.018	0.07	0.04
Ab24_095	B_flavidus	drone	generalist	0	55	171.663	0.537581	222.525	20.3	24.2	27.9	24.3	3.43	0.128	0.018	0.07	0.04
Ab24_095	B_flavidus	drone	generalist	0	56	172.969	0.212532	317.338	20.3	24.2	27.9	24.3	3.43	0.128	0.018	0.07	0.04
Ab24_095	B_flavidus	drone	generalist	0	37	173.701	0.318798	196.403	20.3	24.2	27.9	24.3	3.43	0.128	0.018	0.07	0.04
Ab24_095	B_flavidus	drone	generalist	0	16	173.824	0.40006	158.436	20.3	24.2	27.9	24.3	3.43	0.128	0.018	0.07	0.04
Ab24_095	B_flavidus	drone	generalist	0	23	174.016	0.206281	68.2884	20.3	24.2	27.9	24.3	3.43	0.128	0.018	0.07	0.04
Ab24_095	B_flavidus	drone	generalist	0	73	175.82	0.825124	162.946	20.3	24.2	27.9	24.3	3.43	0.128	0.018	0.07	0.04
Ab24_095	B_flavidus	drone	generalist	0	68	177.237	1.0314	188	20.3	24.2	27.9	24.3	3.43	0.128	0.018	0.07	0.04
Ab24_095	B_flavidus	drone	generalist	0	65	177.812	0.168775	85.5784	20.3	24.2	27.9	24.3	3.43	0.128	0.018	0.07	0.04
Ab24_095	B_flavidus	drone	generalist	0	38	179.462	0.168775	199.741	20.3	24.2	27.9	24.3	3.43	0.128	0.018	0.07	0.04
Ab24_095	B_flavidus	drone	generalist	0	48	179.738	0.593839	174.171	20.3	24.2	27.9	24.3	3.43	0.128	0.018	0.07	0.04
Ab24_095	B_flavidus	drone	generalist	0	71	180.318	0.225034	115.906	20.3	24.2	27.9	24.3	3.43	0.128	0.018	0.07	0.04
Ab24_095	B_flavidus	drone	generalist	0	67	181.84	0.381307	166.268	20.3	24.2	27.9	24.3	3.43	0.128	0.018	0.07	0.04
Ab24_095	B_flavidus	drone	generalist	0	44	185.852	0.256288	205.405	20.3	24.2	27.9	24.3	3.43	0.128	0.018	0.07	0.04
Ab24_095	B_flavidus	drone	generalist	0	12	195.161	0.300045	192.626	20.3	24.2	27.9	24.3	3.43	0.128	0.018	0.07	0.04
Ab24_095	B_flavidus	drone	generalist	0	36	196.614	0.26879	168.663	20.3	24.2	27.9	24.3	3.43	0.128	0.018	0.07	0.04
Ab24_095	B_flavidus	drone	generalist	0	74	200.38	0.206281	178.266	20.3	24.2	27.9	24.3	3.43	0.128	0.018	0.07	0.04
Ab24_095	B_flavidus	drone	generalist	0	17	235.577	0.206281	255.052	20.3	24.2	27.9	24.3	3.43	0.128	0.018	0.07	0.04
Ab24_095	B_flavidus	drone	generalist	0	46	257.405	0.118768	223.547	20.3	24.2	27.9	24.3	3.43	0.128	0.018	0.07	0.04
Ab24_095	B_flavidus	drone	generalist	0	57	272.478	0.125019	107.762	20.3	24.2	27.9	24.3	3.43	0.128	0.018	0.07	0.04
Ab24_095	B_flavidus	drone	generalist	0	29	291.255	0.0937641	55.6124	20.3	24.2	27.9	24.3	3.43	0.128	0.018	0.07	0.04
Ab24_097	B_flavidus	drone	generalist	0	17	120.772	0.100013	17.5983	20.2	24	31	24.6	3.73	0.134	0.017	0.072	0.045
Ab24_097	B_flavidus	drone	generalist	0	53	128.302	0.287539	199.167	20.2	24	31	24.6	3.73	0.134	0.017	0.072	0.045
Ab24_097	B_flavidus	drone	generalist	1	16	128.841	0.45006	127.02	20.2	24	31	24.6	3.73	0.134	0.017	0.072	0.045
Ab24_097	B_flavidus	drone	generalist	0	36	130.611	0.250034	291.54	20.2	24	31	24.6	3.73	0.134	0.017	0.072	0.045
Ab24_097	B_flavidus	drone	generalist	0	19	130.857	0.112515	119.165	20.2	24	31	24.6	3.73	0.134	0.017	0.072	0.045
Ab24_097	B_flavidus	drone	generalist	1	46	133.188	0.168773	215.89	20.2	24	31	24.6	3.73	0.134	0.017	0.072	0.045
Ab24_097	B_flavidus	drone	generalist	0	62	133.41	0.131268	258.432	20.2	24	31	24.6	3.73	0.134	0.017	0.072	0.045
Ab24_097	B_flavidus	drone	generalist	1	47	133.725	0.200027	279.56	20.2	24	31	24.6	3.73	0.134	0.017	0.072	0.045
Ab24_097	B_flavidus	drone	generalist	1	45	138.881	0.206278	246.775	20.2	24	31	24.6	3.73	0.134	0.017	0.072	0.045
Ab24_097	B_flavidus	drone	generalist	0	50	140.146	0.318793	262.95	20.2	24	31	24.6	3.73	0.134	0.017	0.072	0.045
Ab24_097	B_flavidus	drone	generalist	0	9	140.692	0.393803	116.134	20.2	24	31	24.6	3.73	0.134	0.017	0.072	0.045
Ab24_097	B_flavidus	drone	generalist	0	44	149.873	0.193776	237.587	20.2	24	31	24.6	3.73	0.134	0.017	0.072	0.045
Ab24_097	B_flavidus	drone	generalist	0	21	153.723	0.15002	72.9671	20.2	24	31	24.6	3.73	0.134	0.017	0.072	0.045
Ab24_097	B_flavidus	drone	generalist	0	64	154.783	0.206278	258.637	20.2	24	31	24.6	3.73	0.134	0.017	0.072	0.045
Ab24_097	B_flavidus	drone	generalist	0	11	155.984	0.487565	205.843	20.2	24	31	24.6	3.73	0.134	0.017	0.072	0.045
Ab24_097	B_flavidus	drone	generalist	0	14	159.441	0.268786	223.041	20.2	24	31	24.6	3.73	0.134	0.017	0.072	0.045
Ab24_097	B_flavidus	drone	generalist	0	22	159.526	0.218779	95.4365	20.2	24	31	24.6	3.73	0.134	0.017	0.072	0.045
Ab24_097	B_flavidus	drone	generalist	1	13	159.568	0.243783	174.706	20.2	24	31	24.6	3.73	0.134	0.017	0.072	0.045
Ab24_097	B_flavidus	drone	generalist	0	18	162.937	0.181274	207.175	20.2	24	31	24.6	3.73	0.134	0.017	0.072	0.045
Ab24_097	B_flavidus	drone	generalist	0	23	165.954	0.106264	122.57	20.2	24	31	24.6	3.73	0.134	0.017	0.072	0.045
Ab24_097	B_flavidus	drone	generalist	0	4	167.119	0.100013	148.141	20.2	24	31	24.6	3.73	0.134	0.017	0.072	0.045
Ab24_097	B_flavidus	drone	generalist	0	8	169.939	0.137518	236.44	20.2	24	31	24.6	3.73	0.134	0.017	0.072	0.045
Ab24_097	B_flavidus	drone	generalist	0	5	174.301	0.181274	143.841	20.2	24	31	24.6	3.73	0.134	0.017	0.072	0.045
Ab24_097	B_flavidus	drone	generalist	0	34	174.413	0.112515	35.4484	20.2	24	31	24.6	3.73	0.134	0.017	0.072	0.045
Ab24_097	B_flavidus	drone	generalist	0	41	177.838	0.143769	213.321	20.2	24	31	24.6	3.73	0.134	0.017	0.072	0.045
Ab24_097	B_flavidus	drone	generalist	0	25	179.356	1.41894	275.735	20.2	24	31	24.6	3.73	0.134	0.017	0.072	0.045
Ab24_097	B_flavidus	drone	generalist	0	49	179.535	0.181274	206.856	20.2	24	31	24.6	3.73	0.134	0.017	0.072	0.045
Ab24_097	B_flavidus	drone	generalist	0	15	180.02	0.187525	100.917	20.2	24	31	24.6	3.73	0.134	0.017	0.072	0.045
Ab24_097	B_flavidus	drone	generalist	0	3	180.103	0.875117	282.203	20.2	24	31	24.6	3.73	0.134	0.017	0.072	0.045
Ab24_097	B_flavidus	drone	generalist	0	2	184.621	0.318793	200.446	20.2	24	31	24.6	3.73	0.134	0.017	0.072	0.045
Ab24_097	B_flavidus	drone	generalist	0	10	185.124	0.143769	92.7155	20.2	24	31	24.6	3.73	0.134	0.017	0.072	0.045
Ab24_097	B_flavidus	drone	generalist	0	24	187.104	2.41907	280.617	20.2	24	31	24.6	3.73	0.134	0.017	0.072	0.045
Ab24_097	B_flavidus	drone	generalist	0	52	189.003	0.325044	188.401	20.2	24	31	24.6	3.73	0.134	0.017	0.072	0.045
Ab24_097	B_flavidus	drone	generalist	0	32	189.327	0.568826	214.081	20.2	24	31	24.6	3.73	0.134	0.017	0.072	0.045
Ab24_097	B_flavidus	drone	generalist	0	20	189.579	0.231281	160.593	20.2	24	31	24.6	3.73	0.134	0.017	0.072	0.045
Ab24_097	B_flavidus	drone	generalist	0	1	190.911	0.343796	135.053	20.2	24	31	24.6	3.73	0.134	0.017	0.072	0.045
Ab24_097	B_flavidus	drone	generalist	0	30	193.684	0.131268	73.7762	20.2	24	31	24.6	3.73	0.134	0.017	0.072	0.045
Ab24_097	B_flavidus	drone	generalist	0	26	193.9	0.493816	253.585	20.2	24	31	24.6	3.73	0.134	0.017	0.072	0.045
Ab24_097	B_flavidus	drone	generalist	0	7	194.574	0.268786	94.8696	20.2	24	31	24.6	3.73	0.134	0.017	0.072	0.045
Ab24_097	B_flavidus	drone	generalist	0	35	195.073	0.556325	334.785	20.2	24	31	24.6	3.73	0.134	0.017	0.072	0.045
Ab24_097	B_flavidus	drone	generalist	0	51	196.165	0.168773	78.8933	20.2	24	31	24.6	3.73	0.134	0.017	0.072	0.045
Ab24_097	B_flavidus	drone	generalist	0	29	198.502	0.100013	70.0238	20.2	24	31	24.6	3.73	0.134	0.017	0.072	0.045
Ab24_097	B_flavidus	drone	generalist	0	27	202.764	0.45006	122.371	20.2	24	31	24.6	3.73	0.134	0.017	0.072	0.045
Ab24_097	B_flavidus	drone	generalist	0	56	204.483	0.712596	309.779	20.2	24	31	24.6	3.73	0.134	0.017	0.072	0.045
Ab24_097	B_flavidus	drone	generalist	0	33	204.652	0.887619	247.183	20.2	24	31	24.6	3.73	0.134	0.017	0.072	0.045
Ab24_097	B_flavidus	drone	generalist	0	12	207.011	0.218779	181.735	20.2	24	31	24.6	3.73	0.134	0.017	0.072	0.045
Ab24_097	B_flavidus	drone	generalist	0	28	207.83	3.39421	272.81	20.2	24	31	24.6	3.73	0.134	0.017	0.072	0.045
Ab24_097	B_flavidus	drone	generalist	0	31	209.844	0.475064	142.298	20.2	24	31	24.6	3.73	0.134	0.017	0.072	0.045
Ab24_097	B_flavidus	drone	generalist	0	37	217.689	1.35643	178.092	20.2	24	31	24.6	3.73	0.134	0.017	0.072	0.045
Ab24_097	B_flavidus	drone	generalist	0	40	218.91	0.462562	21.6615	20.2	24	31	24.6	3.73	0.134	0.017	0.072	0.045
Ab24_097	B_flavidus	drone	generalist	0	38	219.83	1.36268	172.713	20.2	24	31	24.6	3.73	0.134	0.017	0.072	0.045
Ab24_097	B_flavidus	drone	generalist	1	63	224.899	0.537572	365.892	20.2	24	31	24.6	3.73	0.134	0.017	0.072	0.045
Ab24_097	B_flavidus	drone	generalist	0	60	227.023	0.181274	90.6501	20.2	24	31	24.6	3.73	0.134	0.017	0.072	0.045
Ab24_097	B_flavidus	drone	generalist	0	48	229.624	0.143769	43.8252	20.2	24	31	24.6	3.73	0.134	0.017	0.072	0.045
Ab24_097	B_flavidus	drone	generalist	0	43	230.931	0.281288	20.3368	20.2	24	31	24.6	3.73	0.134	0.017	0.072	0.045
Ab24_097	B_flavidus	drone	generalist	0	59	233.168	0.22503	19.3007	20.2	24	31	24.6	3.73	0.134	0.017	0.072	0.045
Ab24_097	B_flavidus	drone	generalist	0	57	235.864	0.262535	15.3406	20.2	24	31	24.6	3.73	0.134	0.017	0.072	0.045
Ab24_097	B_flavidus	drone	generalist	0	68	241.646	0.437559	18.7921	20.2	24	31	24.6	3.73	0.134	0.017	0.072	0.045
Ab24_097	B_flavidus	drone	generalist	0	61	244.101	0.156271	14.3785	20.2	24	31	24.6	3.73	0.134	0.017	0.072	0.045
Ab24_097	B_flavidus	drone	generalist	0	58	244.117	0.325044	29.5141	20.2	24	31	24.6	3.73	0.134	0.017	0.072	0.045
Ab24_097	B_flavidus	drone	generalist	0	54	244.709	0.200027	143.827	20.2	24	31	24.6	3.73	0.134	0.017	0.072	0.045
Ab24_097	B_flavidus	drone	generalist	0	39	245.074	0.506318	112.39	20.2	24	31	24.6	3.73	0.134	0.017	0.072	0.045
Ab24_097	B_flavidus	drone	generalist	0	69	249.46	0.168773	16.6037	20.2	24	31	24.6	3.73	0.134	0.017	0.072	0.045
Ab24_097	B_flavidus	drone	generalist	1	42	250.73	0.137518	79.9256	20.2	24	31	24.6	3.73	0.134	0.017	0.072	0.045
Ab24_097	B_flavidus	drone	generalist	0	71	252.824	1.07514	283.958	20.2	24	31	24.6	3.73	0.134	0.017	0.072	0.045
Ab24_097	B_flavidus	drone	generalist	0	66	254.321	0.168773	14.834	20.2	24	31	24.6	3.73	0.134	0.017	0.072	0.045
Ab24_097	B_flavidus	drone	generalist	0	65	257.389	0.181274	11.2873	20.2	24	31	24.6	3.73	0.134	0.017	0.072	0.045
Ab24_097	B_flavidus	drone	generalist	0	70	263.294	0.131268	217.013	20.2	24	31	24.6	3.73	0.134	0.017	0.072	0.045
Ab24_097	B_flavidus	drone	generalist	0	67	271.79	0.118766	19.5651	20.2	24	31	24.6	3.73	0.134	0.017	0.072	0.045
Ab24_097	B_flavidus	drone	generalist	0	55	305.422	0.118766	74.1142	20.2	24	31	24.6	3.73	0.134	0.017	0.072	0.045
Ab24_097	B_flavidus	drone	generalist	0	6	328.859	0.15002	16.7447	20.2	24	31	24.6	3.73	0.134	0.017	0.072	0.045
Ab24_098	B_flavidus	drone	generalist	0	18	136.179	0.125018	62.276	20.8	25.6	29.9	24.6	3.6	0.097	0.012	0.054	0.031
Ab24_098	B_flavidus	drone	generalist	0	66	137.313	0.437564	235.353	20.8	25.6	29.9	24.6	3.6	0.097	0.012	0.054	0.031
Ab24_098	B_flavidus	drone	generalist	0	11	142.575	0.275041	148.55	20.8	25.6	29.9	24.6	3.6	0.097	0.012	0.054	0.031
Ab24_098	B_flavidus	drone	generalist	0	12	142.952	0.325048	126.028	20.8	25.6	29.9	24.6	3.6	0.097	0.012	0.054	0.031
Ab24_098	B_flavidus	drone	generalist	0	9	151.459	0.450066	103.634	20.8	25.6	29.9	24.6	3.6	0.097	0.012	0.054	0.031
Ab24_098	B_flavidus	drone	generalist	0	4	156.033	0.562583	81.8825	20.8	25.6	29.9	24.6	3.6	0.097	0.012	0.054	0.031
Ab24_098	B_flavidus	drone	generalist	0	17	156.276	0.656347	116.043	20.8	25.6	29.9	24.6	3.6	0.097	0.012	0.054	0.031
Ab24_098	B_flavidus	drone	generalist	0	24	156.417	0.212531	81.9656	20.8	25.6	29.9	24.6	3.6	0.097	0.012	0.054	0.031
Ab24_098	B_flavidus	drone	generalist	0	15	161.207	0.525077	83.779	20.8	25.6	29.9	24.6	3.6	0.097	0.012	0.054	0.031
Ab24_098	B_flavidus	drone	generalist	0	16	163.95	0.962642	78.9888	20.8	25.6	29.9	24.6	3.6	0.097	0.012	0.054	0.031
Ab24_098	B_flavidus	drone	generalist	0	8	164.106	0.312546	62.902	20.8	25.6	29.9	24.6	3.6	0.097	0.012	0.054	0.031
Ab24_098	B_flavidus	drone	generalist	0	41	165.833	0.762612	67.1575	20.8	25.6	29.9	24.6	3.6	0.097	0.012	0.054	0.031
Ab24_098	B_flavidus	drone	generalist	0	7	165.931	0.287542	174.315	20.8	25.6	29.9	24.6	3.6	0.097	0.012	0.054	0.031
Ab24_098	B_flavidus	drone	generalist	0	10	166.136	0.106266	113.052	20.8	25.6	29.9	24.6	3.6	0.097	0.012	0.054	0.031
Ab24_098	B_flavidus	drone	generalist	0	48	168.73	0.962642	114.211	20.8	25.6	29.9	24.6	3.6	0.097	0.012	0.054	0.031
Ab24_098	B_flavidus	drone	generalist	0	3	170.647	0.943889	156.443	20.8	25.6	29.9	24.6	3.6	0.097	0.012	0.054	0.031
Ab24_098	B_flavidus	drone	generalist	0	14	173.985	0.162524	86.1932	20.8	25.6	29.9	24.6	3.6	0.097	0.012	0.054	0.031
Ab24_098	B_flavidus	drone	generalist	0	25	174.362	0.568834	104.009	20.8	25.6	29.9	24.6	3.6	0.097	0.012	0.054	0.031
Ab24_098	B_flavidus	drone	generalist	0	27	176.628	0.112517	112.321	20.8	25.6	29.9	24.6	3.6	0.097	0.012	0.054	0.031
Ab24_098	B_flavidus	drone	generalist	0	20	177.36	0.737609	131.314	20.8	25.6	29.9	24.6	3.6	0.097	0.012	0.054	0.031
Ab24_098	B_flavidus	drone	generalist	0	34	184.756	0.131269	83.9054	20.8	25.6	29.9	24.6	3.6	0.097	0.012	0.054	0.031
Ab24_098	B_flavidus	drone	generalist	0	35	186.748	0.106266	95.682	20.8	25.6	29.9	24.6	3.6	0.097	0.012	0.054	0.031
Ab24_098	B_flavidus	drone	generalist	0	2	187.013	0.218782	100.066	20.8	25.6	29.9	24.6	3.6	0.097	0.012	0.054	0.031
Ab24_098	B_flavidus	drone	generalist	0	69	188.096	0.13752	162.67	20.8	25.6	29.9	24.6	3.6	0.097	0.012	0.054	0.031
Ab24_098	B_flavidus	drone	generalist	0	26	190.688	0.393808	87.6407	20.8	25.6	29.9	24.6	3.6	0.097	0.012	0.054	0.031
Ab24_098	B_flavidus	drone	generalist	0	1	191.503	0.256288	122.211	20.8	25.6	29.9	24.6	3.6	0.097	0.012	0.054	0.031
Ab24_098	B_flavidus	drone	generalist	0	13	192.671	0.531328	135.857	20.8	25.6	29.9	24.6	3.6	0.097	0.012	0.054	0.031
Ab24_098	B_flavidus	drone	generalist	0	21	194.04	0.187528	93.4516	20.8	25.6	29.9	24.6	3.6	0.097	0.012	0.054	0.031
Ab24_098	B_flavidus	drone	generalist	0	39	195.568	0.312546	142.597	20.8	25.6	29.9	24.6	3.6	0.097	0.012	0.054	0.031
Ab24_098	B_flavidus	drone	generalist	0	38	196.87	0.156273	17.165	20.8	25.6	29.9	24.6	3.6	0.097	0.012	0.054	0.031
Ab24_098	B_flavidus	drone	generalist	0	45	200.217	0.462568	86.8398	20.8	25.6	29.9	24.6	3.6	0.097	0.012	0.054	0.031
Ab24_098	B_flavidus	drone	generalist	0	58	202.628	0.68135	154.133	20.8	25.6	29.9	24.6	3.6	0.097	0.012	0.054	0.031
Ab24_098	B_flavidus	drone	generalist	0	67	204.046	0.581336	144.492	20.8	25.6	29.9	24.6	3.6	0.097	0.012	0.054	0.031
Ab24_098	B_flavidus	drone	generalist	0	42	206.035	1.13767	155.292	20.8	25.6	29.9	24.6	3.6	0.097	0.012	0.054	0.031
Ab24_098	B_flavidus	drone	generalist	0	40	208.052	0.975144	147.278	20.8	25.6	29.9	24.6	3.6	0.097	0.012	0.054	0.031
Ab24_098	B_flavidus	drone	generalist	0	32	208.615	0.262539	120.96	20.8	25.6	29.9	24.6	3.6	0.097	0.012	0.054	0.031
Ab24_098	B_flavidus	drone	generalist	0	23	208.778	0.331299	118.391	20.8	25.6	29.9	24.6	3.6	0.097	0.012	0.054	0.031
Ab24_098	B_flavidus	drone	generalist	0	76	209.743	0.537579	207.131	20.8	25.6	29.9	24.6	3.6	0.097	0.012	0.054	0.031
Ab24_098	B_flavidus	drone	generalist	0	33	209.916	0.275041	120.395	20.8	25.6	29.9	24.6	3.6	0.097	0.012	0.054	0.031
Ab24_098	B_flavidus	drone	generalist	0	63	210.579	0.387557	64.0131	20.8	25.6	29.9	24.6	3.6	0.097	0.012	0.054	0.031
Ab24_098	B_flavidus	drone	generalist	0	28	210.881	0.243786	123.65	20.8	25.6	29.9	24.6	3.6	0.097	0.012	0.054	0.031
Ab24_098	B_flavidus	drone	generalist	0	50	212.112	0.550081	138.72	20.8	25.6	29.9	24.6	3.6	0.097	0.012	0.054	0.031
Ab24_098	B_flavidus	drone	generalist	0	30	212.228	0.218782	26.6516	20.8	25.6	29.9	24.6	3.6	0.097	0.012	0.054	0.031
Ab24_098	B_flavidus	drone	generalist	0	5	212.291	0.118768	119.851	20.8	25.6	29.9	24.6	3.6	0.097	0.012	0.054	0.031
Ab24_098	B_flavidus	drone	generalist	0	29	212.827	0.181277	94.0618	20.8	25.6	29.9	24.6	3.6	0.097	0.012	0.054	0.031
Ab24_098	B_flavidus	drone	generalist	0	37	213.077	0.118768	127.183	20.8	25.6	29.9	24.6	3.6	0.097	0.012	0.054	0.031
Ab24_098	B_flavidus	drone	generalist	0	62	213.322	0.106266	80.1711	20.8	25.6	29.9	24.6	3.6	0.097	0.012	0.054	0.031
Ab24_098	B_flavidus	drone	generalist	0	53	214.361	0.312546	98.5289	20.8	25.6	29.9	24.6	3.6	0.097	0.012	0.054	0.031
Ab24_098	B_flavidus	drone	generalist	0	36	216.772	0.54383	129.035	20.8	25.6	29.9	24.6	3.6	0.097	0.012	0.054	0.031
Ab24_098	B_flavidus	drone	generalist	0	51	218.776	0.112517	35.0678	20.8	25.6	29.9	24.6	3.6	0.097	0.012	0.054	0.031
Ab24_098	B_flavidus	drone	generalist	0	31	219.991	0.20628	23.9276	20.8	25.6	29.9	24.6	3.6	0.097	0.012	0.054	0.031
Ab24_098	B_flavidus	drone	generalist	0	47	220.493	0.262539	84.1274	20.8	25.6	29.9	24.6	3.6	0.097	0.012	0.054	0.031
Ab24_098	B_flavidus	drone	generalist	0	49	220.596	0.725107	113.245	20.8	25.6	29.9	24.6	3.6	0.097	0.012	0.054	0.031
Ab24_098	B_flavidus	drone	generalist	0	64	221.008	0.275041	114.156	20.8	25.6	29.9	24.6	3.6	0.097	0.012	0.054	0.031
Ab24_098	B_flavidus	drone	generalist	0	57	221.064	0.518826	69.333	20.8	25.6	29.9	24.6	3.6	0.097	0.012	0.054	0.031
Ab24_098	B_flavidus	drone	generalist	0	44	222.064	0.606339	109.16	20.8	25.6	29.9	24.6	3.6	0.097	0.012	0.054	0.031
Ab24_098	B_flavidus	drone	generalist	0	46	225.157	0.400059	116.502	20.8	25.6	29.9	24.6	3.6	0.097	0.012	0.054	0.031
Ab24_098	B_flavidus	drone	generalist	0	61	226.579	0.193779	77.0421	20.8	25.6	29.9	24.6	3.6	0.097	0.012	0.054	0.031
Ab24_098	B_flavidus	drone	generalist	0	71	228.169	0.193779	90.7597	20.8	25.6	29.9	24.6	3.6	0.097	0.012	0.054	0.031
Ab24_098	B_flavidus	drone	generalist	0	65	231.402	0.318797	152.993	20.8	25.6	29.9	24.6	3.6	0.097	0.012	0.054	0.031
Ab24_098	B_flavidus	drone	generalist	0	60	232.572	0.175026	161.304	20.8	25.6	29.9	24.6	3.6	0.097	0.012	0.054	0.031
Ab24_098	B_flavidus	drone	generalist	0	74	234.927	0.868878	91.046	20.8	25.6	29.9	24.6	3.6	0.097	0.012	0.054	0.031
Ab24_098	B_flavidus	drone	generalist	0	72	235.721	0.33755	126.555	20.8	25.6	29.9	24.6	3.6	0.097	0.012	0.054	0.031
Ab24_098	B_flavidus	drone	generalist	0	70	237.835	1.07516	112.007	20.8	25.6	29.9	24.6	3.6	0.097	0.012	0.054	0.031
Ab24_098	B_flavidus	drone	generalist	0	55	238.749	0.968893	95.8028	20.8	25.6	29.9	24.6	3.6	0.097	0.012	0.054	0.031
Ab24_098	B_flavidus	drone	generalist	1	59	246.451	0.393808	107.563	20.8	25.6	29.9	24.6	3.6	0.097	0.012	0.054	0.031
Ab24_098	B_flavidus	drone	generalist	0	77	247.232	0.412561	121.749	20.8	25.6	29.9	24.6	3.6	0.097	0.012	0.054	0.031
Ab24_098	B_flavidus	drone	generalist	0	78	247.485	0.437564	153.258	20.8	25.6	29.9	24.6	3.6	0.097	0.012	0.054	0.031
Ab24_098	B_flavidus	drone	generalist	0	22	250.262	0.156273	174.889	20.8	25.6	29.9	24.6	3.6	0.097	0.012	0.054	0.031
Ab24_098	B_flavidus	drone	generalist	0	82	251.592	0.187528	101.524	20.8	25.6	29.9	24.6	3.6	0.097	0.012	0.054	0.031
Ab24_098	B_flavidus	drone	generalist	0	56	255.52	0.312546	65.9506	20.8	25.6	29.9	24.6	3.6	0.097	0.012	0.054	0.031
Ab24_098	B_flavidus	drone	generalist	0	73	255.549	0.437564	109.196	20.8	25.6	29.9	24.6	3.6	0.097	0.012	0.054	0.031
Ab24_098	B_flavidus	drone	generalist	0	75	256.306	0.750111	126.297	20.8	25.6	29.9	24.6	3.6	0.097	0.012	0.054	0.031
Ab24_098	B_flavidus	drone	generalist	0	81	256.491	0.26879	145.057	20.8	25.6	29.9	24.6	3.6	0.097	0.012	0.054	0.031
Ab24_098	B_flavidus	drone	generalist	0	54	257.257	0.331299	117.163	20.8	25.6	29.9	24.6	3.6	0.097	0.012	0.054	0.031
Ab24_098	B_flavidus	drone	generalist	0	79	258.077	0.112517	81.9078	20.8	25.6	29.9	24.6	3.6	0.097	0.012	0.054	0.031
Ab24_098	B_flavidus	drone	generalist	0	43	260.245	0.218782	51.8852	20.8	25.6	29.9	24.6	3.6	0.097	0.012	0.054	0.031
Ab24_098	B_flavidus	drone	generalist	0	52	267.691	0.112517	97.4041	20.8	25.6	29.9	24.6	3.6	0.097	0.012	0.054	0.031
Ab24_098	B_flavidus	drone	generalist	0	80	273.791	0.150022	140.157	20.8	25.6	29.9	24.6	3.6	0.097	0.012	0.054	0.031
Ab24_098	B_flavidus	drone	generalist	0	83	276.887	0.787616	132.573	20.8	25.6	29.9	24.6	3.6	0.097	0.012	0.054	0.031
Ab24_098	B_flavidus	drone	generalist	0	6	279.004	0.100015	101.008	20.8	25.6	29.9	24.6	3.6	0.097	0.012	0.054	0.031
Ab24_098	B_flavidus	drone	generalist	0	19	280.483	0.125018	78.5719	20.8	25.6	29.9	24.6	3.6	0.097	0.012	0.054	0.031
Ab24_098	B_flavidus	drone	generalist	0	68	281.645	0.20628	47.0779	20.8	25.6	29.9	24.6	3.6	0.097	0.012	0.054	0.031
Ab24_q13	B_hortorum	queen	generalist	0	9	117.981	0.200025	621.361	25.4	NA	NA	NA	5.74	0.328	NA	NA	NA
Ab24_q13	B_hortorum	queen	generalist	0	17	118.273	0.100013	496.6	25.4	NA	NA	NA	5.74	0.328	NA	NA	NA
Ab24_q13	B_hortorum	queen	generalist	0	8	118.321	0.443805	616.159	25.4	NA	NA	NA	5.74	0.328	NA	NA	NA
Ab24_q13	B_hortorum	queen	generalist	0	26	136.75	0.656332	538.344	25.4	NA	NA	NA	5.74	0.328	NA	NA	NA
Ab24_q13	B_hortorum	queen	generalist	0	13	137.41	0.175022	373.985	25.4	NA	NA	NA	5.74	0.328	NA	NA	NA
Ab24_q13	B_hortorum	queen	generalist	0	12	146.575	0.331291	639.913	25.4	NA	NA	NA	5.74	0.328	NA	NA	NA
Ab24_q13	B_hortorum	queen	generalist	0	1	149.428	0.15627	214.039	25.4	NA	NA	NA	5.74	0.328	NA	NA	NA
Ab24_q13	B_hortorum	queen	generalist	0	20	151.036	0.425053	561.995	25.4	NA	NA	NA	5.74	0.328	NA	NA	NA
Ab24_q13	B_hortorum	queen	generalist	0	14	151.583	0.368796	622.63	25.4	NA	NA	NA	5.74	0.328	NA	NA	NA
Ab24_q13	B_hortorum	queen	generalist	0	33	152.569	0.175022	533.365	25.4	NA	NA	NA	5.74	0.328	NA	NA	NA
Ab24_q13	B_hortorum	queen	generalist	0	25	156.425	0.500062	580.363	25.4	NA	NA	NA	5.74	0.328	NA	NA	NA
Ab24_q13	B_hortorum	queen	generalist	0	32	164.903	0.487561	511.017	25.4	NA	NA	NA	5.74	0.328	NA	NA	NA
Ab24_q13	B_hortorum	queen	generalist	0	34	167.354	0.743843	592.28	25.4	NA	NA	NA	5.74	0.328	NA	NA	NA
Ab24_q13	B_hortorum	queen	generalist	0	5	169.181	0.118765	40.5052	25.4	NA	NA	NA	5.74	0.328	NA	NA	NA
Ab24_q13	B_hortorum	queen	generalist	0	7	170.396	1.06888	351.198	25.4	NA	NA	NA	5.74	0.328	NA	NA	NA
Ab24_q13	B_hortorum	queen	generalist	0	51	170.74	0.256282	746.343	25.4	NA	NA	NA	5.74	0.328	NA	NA	NA
Ab24_q13	B_hortorum	queen	generalist	0	22	171.776	0.250031	568.699	25.4	NA	NA	NA	5.74	0.328	NA	NA	NA
Ab24_q13	B_hortorum	queen	generalist	0	39	174.319	0.250031	529.613	25.4	NA	NA	NA	5.74	0.328	NA	NA	NA
Ab24_q13	B_hortorum	queen	generalist	0	19	176.409	0.275034	455.594	25.4	NA	NA	NA	5.74	0.328	NA	NA	NA
Ab24_q13	B_hortorum	queen	generalist	0	2	177.821	0.387548	527.597	25.4	NA	NA	NA	5.74	0.328	NA	NA	NA
Ab24_q13	B_hortorum	queen	generalist	0	10	182.228	0.131266	236.155	25.4	NA	NA	NA	5.74	0.328	NA	NA	NA
Ab24_q13	B_hortorum	queen	generalist	0	18	185.943	0.100013	215.03	25.4	NA	NA	NA	5.74	0.328	NA	NA	NA
Ab24_q13	B_hortorum	queen	generalist	0	4	188.728	0.131266	238.701	25.4	NA	NA	NA	5.74	0.328	NA	NA	NA
Ab24_q13	B_hortorum	queen	generalist	0	15	189.651	0.462558	525.966	25.4	NA	NA	NA	5.74	0.328	NA	NA	NA
Ab24_q13	B_hortorum	queen	generalist	0	47	189.77	0.293787	482.44	25.4	NA	NA	NA	5.74	0.328	NA	NA	NA
Ab24_q13	B_hortorum	queen	generalist	0	3	193.564	0.331291	383.609	25.4	NA	NA	NA	5.74	0.328	NA	NA	NA
Ab24_q13	B_hortorum	queen	generalist	0	41	195.148	0.625078	562.148	25.4	NA	NA	NA	5.74	0.328	NA	NA	NA
Ab24_q13	B_hortorum	queen	generalist	0	38	196.695	0.300038	529.79	25.4	NA	NA	NA	5.74	0.328	NA	NA	NA
Ab24_q13	B_hortorum	queen	generalist	0	42	198.08	0.200025	268.066	25.4	NA	NA	NA	5.74	0.328	NA	NA	NA
Ab24_q13	B_hortorum	queen	generalist	0	48	198.326	0.131266	394.015	25.4	NA	NA	NA	5.74	0.328	NA	NA	NA
Ab24_q13	B_hortorum	queen	generalist	0	55	199.273	0.125016	311.251	25.4	NA	NA	NA	5.74	0.328	NA	NA	NA
Ab24_q13	B_hortorum	queen	generalist	0	44	199.724	0.55632	459.324	25.4	NA	NA	NA	5.74	0.328	NA	NA	NA
Ab24_q13	B_hortorum	queen	generalist	0	46	201.969	0.100013	688.304	25.4	NA	NA	NA	5.74	0.328	NA	NA	NA
Ab24_q13	B_hortorum	queen	generalist	0	56	203.079	0.506313	464.969	25.4	NA	NA	NA	5.74	0.328	NA	NA	NA
Ab24_q13	B_hortorum	queen	generalist	0	28	210.539	0.150019	176.975	25.4	NA	NA	NA	5.74	0.328	NA	NA	NA
Ab24_q13	B_hortorum	queen	generalist	0	31	216.046	0.200025	277.539	25.4	NA	NA	NA	5.74	0.328	NA	NA	NA
Ab24_q13	B_hortorum	queen	generalist	0	6	216.411	0.100013	223.926	25.4	NA	NA	NA	5.74	0.328	NA	NA	NA
Ab24_q13	B_hortorum	queen	generalist	0	35	225.185	0.387548	425.02	25.4	NA	NA	NA	5.74	0.328	NA	NA	NA
Ab24_q13	B_hortorum	queen	generalist	0	52	225.714	0.450056	335.676	25.4	NA	NA	NA	5.74	0.328	NA	NA	NA
Ab24_q13	B_hortorum	queen	generalist	0	16	227.923	0.337542	439.606	25.4	NA	NA	NA	5.74	0.328	NA	NA	NA
Ab24_q13	B_hortorum	queen	generalist	0	36	228.089	0.268784	369.689	25.4	NA	NA	NA	5.74	0.328	NA	NA	NA
Ab24_q13	B_hortorum	queen	generalist	0	40	228.631	0.218777	271.117	25.4	NA	NA	NA	5.74	0.328	NA	NA	NA
Ab24_q13	B_hortorum	queen	generalist	0	58	229.324	0.16252	246.271	25.4	NA	NA	NA	5.74	0.328	NA	NA	NA
Ab24_q13	B_hortorum	queen	generalist	0	61	229.409	0.387548	414.253	25.4	NA	NA	NA	5.74	0.328	NA	NA	NA
Ab24_q13	B_hortorum	queen	generalist	0	11	230.387	0.187523	555.807	25.4	NA	NA	NA	5.74	0.328	NA	NA	NA
Ab24_q13	B_hortorum	queen	generalist	0	23	232.001	0.16252	181.045	25.4	NA	NA	NA	5.74	0.328	NA	NA	NA
Ab24_q13	B_hortorum	queen	generalist	0	45	233.441	0.175022	509.532	25.4	NA	NA	NA	5.74	0.328	NA	NA	NA
Ab24_q13	B_hortorum	queen	generalist	0	43	236.752	0.793849	511.402	25.4	NA	NA	NA	5.74	0.328	NA	NA	NA
Ab24_q13	B_hortorum	queen	generalist	0	24	239.55	0.343793	149.038	25.4	NA	NA	NA	5.74	0.328	NA	NA	NA
Ab24_q13	B_hortorum	queen	generalist	0	21	243.268	0.175022	447.312	25.4	NA	NA	NA	5.74	0.328	NA	NA	NA
Ab24_q13	B_hortorum	queen	generalist	0	29	246.231	0.312539	314.608	25.4	NA	NA	NA	5.74	0.328	NA	NA	NA
Ab24_q13	B_hortorum	queen	generalist	0	53	250.576	0.443805	262.094	25.4	NA	NA	NA	5.74	0.328	NA	NA	NA
Ab24_q13	B_hortorum	queen	generalist	0	62	251.072	0.343793	370.987	25.4	NA	NA	NA	5.74	0.328	NA	NA	NA
Ab24_q13	B_hortorum	queen	generalist	0	60	254.333	0.193774	189.179	25.4	NA	NA	NA	5.74	0.328	NA	NA	NA
Ab24_q13	B_hortorum	queen	generalist	0	54	260.309	0.137517	239.748	25.4	NA	NA	NA	5.74	0.328	NA	NA	NA
Ab24_q13	B_hortorum	queen	generalist	0	37	266.346	0.181273	414.27	25.4	NA	NA	NA	5.74	0.328	NA	NA	NA
Ab24_q13	B_hortorum	queen	generalist	0	59	272.575	0.368796	414.265	25.4	NA	NA	NA	5.74	0.328	NA	NA	NA
Ab24_q13	B_hortorum	queen	generalist	0	27	278.243	0.262533	32.9661	25.4	NA	NA	NA	5.74	0.328	NA	NA	NA
Ab24_q13	B_hortorum	queen	generalist	0	57	282.939	0.24378	459.463	25.4	NA	NA	NA	5.74	0.328	NA	NA	NA
Ab24_q13	B_hortorum	queen	generalist	0	30	284.641	0.125016	336.432	25.4	NA	NA	NA	5.74	0.328	NA	NA	NA
Ab24_q13	B_hortorum	queen	generalist	0	49	285.112	0.206276	272.471	25.4	NA	NA	NA	5.74	0.328	NA	NA	NA
Ab24_q13	B_hortorum	queen	generalist	0	50	347.583	0.225028	201.765	25.4	NA	NA	NA	5.74	0.328	NA	NA	NA
Ab24_q13	B_hortorum	queen	generalist	1	63	690.055	0.16252	60.9743	25.4	NA	NA	NA	5.74	0.328	NA	NA	NA
Ab24_053	B_hortorum	worker	generalist	0	1	94.7145	0.125021	34.6512	15.7	16.1	20.5	15.6	3.38	0.146	0.016	0.072	0.058
Ab24_053	B_hortorum	worker	generalist	0	3	99.3239	0.112519	61.9596	15.7	16.1	20.5	15.6	3.38	0.146	0.016	0.072	0.058
Ab24_053	B_hortorum	worker	generalist	0	4	101.153	0.125021	66.0835	15.7	16.1	20.5	15.6	3.38	0.146	0.016	0.072	0.058
Ab24_053	B_hortorum	worker	generalist	0	10	103.856	2.98175	221.268	15.7	16.1	20.5	15.6	3.38	0.146	0.016	0.072	0.058
Ab24_053	B_hortorum	worker	generalist	0	7	105.357	0.100017	29.2645	15.7	16.1	20.5	15.6	3.38	0.146	0.016	0.072	0.058
Ab24_053	B_hortorum	worker	generalist	0	20	109.202	0.0937658	18.097	15.7	16.1	20.5	15.6	3.38	0.146	0.016	0.072	0.058
Ab24_053	B_hortorum	worker	generalist	0	12	111.979	2.0941	242.804	15.7	16.1	20.5	15.6	3.38	0.146	0.016	0.072	0.058
Ab24_053	B_hortorum	worker	generalist	0	27	114.742	1.35023	177.081	15.7	16.1	20.5	15.6	3.38	0.146	0.016	0.072	0.058
Ab24_053	B_hortorum	worker	generalist	0	26	116.195	0.318804	111.707	15.7	16.1	20.5	15.6	3.38	0.146	0.016	0.072	0.058
Ab24_053	B_hortorum	worker	generalist	0	17	116.898	1.35023	228.269	15.7	16.1	20.5	15.6	3.38	0.146	0.016	0.072	0.058
Ab24_053	B_hortorum	worker	generalist	0	24	117.485	0.0937658	85.1805	15.7	16.1	20.5	15.6	3.38	0.146	0.016	0.072	0.058
Ab24_053	B_hortorum	worker	generalist	0	8	118.193	6.74489	235.102	15.7	16.1	20.5	15.6	3.38	0.146	0.016	0.072	0.058
Ab24_053	B_hortorum	worker	generalist	0	28	119.499	0.481331	67.0035	15.7	16.1	20.5	15.6	3.38	0.146	0.016	0.072	0.058
Ab24_053	B_hortorum	worker	generalist	0	14	121.861	0.343808	138.088	15.7	16.1	20.5	15.6	3.38	0.146	0.016	0.072	0.058
Ab24_053	B_hortorum	worker	generalist	0	13	128.162	1.31272	190.278	15.7	16.1	20.5	15.6	3.38	0.146	0.016	0.072	0.058
Ab24_053	B_hortorum	worker	generalist	0	2	128.231	0.100017	59.6264	15.7	16.1	20.5	15.6	3.38	0.146	0.016	0.072	0.058
Ab24_053	B_hortorum	worker	generalist	0	15	129.812	0.0937658	24.6002	15.7	16.1	20.5	15.6	3.38	0.146	0.016	0.072	0.058
Ab24_053	B_hortorum	worker	generalist	0	31	133.036	0.481331	81.3043	15.7	16.1	20.5	15.6	3.38	0.146	0.016	0.072	0.058
Ab24_053	B_hortorum	worker	generalist	0	34	139.716	0.825139	117.572	15.7	16.1	20.5	15.6	3.38	0.146	0.016	0.072	0.058
Ab24_053	B_hortorum	worker	generalist	0	32	140.928	0.168779	75.5135	15.7	16.1	20.5	15.6	3.38	0.146	0.016	0.072	0.058
Ab24_053	B_hortorum	worker	generalist	0	5	141.103	3.00676	264.574	15.7	16.1	20.5	15.6	3.38	0.146	0.016	0.072	0.058
Ab24_053	B_hortorum	worker	generalist	0	33	142.798	0.106268	35.9838	15.7	16.1	20.5	15.6	3.38	0.146	0.016	0.072	0.058
Ab24_053	B_hortorum	worker	generalist	1	22	142.935	0.431323	49.0673	15.7	16.1	20.5	15.6	3.38	0.146	0.016	0.072	0.058
Ab24_053	B_hortorum	worker	generalist	0	19	173.405	0.41257	134.052	15.7	16.1	20.5	15.6	3.38	0.146	0.016	0.072	0.058
Ab24_053	B_hortorum	worker	generalist	0	25	177.829	0.218787	62.2308	15.7	16.1	20.5	15.6	3.38	0.146	0.016	0.072	0.058
Ab24_053	B_hortorum	worker	generalist	0	11	187.274	0.393817	57.6241	15.7	16.1	20.5	15.6	3.38	0.146	0.016	0.072	0.058
Ab24_053	B_hortorum	worker	generalist	0	16	193.056	0.131272	69.8847	15.7	16.1	20.5	15.6	3.38	0.146	0.016	0.072	0.058
Ab24_053	B_hortorum	worker	generalist	0	6	193.852	0.17503	38.1122	15.7	16.1	20.5	15.6	3.38	0.146	0.016	0.072	0.058
Ab24_053	B_hortorum	worker	generalist	1	18	340.495	0.818888	128.013	15.7	16.1	20.5	15.6	3.38	0.146	0.016	0.072	0.058
Ab24_053	B_hortorum	worker	generalist	1	21	561.007	0.275046	57.8413	15.7	16.1	20.5	15.6	3.38	0.146	0.016	0.072	0.058
Ab24_053	B_hortorum	worker	generalist	1	23	654.28	0.387565	105.17	15.7	16.1	20.5	15.6	3.38	0.146	0.016	0.072	0.058
Ab24_053	B_hortorum	worker	generalist	1	9	712.625	0.156276	24.5685	15.7	16.1	20.5	15.6	3.38	0.146	0.016	0.072	0.058
Ab24_053	B_hortorum	worker	generalist	1	29	871.715	0.275046	89.5127	15.7	16.1	20.5	15.6	3.38	0.146	0.016	0.072	0.058
Ab24_053	B_hortorum	worker	generalist	1	30	885.443	0.187532	52.6311	15.7	16.1	20.5	15.6	3.38	0.146	0.016	0.072	0.058
Ab24_054	B_hortorum	worker	generalist	0	50	137.976	0.462563	90.8546	16.4	13.6	16.2	15.1	4.38	0.272	0.025	0.122	0.125
Ab24_054	B_hortorum	worker	generalist	0	48	152.861	1.37519	153.7	16.4	13.6	16.2	15.1	4.38	0.272	0.025	0.122	0.125
Ab24_054	B_hortorum	worker	generalist	1	47	155.932	0.168773	20.9908	16.4	13.6	16.2	15.1	4.38	0.272	0.025	0.122	0.125
Ab24_054	B_hortorum	worker	generalist	0	14	157.457	0.431309	66.7244	16.4	13.6	16.2	15.1	4.38	0.272	0.025	0.122	0.125
Ab24_054	B_hortorum	worker	generalist	0	51	161.593	1.30643	111.595	16.4	13.6	16.2	15.1	4.38	0.272	0.025	0.122	0.125
Ab24_054	B_hortorum	worker	generalist	0	49	161.624	2.9379	84.7964	16.4	13.6	16.2	15.1	4.38	0.272	0.025	0.122	0.125
Ab24_054	B_hortorum	worker	generalist	0	36	168.721	0.481315	87.1356	16.4	13.6	16.2	15.1	4.38	0.272	0.025	0.122	0.125
Ab24_054	B_hortorum	worker	generalist	0	33	170.257	1.00014	45.3576	16.4	13.6	16.2	15.1	4.38	0.272	0.025	0.122	0.125
Ab24_054	B_hortorum	worker	generalist	0	35	170.445	0.262536	43.2828	16.4	13.6	16.2	15.1	4.38	0.272	0.025	0.122	0.125
Ab24_054	B_hortorum	worker	generalist	0	41	171.028	1.70648	81.9426	16.4	13.6	16.2	15.1	4.38	0.272	0.025	0.122	0.125
Ab24_054	B_hortorum	worker	generalist	0	42	174.011	0.356298	52.9707	16.4	13.6	16.2	15.1	4.38	0.272	0.025	0.122	0.125
Ab24_054	B_hortorum	worker	generalist	0	25	180.987	0.981383	70.0388	16.4	13.6	16.2	15.1	4.38	0.272	0.025	0.122	0.125
Ab24_054	B_hortorum	worker	generalist	0	6	185.652	0.268786	72.8755	16.4	13.6	16.2	15.1	4.38	0.272	0.025	0.122	0.125
Ab24_054	B_hortorum	worker	generalist	0	28	191.943	0.500068	40.2502	16.4	13.6	16.2	15.1	4.38	0.272	0.025	0.122	0.125
Ab24_054	B_hortorum	worker	generalist	0	43	193.292	1.10015	120.761	16.4	13.6	16.2	15.1	4.38	0.272	0.025	0.122	0.125
Ab24_054	B_hortorum	worker	generalist	0	5	195.233	1.98152	111.709	16.4	13.6	16.2	15.1	4.38	0.272	0.025	0.122	0.125
Ab24_054	B_hortorum	worker	generalist	0	15	201.593	1.21892	127.312	16.4	13.6	16.2	15.1	4.38	0.272	0.025	0.122	0.125
Ab24_054	B_hortorum	worker	generalist	0	24	208.358	0.643837	107.447	16.4	13.6	16.2	15.1	4.38	0.272	0.025	0.122	0.125
Ab24_054	B_hortorum	worker	generalist	0	34	209.155	0.21878	71.6581	16.4	13.6	16.2	15.1	4.38	0.272	0.025	0.122	0.125
Ab24_054	B_hortorum	worker	generalist	0	37	212.72	1.11265	76.2315	16.4	13.6	16.2	15.1	4.38	0.272	0.025	0.122	0.125
Ab24_054	B_hortorum	worker	generalist	0	22	214.916	0.362549	49.2038	16.4	13.6	16.2	15.1	4.38	0.272	0.025	0.122	0.125
Ab24_054	B_hortorum	worker	generalist	0	12	216.131	0.543824	66.4874	16.4	13.6	16.2	15.1	4.38	0.272	0.025	0.122	0.125
Ab24_054	B_hortorum	worker	generalist	0	38	218.757	0.125017	68.9723	16.4	13.6	16.2	15.1	4.38	0.272	0.025	0.122	0.125
Ab24_054	B_hortorum	worker	generalist	0	32	233.858	0.675092	49.571	16.4	13.6	16.2	15.1	4.38	0.272	0.025	0.122	0.125
Ab24_054	B_hortorum	worker	generalist	0	40	233.877	0.200027	26.806	16.4	13.6	16.2	15.1	4.38	0.272	0.025	0.122	0.125
Ab24_054	B_hortorum	worker	generalist	0	29	234.521	1.88776	74.9409	16.4	13.6	16.2	15.1	4.38	0.272	0.025	0.122	0.125
Ab24_054	B_hortorum	worker	generalist	0	31	241.068	0.200027	22.6028	16.4	13.6	16.2	15.1	4.38	0.272	0.025	0.122	0.125
Ab24_054	B_hortorum	worker	generalist	0	39	254.128	0.318793	34.7457	16.4	13.6	16.2	15.1	4.38	0.272	0.025	0.122	0.125
Ab24_054	B_hortorum	worker	generalist	0	46	255.592	0.943878	93.2182	16.4	13.6	16.2	15.1	4.38	0.272	0.025	0.122	0.125
Ab24_054	B_hortorum	worker	generalist	0	45	255.915	1.4877	85.5189	16.4	13.6	16.2	15.1	4.38	0.272	0.025	0.122	0.125
Ab24_054	B_hortorum	worker	generalist	0	9	256.141	0.418807	77.7784	16.4	13.6	16.2	15.1	4.38	0.272	0.025	0.122	0.125
Ab24_054	B_hortorum	worker	generalist	0	3	258.525	0.350047	63.8517	16.4	13.6	16.2	15.1	4.38	0.272	0.025	0.122	0.125
Ab24_054	B_hortorum	worker	generalist	0	13	260.579	0.250034	32.029	16.4	13.6	16.2	15.1	4.38	0.272	0.025	0.122	0.125
Ab24_054	B_hortorum	worker	generalist	0	44	261.576	0.275037	82.1676	16.4	13.6	16.2	15.1	4.38	0.272	0.025	0.122	0.125
Ab24_054	B_hortorum	worker	generalist	0	1	279.462	0.393803	30.8583	16.4	13.6	16.2	15.1	4.38	0.272	0.025	0.122	0.125
Ab24_054	B_hortorum	worker	generalist	0	8	282.498	0.868868	58.3784	16.4	13.6	16.2	15.1	4.38	0.272	0.025	0.122	0.125
Ab24_054	B_hortorum	worker	generalist	0	21	295.823	0.137519	28.2111	16.4	13.6	16.2	15.1	4.38	0.272	0.025	0.122	0.125
Ab24_054	B_hortorum	worker	generalist	1	11	300.339	0.112515	102.994	16.4	13.6	16.2	15.1	4.38	0.272	0.025	0.122	0.125
Ab24_054	B_hortorum	worker	generalist	0	30	306.804	0.375051	26.4988	16.4	13.6	16.2	15.1	4.38	0.272	0.025	0.122	0.125
Ab24_054	B_hortorum	worker	generalist	0	20	310.548	0.487566	14.8071	16.4	13.6	16.2	15.1	4.38	0.272	0.025	0.122	0.125
Ab24_054	B_hortorum	worker	generalist	0	2	320.205	0.256285	45.8533	16.4	13.6	16.2	15.1	4.38	0.272	0.025	0.122	0.125
Ab24_054	B_hortorum	worker	generalist	0	27	333.886	1.0814	38.8002	16.4	13.6	16.2	15.1	4.38	0.272	0.025	0.122	0.125
Ab24_054	B_hortorum	worker	generalist	1	16	373.32	0.100014	64.5489	16.4	13.6	16.2	15.1	4.38	0.272	0.025	0.122	0.125
Ab24_054	B_hortorum	worker	generalist	1	7	427.232	0.100014	46.2848	16.4	13.6	16.2	15.1	4.38	0.272	0.025	0.122	0.125
Ab24_054	B_hortorum	worker	generalist	0	23	430.85	0.106264	12.2854	16.4	13.6	16.2	15.1	4.38	0.272	0.025	0.122	0.125
Ab24_054	B_hortorum	worker	generalist	1	18	464.973	0.14377	8.8282	16.4	13.6	16.2	15.1	4.38	0.272	0.025	0.122	0.125
Ab24_054	B_hortorum	worker	generalist	1	17	488.802	0.556325	15.0779	16.4	13.6	16.2	15.1	4.38	0.272	0.025	0.122	0.125
Ab24_054	B_hortorum	worker	generalist	1	4	519.662	0.487566	33.7246	16.4	13.6	16.2	15.1	4.38	0.272	0.025	0.122	0.125
Ab24_054	B_hortorum	worker	generalist	1	19	680.536	0.118766	9.18215	16.4	13.6	16.2	15.1	4.38	0.272	0.025	0.122	0.125
Ab24_054	B_hortorum	worker	generalist	1	26	772.651	0.29379	16.5772	16.4	13.6	16.2	15.1	4.38	0.272	0.025	0.122	0.125
Ab24_054	B_hortorum	worker	generalist	1	10	863.21	0.212529	20.8631	16.4	13.6	16.2	15.1	4.38	0.272	0.025	0.122	0.125
Ab24_066	B_hortorum	worker	generalist	0	49	119.626	0.100012	366.137	19.7	27.7	37.9	23.6	5.67	0.357	0.025	0.182	0.15
Ab24_066	B_hortorum	worker	generalist	0	56	132.338	0.156268	328.805	19.7	27.7	37.9	23.6	5.67	0.357	0.025	0.182	0.15
Ab24_066	B_hortorum	worker	generalist	0	14	136.778	0.181271	397.029	19.7	27.7	37.9	23.6	5.67	0.357	0.025	0.182	0.15
Ab24_066	B_hortorum	worker	generalist	0	19	141.854	0.125014	499.851	19.7	27.7	37.9	23.6	5.67	0.357	0.025	0.182	0.15
Ab24_066	B_hortorum	worker	generalist	0	12	147.711	0.125014	261.571	19.7	27.7	37.9	23.6	5.67	0.357	0.025	0.182	0.15
Ab24_066	B_hortorum	worker	generalist	0	1	155.758	0.35004	633.978	19.7	27.7	37.9	23.6	5.67	0.357	0.025	0.182	0.15
Ab24_066	B_hortorum	worker	generalist	0	45	157.622	0.106262	414.465	19.7	27.7	37.9	23.6	5.67	0.357	0.025	0.182	0.15
Ab24_066	B_hortorum	worker	generalist	0	11	161.226	1.05012	528.017	19.7	27.7	37.9	23.6	5.67	0.357	0.025	0.182	0.15
Ab24_066	B_hortorum	worker	generalist	0	48	162.25	0.281282	635.071	19.7	27.7	37.9	23.6	5.67	0.357	0.025	0.182	0.15
Ab24_066	B_hortorum	worker	generalist	0	5	162.908	0.193772	475.046	19.7	27.7	37.9	23.6	5.67	0.357	0.025	0.182	0.15
Ab24_066	B_hortorum	worker	generalist	0	62	166.974	0.200023	150.13	19.7	27.7	37.9	23.6	5.67	0.357	0.025	0.182	0.15
Ab24_066	B_hortorum	worker	generalist	0	17	169.108	0.337539	450.897	19.7	27.7	37.9	23.6	5.67	0.357	0.025	0.182	0.15
Ab24_066	B_hortorum	worker	generalist	0	43	169.469	0.125014	261.914	19.7	27.7	37.9	23.6	5.67	0.357	0.025	0.182	0.15
Ab24_066	B_hortorum	worker	generalist	0	7	170.036	0.531311	487.735	19.7	27.7	37.9	23.6	5.67	0.357	0.025	0.182	0.15
Ab24_066	B_hortorum	worker	generalist	0	76	170.131	0.150017	333.786	19.7	27.7	37.9	23.6	5.67	0.357	0.025	0.182	0.15
Ab24_066	B_hortorum	worker	generalist	0	47	172.861	0.243778	424.31	19.7	27.7	37.9	23.6	5.67	0.357	0.025	0.182	0.15
Ab24_066	B_hortorum	worker	generalist	1	77	175.537	0.656326	427.65	19.7	27.7	37.9	23.6	5.67	0.357	0.025	0.182	0.15
Ab24_066	B_hortorum	worker	generalist	0	52	176.401	0.481306	417.403	19.7	27.7	37.9	23.6	5.67	0.357	0.025	0.182	0.15
Ab24_066	B_hortorum	worker	generalist	0	8	180.898	2.5878	682.846	19.7	27.7	37.9	23.6	5.67	0.357	0.025	0.182	0.15
Ab24_066	B_hortorum	worker	generalist	0	66	181.005	0.187522	393.081	19.7	27.7	37.9	23.6	5.67	0.357	0.025	0.182	0.15
Ab24_066	B_hortorum	worker	generalist	0	41	182.616	0.143767	407.177	19.7	27.7	37.9	23.6	5.67	0.357	0.025	0.182	0.15
Ab24_066	B_hortorum	worker	generalist	0	40	188.187	0.212525	578.451	19.7	27.7	37.9	23.6	5.67	0.357	0.025	0.182	0.15
Ab24_066	B_hortorum	worker	generalist	0	33	189.012	0.362542	464.587	19.7	27.7	37.9	23.6	5.67	0.357	0.025	0.182	0.15
Ab24_066	B_hortorum	worker	generalist	0	13	190.687	0.512559	569.501	19.7	27.7	37.9	23.6	5.67	0.357	0.025	0.182	0.15
Ab24_066	B_hortorum	worker	generalist	0	57	191.887	0.556314	618.823	19.7	27.7	37.9	23.6	5.67	0.357	0.025	0.182	0.15
Ab24_066	B_hortorum	worker	generalist	0	61	192.976	0.337539	435.397	19.7	27.7	37.9	23.6	5.67	0.357	0.025	0.182	0.15
Ab24_066	B_hortorum	worker	generalist	0	55	198.296	0.212525	277.957	19.7	27.7	37.9	23.6	5.67	0.357	0.025	0.182	0.15
Ab24_066	B_hortorum	worker	generalist	0	75	202.511	0.100012	548.219	19.7	27.7	37.9	23.6	5.67	0.357	0.025	0.182	0.15
Ab24_066	B_hortorum	worker	generalist	0	31	203.483	0.77509	488.91	19.7	27.7	37.9	23.6	5.67	0.357	0.025	0.182	0.15
Ab24_066	B_hortorum	worker	generalist	0	42	208.113	0.156268	356.294	19.7	27.7	37.9	23.6	5.67	0.357	0.025	0.182	0.15
Ab24_066	B_hortorum	worker	generalist	0	54	208.265	0.237527	219.39	19.7	27.7	37.9	23.6	5.67	0.357	0.025	0.182	0.15
Ab24_066	B_hortorum	worker	generalist	0	44	215.573	0.268781	186.269	19.7	27.7	37.9	23.6	5.67	0.357	0.025	0.182	0.15
Ab24_066	B_hortorum	worker	generalist	0	2	217.159	0.250029	580.767	19.7	27.7	37.9	23.6	5.67	0.357	0.025	0.182	0.15
Ab24_066	B_hortorum	worker	generalist	0	16	218.244	0.0937608	251.569	19.7	27.7	37.9	23.6	5.67	0.357	0.025	0.182	0.15
Ab24_066	B_hortorum	worker	generalist	0	51	218.611	0.668827	595.865	19.7	27.7	37.9	23.6	5.67	0.357	0.025	0.182	0.15
Ab24_066	B_hortorum	worker	generalist	0	18	223.214	0.137516	471.266	19.7	27.7	37.9	23.6	5.67	0.357	0.025	0.182	0.15
Ab24_066	B_hortorum	worker	generalist	0	22	225.188	0.181271	454.256	19.7	27.7	37.9	23.6	5.67	0.357	0.025	0.182	0.15
Ab24_066	B_hortorum	worker	generalist	0	30	229.478	0.543813	387.834	19.7	27.7	37.9	23.6	5.67	0.357	0.025	0.182	0.15
Ab24_066	B_hortorum	worker	generalist	0	37	231.285	0.225026	246.46	19.7	27.7	37.9	23.6	5.67	0.357	0.025	0.182	0.15
Ab24_066	B_hortorum	worker	generalist	0	46	231.308	0.181271	536.541	19.7	27.7	37.9	23.6	5.67	0.357	0.025	0.182	0.15
Ab24_066	B_hortorum	worker	generalist	0	38	231.944	2.21901	648.082	19.7	27.7	37.9	23.6	5.67	0.357	0.025	0.182	0.15
Ab24_066	B_hortorum	worker	generalist	0	67	232.521	0.112513	356.599	19.7	27.7	37.9	23.6	5.67	0.357	0.025	0.182	0.15
Ab24_066	B_hortorum	worker	generalist	0	10	234.136	0.293784	476.792	19.7	27.7	37.9	23.6	5.67	0.357	0.025	0.182	0.15
Ab24_066	B_hortorum	worker	generalist	0	72	234.387	0.200023	364.295	19.7	27.7	37.9	23.6	5.67	0.357	0.025	0.182	0.15
Ab24_066	B_hortorum	worker	generalist	0	59	238.571	0.112513	375.662	19.7	27.7	37.9	23.6	5.67	0.357	0.025	0.182	0.15
Ab24_066	B_hortorum	worker	generalist	0	50	241.249	1.50642	766.418	19.7	27.7	37.9	23.6	5.67	0.357	0.025	0.182	0.15
Ab24_066	B_hortorum	worker	generalist	0	28	241.798	0.450052	433.006	19.7	27.7	37.9	23.6	5.67	0.357	0.025	0.182	0.15
Ab24_066	B_hortorum	worker	generalist	0	24	242.665	0.356291	741.102	19.7	27.7	37.9	23.6	5.67	0.357	0.025	0.182	0.15
Ab24_066	B_hortorum	worker	generalist	0	58	242.767	0.468804	504.939	19.7	27.7	37.9	23.6	5.67	0.357	0.025	0.182	0.15
Ab24_066	B_hortorum	worker	generalist	0	4	243.044	0.237527	551.47	19.7	27.7	37.9	23.6	5.67	0.357	0.025	0.182	0.15
Ab24_066	B_hortorum	worker	generalist	0	15	247.652	0.450052	475.184	19.7	27.7	37.9	23.6	5.67	0.357	0.025	0.182	0.15
Ab24_066	B_hortorum	worker	generalist	0	3	247.921	0.181271	484.095	19.7	27.7	37.9	23.6	5.67	0.357	0.025	0.182	0.15
Ab24_066	B_hortorum	worker	generalist	0	29	248.011	0.725084	628.345	19.7	27.7	37.9	23.6	5.67	0.357	0.025	0.182	0.15
Ab24_066	B_hortorum	worker	generalist	0	25	251.57	0.243778	570.512	19.7	27.7	37.9	23.6	5.67	0.357	0.025	0.182	0.15
Ab24_066	B_hortorum	worker	generalist	0	9	251.588	0.168769	370.53	19.7	27.7	37.9	23.6	5.67	0.357	0.025	0.182	0.15
Ab24_066	B_hortorum	worker	generalist	0	26	251.675	0.393795	445.148	19.7	27.7	37.9	23.6	5.67	0.357	0.025	0.182	0.15
Ab24_066	B_hortorum	worker	generalist	0	34	253.134	0.543813	298.595	19.7	27.7	37.9	23.6	5.67	0.357	0.025	0.182	0.15
Ab24_066	B_hortorum	worker	generalist	0	35	255.989	0.35004	445.709	19.7	27.7	37.9	23.6	5.67	0.357	0.025	0.182	0.15
Ab24_066	B_hortorum	worker	generalist	0	70	258.25	0.700081	408.464	19.7	27.7	37.9	23.6	5.67	0.357	0.025	0.182	0.15
Ab24_066	B_hortorum	worker	generalist	0	23	260.067	0.418798	413.392	19.7	27.7	37.9	23.6	5.67	0.357	0.025	0.182	0.15
Ab24_066	B_hortorum	worker	generalist	0	20	262.85	0.487556	433.088	19.7	27.7	37.9	23.6	5.67	0.357	0.025	0.182	0.15
Ab24_066	B_hortorum	worker	generalist	0	65	268.471	0.668827	573.752	19.7	27.7	37.9	23.6	5.67	0.357	0.025	0.182	0.15
Ab24_066	B_hortorum	worker	generalist	0	63	268.609	0.112513	514.949	19.7	27.7	37.9	23.6	5.67	0.357	0.025	0.182	0.15
Ab24_066	B_hortorum	worker	generalist	0	21	270.253	0.100012	375.927	19.7	27.7	37.9	23.6	5.67	0.357	0.025	0.182	0.15
Ab24_066	B_hortorum	worker	generalist	0	53	270.333	0.106262	213.17	19.7	27.7	37.9	23.6	5.67	0.357	0.025	0.182	0.15
Ab24_066	B_hortorum	worker	generalist	0	68	281.212	0.26253	334.161	19.7	27.7	37.9	23.6	5.67	0.357	0.025	0.182	0.15
Ab24_066	B_hortorum	worker	generalist	0	71	294.663	0.143767	271.187	19.7	27.7	37.9	23.6	5.67	0.357	0.025	0.182	0.15
Ab24_066	B_hortorum	worker	generalist	0	73	300.03	0.331288	40.686	19.7	27.7	37.9	23.6	5.67	0.357	0.025	0.182	0.15
Ab24_066	B_hortorum	worker	generalist	0	74	301.859	0.131265	354.979	19.7	27.7	37.9	23.6	5.67	0.357	0.025	0.182	0.15
Ab24_066	B_hortorum	worker	generalist	0	27	302.006	0.125014	310.221	19.7	27.7	37.9	23.6	5.67	0.357	0.025	0.182	0.15
Ab24_066	B_hortorum	worker	generalist	0	6	308.338	0.106262	442.952	19.7	27.7	37.9	23.6	5.67	0.357	0.025	0.182	0.15
Ab24_066	B_hortorum	worker	generalist	1	39	310.044	0.137516	1036.68	19.7	27.7	37.9	23.6	5.67	0.357	0.025	0.182	0.15
Ab24_066	B_hortorum	worker	generalist	0	64	314.395	0.100012	89.7765	19.7	27.7	37.9	23.6	5.67	0.357	0.025	0.182	0.15
Ab24_066	B_hortorum	worker	generalist	0	32	318.103	0.168769	402.27	19.7	27.7	37.9	23.6	5.67	0.357	0.025	0.182	0.15
Ab24_066	B_hortorum	worker	generalist	1	36	324.128	0.131265	123.371	19.7	27.7	37.9	23.6	5.67	0.357	0.025	0.182	0.15
Ab24_066	B_hortorum	worker	generalist	0	60	324.716	0.206274	160.303	19.7	27.7	37.9	23.6	5.67	0.357	0.025	0.182	0.15
Ab24_066	B_hortorum	worker	generalist	1	69	669.676	0.112513	51.3326	19.7	27.7	37.9	23.6	5.67	0.357	0.025	0.182	0.15
Ab24_071	B_hortorum	worker	generalist	0	2	119.633	0.168779	156.362	19.7	30.7	38.9	25.9	4.72	0.26	0.026	0.134	0.1
Ab24_071	B_hortorum	worker	generalist	0	7	128.511	0.381317	453.99	19.7	30.7	38.9	25.9	4.72	0.26	0.026	0.134	0.1
Ab24_071	B_hortorum	worker	generalist	0	5	158.076	0.387568	169.198	19.7	30.7	38.9	25.9	4.72	0.26	0.026	0.134	0.1
Ab24_071	B_hortorum	worker	generalist	0	9	158.982	3.81317	452.86	19.7	30.7	38.9	25.9	4.72	0.26	0.026	0.134	0.1
Ab24_071	B_hortorum	worker	generalist	0	6	170.072	0.187533	297.794	19.7	30.7	38.9	25.9	4.72	0.26	0.026	0.134	0.1
Ab24_071	B_hortorum	worker	generalist	0	3	178.093	0.243793	170.504	19.7	30.7	38.9	25.9	4.72	0.26	0.026	0.134	0.1
Ab24_071	B_hortorum	worker	generalist	0	8	179.516	0.91891	510.169	19.7	30.7	38.9	25.9	4.72	0.26	0.026	0.134	0.1
Ab24_071	B_hortorum	worker	generalist	0	12	190.686	1.81282	410.849	19.7	30.7	38.9	25.9	4.72	0.26	0.026	0.134	0.1
Ab24_071	B_hortorum	worker	generalist	0	10	194.356	4.14447	548.61	19.7	30.7	38.9	25.9	4.72	0.26	0.026	0.134	0.1
Ab24_071	B_hortorum	worker	generalist	0	13	194.6	0.256295	168.35	19.7	30.7	38.9	25.9	4.72	0.26	0.026	0.134	0.1
Ab24_071	B_hortorum	worker	generalist	0	1	206.198	0.125022	131.569	19.7	30.7	38.9	25.9	4.72	0.26	0.026	0.134	0.1
Ab24_071	B_hortorum	worker	generalist	0	11	214.227	0.23129	85.7121	19.7	30.7	38.9	25.9	4.72	0.26	0.026	0.134	0.1
Ab24_071	B_hortorum	worker	generalist	0	4	214.804	0.143775	21.3187	19.7	30.7	38.9	25.9	4.72	0.26	0.026	0.134	0.1
Ab24_071	B_hortorum	worker	generalist	0	23	221.956	0.125022	92.4108	19.7	30.7	38.9	25.9	4.72	0.26	0.026	0.134	0.1
Ab24_071	B_hortorum	worker	generalist	0	29	240.284	0.381317	36.7747	19.7	30.7	38.9	25.9	4.72	0.26	0.026	0.134	0.1
Ab24_071	B_hortorum	worker	generalist	0	22	243.318	0.668867	312.077	19.7	30.7	38.9	25.9	4.72	0.26	0.026	0.134	0.1
Ab24_071	B_hortorum	worker	generalist	0	14	244.868	0.218788	328.311	19.7	30.7	38.9	25.9	4.72	0.26	0.026	0.134	0.1
Ab24_071	B_hortorum	worker	generalist	0	16	245.197	0.218788	239.316	19.7	30.7	38.9	25.9	4.72	0.26	0.026	0.134	0.1
Ab24_071	B_hortorum	worker	generalist	0	15	245.603	5.15715	584.106	19.7	30.7	38.9	25.9	4.72	0.26	0.026	0.134	0.1
Ab24_071	B_hortorum	worker	generalist	0	28	262.593	0.0937664	30.8064	19.7	30.7	38.9	25.9	4.72	0.26	0.026	0.134	0.1
Ab24_071	B_hortorum	worker	generalist	0	20	265.465	10.058	572.378	19.7	30.7	38.9	25.9	4.72	0.26	0.026	0.134	0.1
Ab24_071	B_hortorum	worker	generalist	0	30	279.519	0.243793	20.2148	19.7	30.7	38.9	25.9	4.72	0.26	0.026	0.134	0.1
Ab24_071	B_hortorum	worker	generalist	0	24	284.649	0.368814	236.13	19.7	30.7	38.9	25.9	4.72	0.26	0.026	0.134	0.1
Ab24_071	B_hortorum	worker	generalist	0	27	286.486	0.450079	187.559	19.7	30.7	38.9	25.9	4.72	0.26	0.026	0.134	0.1
Ab24_071	B_hortorum	worker	generalist	0	17	292.336	1.30648	158.641	19.7	30.7	38.9	25.9	4.72	0.26	0.026	0.134	0.1
Ab24_071	B_hortorum	worker	generalist	0	25	295.289	0.156277	29.3604	19.7	30.7	38.9	25.9	4.72	0.26	0.026	0.134	0.1
Ab24_071	B_hortorum	worker	generalist	0	18	295.918	1.03143	158.958	19.7	30.7	38.9	25.9	4.72	0.26	0.026	0.134	0.1
Ab24_071	B_hortorum	worker	generalist	0	19	306.11	0.462581	106.742	19.7	30.7	38.9	25.9	4.72	0.26	0.026	0.134	0.1
Ab24_071	B_hortorum	worker	generalist	0	26	313.869	0.150026	54.1546	19.7	30.7	38.9	25.9	4.72	0.26	0.026	0.134	0.1
Ab24_071	B_hortorum	worker	generalist	0	33	326.507	0.256295	145.89	19.7	30.7	38.9	25.9	4.72	0.26	0.026	0.134	0.1
Ab24_071	B_hortorum	worker	generalist	0	31	334.218	0.143775	19.8158	19.7	30.7	38.9	25.9	4.72	0.26	0.026	0.134	0.1
Ab24_071	B_hortorum	worker	generalist	0	34	335.774	0.462581	125.931	19.7	30.7	38.9	25.9	4.72	0.26	0.026	0.134	0.1
Ab24_071	B_hortorum	worker	generalist	0	21	338.506	2.61921	175.685	19.7	30.7	38.9	25.9	4.72	0.26	0.026	0.134	0.1
Ab24_071	B_hortorum	worker	generalist	1	32	957.506	0.193784	75.0685	19.7	30.7	38.9	25.9	4.72	0.26	0.026	0.134	0.1
Ab24_082	B_hyperboreus	drone	arctic	0	8	111.312	0.106264	184.828	19.5	28.6	39	22.4	5.87	0.35	0.043	0.162	0.145
Ab24_082	B_hyperboreus	drone	arctic	0	44	132.089	0.262534	271.772	19.5	28.6	39	22.4	5.87	0.35	0.043	0.162	0.145
Ab24_082	B_hyperboreus	drone	arctic	0	4	134.178	0.162521	241.619	19.5	28.6	39	22.4	5.87	0.35	0.043	0.162	0.145
Ab24_082	B_hyperboreus	drone	arctic	0	38	137.66	0.187524	421.251	19.5	28.6	39	22.4	5.87	0.35	0.043	0.162	0.145
Ab24_082	B_hyperboreus	drone	arctic	0	45	142.35	0.131267	393.883	19.5	28.6	39	22.4	5.87	0.35	0.043	0.162	0.145
Ab24_082	B_hyperboreus	drone	arctic	0	2	144.429	0.131267	243.78	19.5	28.6	39	22.4	5.87	0.35	0.043	0.162	0.145
Ab24_082	B_hyperboreus	drone	arctic	0	29	155.498	0.281287	201.786	19.5	28.6	39	22.4	5.87	0.35	0.043	0.162	0.145
Ab24_082	B_hyperboreus	drone	arctic	0	36	155.622	0.15002	269.314	19.5	28.6	39	22.4	5.87	0.35	0.043	0.162	0.145
Ab24_082	B_hyperboreus	drone	arctic	0	1	157.039	0.15002	209.235	19.5	28.6	39	22.4	5.87	0.35	0.043	0.162	0.145
Ab24_082	B_hyperboreus	drone	arctic	0	15	161.208	0.337544	275.591	19.5	28.6	39	22.4	5.87	0.35	0.043	0.162	0.145
Ab24_082	B_hyperboreus	drone	arctic	0	3	164.692	0.412554	406.332	19.5	28.6	39	22.4	5.87	0.35	0.043	0.162	0.145
Ab24_082	B_hyperboreus	drone	arctic	0	22	172.943	0.106264	125.445	19.5	28.6	39	22.4	5.87	0.35	0.043	0.162	0.145
Ab24_082	B_hyperboreus	drone	arctic	0	46	187.689	0.23128	296.882	19.5	28.6	39	22.4	5.87	0.35	0.043	0.162	0.145
Ab24_082	B_hyperboreus	drone	arctic	0	39	191.848	1.46269	348.654	19.5	28.6	39	22.4	5.87	0.35	0.043	0.162	0.145
Ab24_082	B_hyperboreus	drone	arctic	0	9	197.514	0.775101	226.53	19.5	28.6	39	22.4	5.87	0.35	0.043	0.162	0.145
Ab24_082	B_hyperboreus	drone	arctic	0	43	197.829	0.118765	156.672	19.5	28.6	39	22.4	5.87	0.35	0.043	0.162	0.145
Ab24_082	B_hyperboreus	drone	arctic	0	7	209.446	1.93775	486.972	19.5	28.6	39	22.4	5.87	0.35	0.043	0.162	0.145
Ab24_082	B_hyperboreus	drone	arctic	0	37	213.732	0.200026	147.752	19.5	28.6	39	22.4	5.87	0.35	0.043	0.162	0.145
Ab24_082	B_hyperboreus	drone	arctic	0	41	231.919	0.968876	376.658	19.5	28.6	39	22.4	5.87	0.35	0.043	0.162	0.145
Ab24_082	B_hyperboreus	drone	arctic	0	5	234.657	1.46269	374.205	19.5	28.6	39	22.4	5.87	0.35	0.043	0.162	0.145
Ab24_082	B_hyperboreus	drone	arctic	0	27	235.472	0.175023	253.191	19.5	28.6	39	22.4	5.87	0.35	0.043	0.162	0.145
Ab24_082	B_hyperboreus	drone	arctic	0	14	240.135	0.875114	378.579	19.5	28.6	39	22.4	5.87	0.35	0.043	0.162	0.145
Ab24_082	B_hyperboreus	drone	arctic	0	42	253.929	0.181274	231.367	19.5	28.6	39	22.4	5.87	0.35	0.043	0.162	0.145
Ab24_082	B_hyperboreus	drone	arctic	0	6	256.148	2.05027	531.662	19.5	28.6	39	22.4	5.87	0.35	0.043	0.162	0.145
Ab24_082	B_hyperboreus	drone	arctic	0	21	263.049	0.456309	353.057	19.5	28.6	39	22.4	5.87	0.35	0.043	0.162	0.145
Ab24_082	B_hyperboreus	drone	arctic	0	28	267.337	2.16278	523.728	19.5	28.6	39	22.4	5.87	0.35	0.043	0.162	0.145
Ab24_082	B_hyperboreus	drone	arctic	0	19	268.833	0.212528	213.961	19.5	28.6	39	22.4	5.87	0.35	0.043	0.162	0.145
Ab24_082	B_hyperboreus	drone	arctic	0	20	269.045	4.42558	656.014	19.5	28.6	39	22.4	5.87	0.35	0.043	0.162	0.145
Ab24_082	B_hyperboreus	drone	arctic	0	10	269.167	0.125016	42.6263	19.5	28.6	39	22.4	5.87	0.35	0.043	0.162	0.145
Ab24_082	B_hyperboreus	drone	arctic	0	23	276.192	0.181274	41.8142	19.5	28.6	39	22.4	5.87	0.35	0.043	0.162	0.145
Ab24_082	B_hyperboreus	drone	arctic	0	24	277.163	0.312541	164.739	19.5	28.6	39	22.4	5.87	0.35	0.043	0.162	0.145
Ab24_082	B_hyperboreus	drone	arctic	0	11	278.346	0.175023	44.27	19.5	28.6	39	22.4	5.87	0.35	0.043	0.162	0.145
Ab24_082	B_hyperboreus	drone	arctic	0	34	285.531	0.30629	69.6896	19.5	28.6	39	22.4	5.87	0.35	0.043	0.162	0.145
Ab24_082	B_hyperboreus	drone	arctic	0	25	285.621	2.38156	551.413	19.5	28.6	39	22.4	5.87	0.35	0.043	0.162	0.145
Ab24_082	B_hyperboreus	drone	arctic	0	40	292.544	1.03764	223.83	19.5	28.6	39	22.4	5.87	0.35	0.043	0.162	0.145
Ab24_082	B_hyperboreus	drone	arctic	0	13	304.621	0.318791	80.2179	19.5	28.6	39	22.4	5.87	0.35	0.043	0.162	0.145
Ab24_082	B_hyperboreus	drone	arctic	0	31	304.859	0.518818	165.141	19.5	28.6	39	22.4	5.87	0.35	0.043	0.162	0.145
Ab24_082	B_hyperboreus	drone	arctic	0	33	305.759	2.61909	369.459	19.5	28.6	39	22.4	5.87	0.35	0.043	0.162	0.145
Ab24_082	B_hyperboreus	drone	arctic	0	16	308.76	0.15002	153.969	19.5	28.6	39	22.4	5.87	0.35	0.043	0.162	0.145
Ab24_082	B_hyperboreus	drone	arctic	0	18	310.501	0.262534	86.9184	19.5	28.6	39	22.4	5.87	0.35	0.043	0.162	0.145
Ab24_082	B_hyperboreus	drone	arctic	0	17	333.758	0.337544	101.481	19.5	28.6	39	22.4	5.87	0.35	0.043	0.162	0.145
Ab24_082	B_hyperboreus	drone	arctic	0	30	360.764	1.1189	189.689	19.5	28.6	39	22.4	5.87	0.35	0.043	0.162	0.145
Ab24_082	B_hyperboreus	drone	arctic	0	32	381.975	0.112515	89.1937	19.5	28.6	39	22.4	5.87	0.35	0.043	0.162	0.145
Ab24_082	B_hyperboreus	drone	arctic	1	12	536.847	0.15627	88.4473	19.5	28.6	39	22.4	5.87	0.35	0.043	0.162	0.145
Ab24_082	B_hyperboreus	drone	arctic	1	35	636.592	0.218778	130.017	19.5	28.6	39	22.4	5.87	0.35	0.043	0.162	0.145
Ab24_082	B_hyperboreus	drone	arctic	1	26	975.238	0.112515	36.2703	19.5	28.6	39	22.4	5.87	0.35	0.043	0.162	0.145
Ab24_089	B_hyperboreus	drone	arctic	0	18	144.806	0.450069	408.175	20.3	30.3	38.7	24.4	5.48	0.268	0.026	0.142	0.1
Ab24_089	B_hyperboreus	drone	arctic	0	23	163.613	0.300046	474.598	20.3	30.3	38.7	24.4	5.48	0.268	0.026	0.142	0.1
Ab24_089	B_hyperboreus	drone	arctic	0	2	167.598	0.275042	456.569	20.3	30.3	38.7	24.4	5.48	0.268	0.026	0.142	0.1
Ab24_089	B_hyperboreus	drone	arctic	0	24	170.778	0.475072	481.768	20.3	30.3	38.7	24.4	5.48	0.268	0.026	0.142	0.1
Ab24_089	B_hyperboreus	drone	arctic	0	5	171.217	0.606342	596.987	20.3	30.3	38.7	24.4	5.48	0.268	0.026	0.142	0.1
Ab24_089	B_hyperboreus	drone	arctic	0	16	193.387	0.243787	497.792	20.3	30.3	38.7	24.4	5.48	0.268	0.026	0.142	0.1
Ab24_089	B_hyperboreus	drone	arctic	0	8	197.423	0.168776	542.815	20.3	30.3	38.7	24.4	5.48	0.268	0.026	0.142	0.1
Ab24_089	B_hyperboreus	drone	arctic	0	32	198.62	0.300046	589.865	20.3	30.3	38.7	24.4	5.48	0.268	0.026	0.142	0.1
Ab24_089	B_hyperboreus	drone	arctic	0	22	202.54	0.281293	492.693	20.3	30.3	38.7	24.4	5.48	0.268	0.026	0.142	0.1
Ab24_089	B_hyperboreus	drone	arctic	0	1	207.285	0.150023	447.691	20.3	30.3	38.7	24.4	5.48	0.268	0.026	0.142	0.1
Ab24_089	B_hyperboreus	drone	arctic	0	28	214.023	0.375057	507.921	20.3	30.3	38.7	24.4	5.48	0.268	0.026	0.142	0.1
Ab24_089	B_hyperboreus	drone	arctic	0	29	217.696	0.643848	593.328	20.3	30.3	38.7	24.4	5.48	0.268	0.026	0.142	0.1
Ab24_089	B_hyperboreus	drone	arctic	0	21	222.642	0.237536	480.996	20.3	30.3	38.7	24.4	5.48	0.268	0.026	0.142	0.1
Ab24_089	B_hyperboreus	drone	arctic	0	3	225.222	0.275042	364.585	20.3	30.3	38.7	24.4	5.48	0.268	0.026	0.142	0.1
Ab24_089	B_hyperboreus	drone	arctic	0	19	227.838	0.600091	563.358	20.3	30.3	38.7	24.4	5.48	0.268	0.026	0.142	0.1
Ab24_089	B_hyperboreus	drone	arctic	0	26	230.304	0.237536	552.537	20.3	30.3	38.7	24.4	5.48	0.268	0.026	0.142	0.1
Ab24_089	B_hyperboreus	drone	arctic	0	4	231.967	0.52508	571.327	20.3	30.3	38.7	24.4	5.48	0.268	0.026	0.142	0.1
Ab24_089	B_hyperboreus	drone	arctic	0	6	232.503	0.65635	528.973	20.3	30.3	38.7	24.4	5.48	0.268	0.026	0.142	0.1
Ab24_089	B_hyperboreus	drone	arctic	0	47	240.137	0.312548	626.119	20.3	30.3	38.7	24.4	5.48	0.268	0.026	0.142	0.1
Ab24_089	B_hyperboreus	drone	arctic	0	20	244.577	0.175027	516.355	20.3	30.3	38.7	24.4	5.48	0.268	0.026	0.142	0.1
Ab24_089	B_hyperboreus	drone	arctic	0	25	252.518	0.325049	454.251	20.3	30.3	38.7	24.4	5.48	0.268	0.026	0.142	0.1
Ab24_089	B_hyperboreus	drone	arctic	0	12	253.092	0.293795	609.323	20.3	30.3	38.7	24.4	5.48	0.268	0.026	0.142	0.1
Ab24_089	B_hyperboreus	drone	arctic	0	10	254.812	0.268791	550.086	20.3	30.3	38.7	24.4	5.48	0.268	0.026	0.142	0.1
Ab24_089	B_hyperboreus	drone	arctic	0	9	255.087	0.375057	613.264	20.3	30.3	38.7	24.4	5.48	0.268	0.026	0.142	0.1
Ab24_089	B_hyperboreus	drone	arctic	0	31	258.082	0.212532	402.955	20.3	30.3	38.7	24.4	5.48	0.268	0.026	0.142	0.1
Ab24_089	B_hyperboreus	drone	arctic	0	11	259.014	0.212532	461.524	20.3	30.3	38.7	24.4	5.48	0.268	0.026	0.142	0.1
Ab24_089	B_hyperboreus	drone	arctic	0	15	260.385	0.318799	399.181	20.3	30.3	38.7	24.4	5.48	0.268	0.026	0.142	0.1
Ab24_089	B_hyperboreus	drone	arctic	0	27	261.476	0.381308	402.239	20.3	30.3	38.7	24.4	5.48	0.268	0.026	0.142	0.1
Ab24_089	B_hyperboreus	drone	arctic	0	13	261.767	0.231285	430.08	20.3	30.3	38.7	24.4	5.48	0.268	0.026	0.142	0.1
Ab24_089	B_hyperboreus	drone	arctic	0	7	266.238	0.531331	555.852	20.3	30.3	38.7	24.4	5.48	0.268	0.026	0.142	0.1
Ab24_089	B_hyperboreus	drone	arctic	0	43	269.299	0.293795	233.042	20.3	30.3	38.7	24.4	5.48	0.268	0.026	0.142	0.1
Ab24_089	B_hyperboreus	drone	arctic	0	17	272.332	0.225034	459.299	20.3	30.3	38.7	24.4	5.48	0.268	0.026	0.142	0.1
Ab24_089	B_hyperboreus	drone	arctic	0	30	281.343	0.350053	725.384	20.3	30.3	38.7	24.4	5.48	0.268	0.026	0.142	0.1
Ab24_089	B_hyperboreus	drone	arctic	0	41	290.92	0.106266	321.11	20.3	30.3	38.7	24.4	5.48	0.268	0.026	0.142	0.1
Ab24_089	B_hyperboreus	drone	arctic	0	38	291.268	1.29395	628.139	20.3	30.3	38.7	24.4	5.48	0.268	0.026	0.142	0.1
Ab24_089	B_hyperboreus	drone	arctic	0	34	298.576	0.375057	623.276	20.3	30.3	38.7	24.4	5.48	0.268	0.026	0.142	0.1
Ab24_089	B_hyperboreus	drone	arctic	0	37	300.354	0.300046	72.6615	20.3	30.3	38.7	24.4	5.48	0.268	0.026	0.142	0.1
Ab24_089	B_hyperboreus	drone	arctic	0	33	302.973	0.256289	533.813	20.3	30.3	38.7	24.4	5.48	0.268	0.026	0.142	0.1
Ab24_089	B_hyperboreus	drone	arctic	0	46	303.967	0.187529	251.87	20.3	30.3	38.7	24.4	5.48	0.268	0.026	0.142	0.1
Ab24_089	B_hyperboreus	drone	arctic	0	44	305.546	0.675103	377.056	20.3	30.3	38.7	24.4	5.48	0.268	0.026	0.142	0.1
Ab24_089	B_hyperboreus	drone	arctic	0	14	308.152	0.243787	336.053	20.3	30.3	38.7	24.4	5.48	0.268	0.026	0.142	0.1
Ab24_089	B_hyperboreus	drone	arctic	0	35	313.029	0.293795	529.805	20.3	30.3	38.7	24.4	5.48	0.268	0.026	0.142	0.1
Ab24_089	B_hyperboreus	drone	arctic	0	48	321.26	0.20003	38.9736	20.3	30.3	38.7	24.4	5.48	0.268	0.026	0.142	0.1
Ab24_089	B_hyperboreus	drone	arctic	0	39	322.354	0.406312	458.627	20.3	30.3	38.7	24.4	5.48	0.268	0.026	0.142	0.1
Ab24_089	B_hyperboreus	drone	arctic	0	36	329.118	0.206281	456.783	20.3	30.3	38.7	24.4	5.48	0.268	0.026	0.142	0.1
Ab24_089	B_hyperboreus	drone	arctic	0	40	331.412	0.337551	311.406	20.3	30.3	38.7	24.4	5.48	0.268	0.026	0.142	0.1
Ab24_089	B_hyperboreus	drone	arctic	1	45	508.823	0.181278	150.99	20.3	30.3	38.7	24.4	5.48	0.268	0.026	0.142	0.1
Ab24_089	B_hyperboreus	drone	arctic	1	49	731.533	0.143772	87.6694	20.3	30.3	38.7	24.4	5.48	0.268	0.026	0.142	0.1
Ab24_089	B_hyperboreus	drone	arctic	1	42	897.219	0.125019	48.5183	20.3	30.3	38.7	24.4	5.48	0.268	0.026	0.142	0.1
Ab24_090	B_hyperboreus	drone	arctic	0	20	114.712	0.231273	424.749	20.6	29.9	42.9	33.2	6.8	0.548	0.048	0.239	0.261
Ab24_090	B_hyperboreus	drone	arctic	0	59	122.226	0.231273	357.892	20.6	29.9	42.9	33.2	6.8	0.548	0.048	0.239	0.261
Ab24_090	B_hyperboreus	drone	arctic	0	42	132.872	0.368787	576.432	20.6	29.9	42.9	33.2	6.8	0.548	0.048	0.239	0.261
Ab24_090	B_hyperboreus	drone	arctic	0	36	137.685	0.162516	257.636	20.6	29.9	42.9	33.2	6.8	0.548	0.048	0.239	0.261
Ab24_090	B_hyperboreus	drone	arctic	0	21	137.944	0.462547	643.596	20.6	29.9	42.9	33.2	6.8	0.548	0.048	0.239	0.261
Ab24_090	B_hyperboreus	drone	arctic	0	48	140.607	0.131263	506.599	20.6	29.9	42.9	33.2	6.8	0.548	0.048	0.239	0.261
Ab24_090	B_hyperboreus	drone	arctic	0	56	141.559	0.218772	258.525	20.6	29.9	42.9	33.2	6.8	0.548	0.048	0.239	0.261
Ab24_090	B_hyperboreus	drone	arctic	0	27	153.445	0.118762	349.948	20.6	29.9	42.9	33.2	6.8	0.548	0.048	0.239	0.261
Ab24_090	B_hyperboreus	drone	arctic	0	19	161.59	0.312531	479.374	20.6	29.9	42.9	33.2	6.8	0.548	0.048	0.239	0.261
Ab24_090	B_hyperboreus	drone	arctic	0	24	184.831	0.537554	496.422	20.6	29.9	42.9	33.2	6.8	0.548	0.048	0.239	0.261
Ab24_090	B_hyperboreus	drone	arctic	0	22	186.033	2.45025	638.642	20.6	29.9	42.9	33.2	6.8	0.548	0.048	0.239	0.261
Ab24_090	B_hyperboreus	drone	arctic	0	61	186.576	0.918843	396.703	20.6	29.9	42.9	33.2	6.8	0.548	0.048	0.239	0.261
Ab24_090	B_hyperboreus	drone	arctic	0	49	191.21	0.412542	264.887	20.6	29.9	42.9	33.2	6.8	0.548	0.048	0.239	0.261
Ab24_090	B_hyperboreus	drone	arctic	0	50	192.926	0.412542	262.315	20.6	29.9	42.9	33.2	6.8	0.548	0.048	0.239	0.261
Ab24_090	B_hyperboreus	drone	arctic	0	11	196.854	1.45015	672.179	20.6	29.9	42.9	33.2	6.8	0.548	0.048	0.239	0.261
Ab24_090	B_hyperboreus	drone	arctic	0	54	202.545	0.312531	294.346	20.6	29.9	42.9	33.2	6.8	0.548	0.048	0.239	0.261
Ab24_090	B_hyperboreus	drone	arctic	0	55	204.853	0.19377	343.245	20.6	29.9	42.9	33.2	6.8	0.548	0.048	0.239	0.261
Ab24_090	B_hyperboreus	drone	arctic	0	2	207.135	0.381288	533.908	20.6	29.9	42.9	33.2	6.8	0.548	0.048	0.239	0.261
Ab24_090	B_hyperboreus	drone	arctic	0	35	215.602	0.125013	268.816	20.6	29.9	42.9	33.2	6.8	0.548	0.048	0.239	0.261
Ab24_090	B_hyperboreus	drone	arctic	0	57	219.868	0.137514	263.573	20.6	29.9	42.9	33.2	6.8	0.548	0.048	0.239	0.261
Ab24_090	B_hyperboreus	drone	arctic	0	34	222.783	0.143764	211.197	20.6	29.9	42.9	33.2	6.8	0.548	0.048	0.239	0.261
Ab24_090	B_hyperboreus	drone	arctic	0	23	224.001	0.781329	662.006	20.6	29.9	42.9	33.2	6.8	0.548	0.048	0.239	0.261
Ab24_090	B_hyperboreus	drone	arctic	0	58	225.275	0.362537	288.892	20.6	29.9	42.9	33.2	6.8	0.548	0.048	0.239	0.261
Ab24_090	B_hyperboreus	drone	arctic	0	52	226.391	0.243775	187.234	20.6	29.9	42.9	33.2	6.8	0.548	0.048	0.239	0.261
Ab24_090	B_hyperboreus	drone	arctic	0	40	228.517	0.287529	328.162	20.6	29.9	42.9	33.2	6.8	0.548	0.048	0.239	0.261
Ab24_090	B_hyperboreus	drone	arctic	0	51	231.157	0.412542	240.406	20.6	29.9	42.9	33.2	6.8	0.548	0.048	0.239	0.261
Ab24_090	B_hyperboreus	drone	arctic	0	29	231.853	2.9378	532.05	20.6	29.9	42.9	33.2	6.8	0.548	0.048	0.239	0.261
Ab24_090	B_hyperboreus	drone	arctic	0	15	232.548	1.43764	488.161	20.6	29.9	42.9	33.2	6.8	0.548	0.048	0.239	0.261
Ab24_090	B_hyperboreus	drone	arctic	0	25	233.666	5.4443	710.496	20.6	29.9	42.9	33.2	6.8	0.548	0.048	0.239	0.261
Ab24_090	B_hyperboreus	drone	arctic	0	53	238.833	0.137514	150.276	20.6	29.9	42.9	33.2	6.8	0.548	0.048	0.239	0.261
Ab24_090	B_hyperboreus	drone	arctic	0	1	241.655	0.131263	270.859	20.6	29.9	42.9	33.2	6.8	0.548	0.048	0.239	0.261
Ab24_090	B_hyperboreus	drone	arctic	0	32	242.171	0.225023	193.89	20.6	29.9	42.9	33.2	6.8	0.548	0.048	0.239	0.261
Ab24_090	B_hyperboreus	drone	arctic	0	28	249.516	1.30013	567.81	20.6	29.9	42.9	33.2	6.8	0.548	0.048	0.239	0.261
Ab24_090	B_hyperboreus	drone	arctic	0	5	256.461	2.21897	502.476	20.6	29.9	42.9	33.2	6.8	0.548	0.048	0.239	0.261
Ab24_090	B_hyperboreus	drone	arctic	0	39	260.497	1.45015	455.274	20.6	29.9	42.9	33.2	6.8	0.548	0.048	0.239	0.261
Ab24_090	B_hyperboreus	drone	arctic	0	10	266.296	0.181268	169.178	20.6	29.9	42.9	33.2	6.8	0.548	0.048	0.239	0.261
Ab24_090	B_hyperboreus	drone	arctic	0	60	269.707	0.156266	244.584	20.6	29.9	42.9	33.2	6.8	0.548	0.048	0.239	0.261
Ab24_090	B_hyperboreus	drone	arctic	0	41	270.393	0.950096	508.153	20.6	29.9	42.9	33.2	6.8	0.548	0.048	0.239	0.261
Ab24_090	B_hyperboreus	drone	arctic	0	31	272.967	0.306281	196.549	20.6	29.9	42.9	33.2	6.8	0.548	0.048	0.239	0.261
Ab24_090	B_hyperboreus	drone	arctic	0	37	273.622	0.343785	378.909	20.6	29.9	42.9	33.2	6.8	0.548	0.048	0.239	0.261
Ab24_090	B_hyperboreus	drone	arctic	0	9	275.382	0.112511	474.253	20.6	29.9	42.9	33.2	6.8	0.548	0.048	0.239	0.261
Ab24_090	B_hyperboreus	drone	arctic	0	16	277.986	2.08146	518.549	20.6	29.9	42.9	33.2	6.8	0.548	0.048	0.239	0.261
Ab24_090	B_hyperboreus	drone	arctic	0	45	280.253	0.131263	74.7083	20.6	29.9	42.9	33.2	6.8	0.548	0.048	0.239	0.261
Ab24_090	B_hyperboreus	drone	arctic	0	26	280.667	0.137514	143.787	20.6	29.9	42.9	33.2	6.8	0.548	0.048	0.239	0.261
Ab24_090	B_hyperboreus	drone	arctic	0	3	288.037	0.406291	937.054	20.6	29.9	42.9	33.2	6.8	0.548	0.048	0.239	0.261
Ab24_090	B_hyperboreus	drone	arctic	0	30	289.625	1.31888	424.892	20.6	29.9	42.9	33.2	6.8	0.548	0.048	0.239	0.261
Ab24_090	B_hyperboreus	drone	arctic	0	38	300.651	0.375038	425.533	20.6	29.9	42.9	33.2	6.8	0.548	0.048	0.239	0.261
Ab24_090	B_hyperboreus	drone	arctic	0	43	303.91	0.287529	325.96	20.6	29.9	42.9	33.2	6.8	0.548	0.048	0.239	0.261
Ab24_090	B_hyperboreus	drone	arctic	0	47	307.652	0.0937594	283.692	20.6	29.9	42.9	33.2	6.8	0.548	0.048	0.239	0.261
Ab24_090	B_hyperboreus	drone	arctic	0	46	310.402	0.187519	70.2562	20.6	29.9	42.9	33.2	6.8	0.548	0.048	0.239	0.261
Ab24_090	B_hyperboreus	drone	arctic	0	13	325.898	0.775078	319.425	20.6	29.9	42.9	33.2	6.8	0.548	0.048	0.239	0.261
Ab24_090	B_hyperboreus	drone	arctic	0	6	340.208	0.556306	614.192	20.6	29.9	42.9	33.2	6.8	0.548	0.048	0.239	0.261
Ab24_090	B_hyperboreus	drone	arctic	0	44	344.668	0.125013	68.0121	20.6	29.9	42.9	33.2	6.8	0.548	0.048	0.239	0.261
Ab24_090	B_hyperboreus	drone	arctic	0	33	346.835	0.187519	228.158	20.6	29.9	42.9	33.2	6.8	0.548	0.048	0.239	0.261
Ab24_090	B_hyperboreus	drone	arctic	0	17	349.017	0.181268	154.95	20.6	29.9	42.9	33.2	6.8	0.548	0.048	0.239	0.261
Ab24_090	B_hyperboreus	drone	arctic	0	14	353.117	0.125013	69.3143	20.6	29.9	42.9	33.2	6.8	0.548	0.048	0.239	0.261
Ab24_090	B_hyperboreus	drone	arctic	0	4	355.02	0.150015	274.275	20.6	29.9	42.9	33.2	6.8	0.548	0.048	0.239	0.261
Ab24_090	B_hyperboreus	drone	arctic	0	8	355.356	0.487549	217.159	20.6	29.9	42.9	33.2	6.8	0.548	0.048	0.239	0.261
Ab24_090	B_hyperboreus	drone	arctic	0	7	358.472	0.375038	185.379	20.6	29.9	42.9	33.2	6.8	0.548	0.048	0.239	0.261
Ab24_090	B_hyperboreus	drone	arctic	0	12	384.639	0.262526	187.607	20.6	29.9	42.9	33.2	6.8	0.548	0.048	0.239	0.261
Ab24_090	B_hyperboreus	drone	arctic	1	62	480.063	0.131263	65.8938	20.6	29.9	42.9	33.2	6.8	0.548	0.048	0.239	0.261
Ab24_090	B_hyperboreus	drone	arctic	1	18	642.678	0.237524	153.089	20.6	29.9	42.9	33.2	6.8	0.548	0.048	0.239	0.261
Ab24_q17	B_hyperboreus	queen	arctic	0	29	135.104	0.131267	259.651	18.8	NA	NA	NA	10.1	NA	NA	NA	NA
Ab24_q17	B_hyperboreus	queen	arctic	0	47	147.249	0.143769	342.702	18.8	NA	NA	NA	10.1	NA	NA	NA	NA
Ab24_q17	B_hyperboreus	queen	arctic	1	45	159.893	0.168772	239.726	18.8	NA	NA	NA	10.1	NA	NA	NA	NA
Ab24_q17	B_hyperboreus	queen	arctic	0	42	160.853	0.150019	167.005	18.8	NA	NA	NA	10.1	NA	NA	NA	NA
Ab24_q17	B_hyperboreus	queen	arctic	0	41	166.823	1.1689	959.827	18.8	NA	NA	NA	10.1	NA	NA	NA	NA
Ab24_q17	B_hyperboreus	queen	arctic	0	92	173.133	0.575075	428.099	18.8	NA	NA	NA	10.1	NA	NA	NA	NA
Ab24_q17	B_hyperboreus	queen	arctic	0	4	179.377	0.168772	244.779	18.8	NA	NA	NA	10.1	NA	NA	NA	NA
Ab24_q17	B_hyperboreus	queen	arctic	0	47	183.637	0.287537	728.897	18.8	NA	NA	NA	10.1	NA	NA	NA	NA
Ab24_q17	B_hyperboreus	queen	arctic	0	40	184.058	0.86261	773.153	18.8	NA	NA	NA	10.1	NA	NA	NA	NA
Ab24_q17	B_hyperboreus	queen	arctic	0	2	188.905	0.143769	232.032	18.8	NA	NA	NA	10.1	NA	NA	NA	NA
Ab24_q17	B_hyperboreus	queen	arctic	0	5	190.762	0.287537	895.699	18.8	NA	NA	NA	10.1	NA	NA	NA	NA
Ab24_q17	B_hyperboreus	queen	arctic	0	48	191.349	0.618829	669.176	18.8	NA	NA	NA	10.1	NA	NA	NA	NA
Ab24_q17	B_hyperboreus	queen	arctic	1	87	192.316	0.23128	74.0858	18.8	NA	NA	NA	10.1	NA	NA	NA	NA
Ab24_q17	B_hyperboreus	queen	arctic	0	4	195.258	0.250032	682.737	18.8	NA	NA	NA	10.1	NA	NA	NA	NA
Ab24_q17	B_hyperboreus	queen	arctic	0	31	197.018	0.23753	461.722	18.8	NA	NA	NA	10.1	NA	NA	NA	NA
Ab24_q17	B_hyperboreus	queen	arctic	0	12	200.536	0.268784	500.356	18.8	NA	NA	NA	10.1	NA	NA	NA	NA
Ab24_q17	B_hyperboreus	queen	arctic	0	17	200.972	0.181273	188.737	18.8	NA	NA	NA	10.1	NA	NA	NA	NA
Ab24_q17	B_hyperboreus	queen	arctic	1	89	201.913	0.281286	272.815	18.8	NA	NA	NA	10.1	NA	NA	NA	NA
Ab24_q17	B_hyperboreus	queen	arctic	0	25	207.594	0.125016	388.772	18.8	NA	NA	NA	10.1	NA	NA	NA	NA
Ab24_q17	B_hyperboreus	queen	arctic	0	75	208.914	0.0937622	114.524	18.8	NA	NA	NA	10.1	NA	NA	NA	NA
Ab24_q17	B_hyperboreus	queen	arctic	0	83	210.363	0.337544	294.847	18.8	NA	NA	NA	10.1	NA	NA	NA	NA
Ab24_q17	B_hyperboreus	queen	arctic	0	30	210.596	0.593825	410.464	18.8	NA	NA	NA	10.1	NA	NA	NA	NA
Ab24_q17	B_hyperboreus	queen	arctic	1	74	211.715	0.0937622	223.806	18.8	NA	NA	NA	10.1	NA	NA	NA	NA
Ab24_q17	B_hyperboreus	queen	arctic	0	55	214.953	1.6002	808.116	18.8	NA	NA	NA	10.1	NA	NA	NA	NA
Ab24_q17	B_hyperboreus	queen	arctic	0	85	216.84	1.1689	452.914	18.8	NA	NA	NA	10.1	NA	NA	NA	NA
Ab24_q17	B_hyperboreus	queen	arctic	0	91	216.926	0.218778	125.707	18.8	NA	NA	NA	10.1	NA	NA	NA	NA
Ab24_q17	B_hyperboreus	queen	arctic	0	77	221.455	0.162521	269.98	18.8	NA	NA	NA	10.1	NA	NA	NA	NA
Ab24_q17	B_hyperboreus	queen	arctic	0	24	225.418	0.168772	117.132	18.8	NA	NA	NA	10.1	NA	NA	NA	NA
Ab24_q17	B_hyperboreus	queen	arctic	0	5	230.721	0.575075	252.736	18.8	NA	NA	NA	10.1	NA	NA	NA	NA
Ab24_q17	B_hyperboreus	queen	arctic	0	16	231.844	0.368798	604.038	18.8	NA	NA	NA	10.1	NA	NA	NA	NA
Ab24_q17	B_hyperboreus	queen	arctic	0	46	232.311	0.668837	350.754	18.8	NA	NA	NA	10.1	NA	NA	NA	NA
Ab24_q17	B_hyperboreus	queen	arctic	0	10	233.725	0.15627	107.997	18.8	NA	NA	NA	10.1	NA	NA	NA	NA
Ab24_q17	B_hyperboreus	queen	arctic	0	6	233.876	0.15627	334.937	18.8	NA	NA	NA	10.1	NA	NA	NA	NA
Ab24_q17	B_hyperboreus	queen	arctic	0	38	234.952	0.293788	371.961	18.8	NA	NA	NA	10.1	NA	NA	NA	NA
Ab24_q17	B_hyperboreus	queen	arctic	0	70	235.648	0.868863	246.608	18.8	NA	NA	NA	10.1	NA	NA	NA	NA
Ab24_q17	B_hyperboreus	queen	arctic	0	26	236.423	3.00038	852.696	18.8	NA	NA	NA	10.1	NA	NA	NA	NA
Ab24_q17	B_hyperboreus	queen	arctic	1	56	236.859	0.737596	359.191	18.8	NA	NA	NA	10.1	NA	NA	NA	NA
Ab24_q17	B_hyperboreus	queen	arctic	0	61	237.751	0.375049	420.174	18.8	NA	NA	NA	10.1	NA	NA	NA	NA
Ab24_q17	B_hyperboreus	queen	arctic	0	29	239.167	0.112515	487.503	18.8	NA	NA	NA	10.1	NA	NA	NA	NA
Ab24_q17	B_hyperboreus	queen	arctic	0	76	239.619	0.112515	196.752	18.8	NA	NA	NA	10.1	NA	NA	NA	NA
Ab24_q17	B_hyperboreus	queen	arctic	0	6	242.02	1.42518	254.916	18.8	NA	NA	NA	10.1	NA	NA	NA	NA
Ab24_q17	B_hyperboreus	queen	arctic	0	49	247.843	0.256283	481.628	18.8	NA	NA	NA	10.1	NA	NA	NA	NA
Ab24_q17	B_hyperboreus	queen	arctic	0	46	248.214	1.02513	700.19	18.8	NA	NA	NA	10.1	NA	NA	NA	NA
Ab24_q17	B_hyperboreus	queen	arctic	0	30	251.511	0.218778	306.234	18.8	NA	NA	NA	10.1	NA	NA	NA	NA
Ab24_q17	B_hyperboreus	queen	arctic	0	84	253.539	0.168772	167.578	18.8	NA	NA	NA	10.1	NA	NA	NA	NA
Ab24_q17	B_hyperboreus	queen	arctic	0	51	254.793	1.6002	473.121	18.8	NA	NA	NA	10.1	NA	NA	NA	NA
Ab24_q17	B_hyperboreus	queen	arctic	0	2	254.868	0.368797	271.005	18.8	NA	NA	NA	10.1	NA	NA	NA	NA
Ab24_q17	B_hyperboreus	queen	arctic	0	36	257.219	0.787602	469.106	18.8	NA	NA	NA	10.1	NA	NA	NA	NA
Ab24_q17	B_hyperboreus	queen	arctic	0	71	258.934	1.27517	238.445	18.8	NA	NA	NA	10.1	NA	NA	NA	NA
Ab24_q17	B_hyperboreus	queen	arctic	0	1	259.032	0.250032	240.528	18.8	NA	NA	NA	10.1	NA	NA	NA	NA
Ab24_q17	B_hyperboreus	queen	arctic	0	54	259.064	0.256283	487.874	18.8	NA	NA	NA	10.1	NA	NA	NA	NA
Ab24_q17	B_hyperboreus	queen	arctic	0	14	259.408	0.187524	60.5323	18.8	NA	NA	NA	10.1	NA	NA	NA	NA
Ab24_q17	B_hyperboreus	queen	arctic	0	37	259.988	0.987628	332.854	18.8	NA	NA	NA	10.1	NA	NA	NA	NA
Ab24_q17	B_hyperboreus	queen	arctic	0	33	260.108	0.575073	413.681	18.8	NA	NA	NA	10.1	NA	NA	NA	NA
Ab24_q17	B_hyperboreus	queen	arctic	0	7	261.603	0.325041	324.179	18.8	NA	NA	NA	10.1	NA	NA	NA	NA
Ab24_q17	B_hyperboreus	queen	arctic	0	35	261.729	0.550071	262.725	18.8	NA	NA	NA	10.1	NA	NA	NA	NA
Ab24_q17	B_hyperboreus	queen	arctic	0	12	262.99	0.54382	259.015	18.8	NA	NA	NA	10.1	NA	NA	NA	NA
Ab24_q17	B_hyperboreus	queen	arctic	0	55	263.166	0.650084	246.53	18.8	NA	NA	NA	10.1	NA	NA	NA	NA
Ab24_q17	B_hyperboreus	queen	arctic	0	44	263.678	0.112514	118.255	18.8	NA	NA	NA	10.1	NA	NA	NA	NA
Ab24_q17	B_hyperboreus	queen	arctic	0	72	264.071	0.23128	254.353	18.8	NA	NA	NA	10.1	NA	NA	NA	NA
Ab24_q17	B_hyperboreus	queen	arctic	0	52	264.27	0.275036	381.854	18.8	NA	NA	NA	10.1	NA	NA	NA	NA
Ab24_q17	B_hyperboreus	queen	arctic	0	63	265.505	0.506316	518.565	18.8	NA	NA	NA	10.1	NA	NA	NA	NA
Ab24_q17	B_hyperboreus	queen	arctic	0	36	265.566	0.443806	297.962	18.8	NA	NA	NA	10.1	NA	NA	NA	NA
Ab24_q17	B_hyperboreus	queen	arctic	0	51	265.753	1.60646	532.693	18.8	NA	NA	NA	10.1	NA	NA	NA	NA
Ab24_q17	B_hyperboreus	queen	arctic	0	8	266.176	0.568822	299.785	18.8	NA	NA	NA	10.1	NA	NA	NA	NA
Ab24_q17	B_hyperboreus	queen	arctic	0	40	266.498	0.193775	157.624	18.8	NA	NA	NA	10.1	NA	NA	NA	NA
Ab24_q17	B_hyperboreus	queen	arctic	0	66	269.972	0.587576	711.437	18.8	NA	NA	NA	10.1	NA	NA	NA	NA
Ab24_q17	B_hyperboreus	queen	arctic	0	41	270.555	1.35643	414.778	18.8	NA	NA	NA	10.1	NA	NA	NA	NA
Ab24_q17	B_hyperboreus	queen	arctic	0	9	271.672	1.06263	400.104	18.8	NA	NA	NA	10.1	NA	NA	NA	NA
Ab24_q17	B_hyperboreus	queen	arctic	0	35	273.371	0.900114	299.347	18.8	NA	NA	NA	10.1	NA	NA	NA	NA
Ab24_q17	B_hyperboreus	queen	arctic	0	32	273.4	0.756346	477.266	18.8	NA	NA	NA	10.1	NA	NA	NA	NA
Ab24_q17	B_hyperboreus	queen	arctic	0	69	273.63	0.531319	295.056	18.8	NA	NA	NA	10.1	NA	NA	NA	NA
Ab24_q17	B_hyperboreus	queen	arctic	0	53	275.791	0.681338	556.074	18.8	NA	NA	NA	10.1	NA	NA	NA	NA
Ab24_q17	B_hyperboreus	queen	arctic	0	3	275.965	0.143769	83.7203	18.8	NA	NA	NA	10.1	NA	NA	NA	NA
Ab24_q17	B_hyperboreus	queen	arctic	1	73	276.281	0.131267	391.247	18.8	NA	NA	NA	10.1	NA	NA	NA	NA
Ab24_q17	B_hyperboreus	queen	arctic	0	10	277.171	1.12515	324.173	18.8	NA	NA	NA	10.1	NA	NA	NA	NA
Ab24_q17	B_hyperboreus	queen	arctic	0	21	278.122	0.906367	453.824	18.8	NA	NA	NA	10.1	NA	NA	NA	NA
Ab24_q17	B_hyperboreus	queen	arctic	0	59	278.544	0.250032	294.33	18.8	NA	NA	NA	10.1	NA	NA	NA	NA
Ab24_q17	B_hyperboreus	queen	arctic	0	49	278.551	0.100013	59.3008	18.8	NA	NA	NA	10.1	NA	NA	NA	NA
Ab24_q17	B_hyperboreus	queen	arctic	1	62	278.636	0.187524	185.278	18.8	NA	NA	NA	10.1	NA	NA	NA	NA
Ab24_q17	B_hyperboreus	queen	arctic	0	90	280.097	0.131267	112.747	18.8	NA	NA	NA	10.1	NA	NA	NA	NA
Ab24_q17	B_hyperboreus	queen	arctic	0	22	280.155	0.893866	425.884	18.8	NA	NA	NA	10.1	NA	NA	NA	NA
Ab24_q17	B_hyperboreus	queen	arctic	0	16	281.458	1.41893	641.821	18.8	NA	NA	NA	10.1	NA	NA	NA	NA
Ab24_q17	B_hyperboreus	queen	arctic	0	18	281.916	0.750097	414.281	18.8	NA	NA	NA	10.1	NA	NA	NA	NA
Ab24_q17	B_hyperboreus	queen	arctic	0	28	281.984	0.125016	318.377	18.8	NA	NA	NA	10.1	NA	NA	NA	NA
Ab24_q17	B_hyperboreus	queen	arctic	0	53	282.662	1.07514	577.958	18.8	NA	NA	NA	10.1	NA	NA	NA	NA
Ab24_q17	B_hyperboreus	queen	arctic	0	68	282.95	0.143769	128.797	18.8	NA	NA	NA	10.1	NA	NA	NA	NA
Ab24_q17	B_hyperboreus	queen	arctic	0	86	286.154	0.381299	170.754	18.8	NA	NA	NA	10.1	NA	NA	NA	NA
Ab24_q17	B_hyperboreus	queen	arctic	0	42	286.488	3.02538	738.117	18.8	NA	NA	NA	10.1	NA	NA	NA	NA
Ab24_q17	B_hyperboreus	queen	arctic	0	19	287.463	0.893866	412.562	18.8	NA	NA	NA	10.1	NA	NA	NA	NA
Ab24_q17	B_hyperboreus	queen	arctic	0	48	288.609	0.275036	223.579	18.8	NA	NA	NA	10.1	NA	NA	NA	NA
Ab24_q17	B_hyperboreus	queen	arctic	0	34	289.327	1.5752	576.24	18.8	NA	NA	NA	10.1	NA	NA	NA	NA
Ab24_q17	B_hyperboreus	queen	arctic	0	39	289.531	1.30017	311.024	18.8	NA	NA	NA	10.1	NA	NA	NA	NA
Ab24_q17	B_hyperboreus	queen	arctic	0	80	290.783	0.337544	92.667	18.8	NA	NA	NA	10.1	NA	NA	NA	NA
Ab24_q17	B_hyperboreus	queen	arctic	0	15	291.17	0.437557	322.453	18.8	NA	NA	NA	10.1	NA	NA	NA	NA
Ab24_q17	B_hyperboreus	queen	arctic	0	20	291.866	0.181273	551.916	18.8	NA	NA	NA	10.1	NA	NA	NA	NA
Ab24_q17	B_hyperboreus	queen	arctic	0	31	292.955	0.206277	118.358	18.8	NA	NA	NA	10.1	NA	NA	NA	NA
Ab24_q17	B_hyperboreus	queen	arctic	0	38	294.719	0.125016	92.2821	18.8	NA	NA	NA	10.1	NA	NA	NA	NA
Ab24_q17	B_hyperboreus	queen	arctic	0	39	295.104	0.562573	343.828	18.8	NA	NA	NA	10.1	NA	NA	NA	NA
Ab24_q17	B_hyperboreus	queen	arctic	0	64	297.466	1.56895	314.157	18.8	NA	NA	NA	10.1	NA	NA	NA	NA
Ab24_q17	B_hyperboreus	queen	arctic	0	33	300.723	0.112515	35.2404	18.8	NA	NA	NA	10.1	NA	NA	NA	NA
Ab24_q17	B_hyperboreus	queen	arctic	0	17	301.548	0.0937622	42.1496	18.8	NA	NA	NA	10.1	NA	NA	NA	NA
Ab24_q17	B_hyperboreus	queen	arctic	0	22	303.178	1.61896	204.325	18.8	NA	NA	NA	10.1	NA	NA	NA	NA
Ab24_q17	B_hyperboreus	queen	arctic	0	20	304.168	0.206277	220.174	18.8	NA	NA	NA	10.1	NA	NA	NA	NA
Ab24_q17	B_hyperboreus	queen	arctic	0	21	304.445	0.200025	160.797	18.8	NA	NA	NA	10.1	NA	NA	NA	NA
Ab24_q17	B_hyperboreus	queen	arctic	0	11	306.395	0.131267	125.534	18.8	NA	NA	NA	10.1	NA	NA	NA	NA
Ab24_q17	B_hyperboreus	queen	arctic	0	23	307.314	0.456309	250.164	18.8	NA	NA	NA	10.1	NA	NA	NA	NA
Ab24_q17	B_hyperboreus	queen	arctic	0	11	309.499	0.575075	175.023	18.8	NA	NA	NA	10.1	NA	NA	NA	NA
Ab24_q17	B_hyperboreus	queen	arctic	0	7	310.133	0.262534	64.6652	18.8	NA	NA	NA	10.1	NA	NA	NA	NA
Ab24_q17	B_hyperboreus	queen	arctic	0	25	311.235	0.150019	147.25	18.8	NA	NA	NA	10.1	NA	NA	NA	NA
Ab24_q17	B_hyperboreus	queen	arctic	0	32	311.726	0.15627	74.9347	18.8	NA	NA	NA	10.1	NA	NA	NA	NA
Ab24_q17	B_hyperboreus	queen	arctic	0	28	315.238	0.862612	93.0732	18.8	NA	NA	NA	10.1	NA	NA	NA	NA
Ab24_q17	B_hyperboreus	queen	arctic	0	34	315.352	0.206277	309.699	18.8	NA	NA	NA	10.1	NA	NA	NA	NA
Ab24_q17	B_hyperboreus	queen	arctic	0	9	316.034	0.125016	112.612	18.8	NA	NA	NA	10.1	NA	NA	NA	NA
Ab24_q17	B_hyperboreus	queen	arctic	0	43	317.539	0.175022	378.196	18.8	NA	NA	NA	10.1	NA	NA	NA	NA
Ab24_q17	B_hyperboreus	queen	arctic	0	3	319.948	0.281286	200.804	18.8	NA	NA	NA	10.1	NA	NA	NA	NA
Ab24_q17	B_hyperboreus	queen	arctic	0	15	320.414	0.512565	123.291	18.8	NA	NA	NA	10.1	NA	NA	NA	NA
Ab24_q17	B_hyperboreus	queen	arctic	0	27	320.65	0.131267	74.0164	18.8	NA	NA	NA	10.1	NA	NA	NA	NA
Ab24_q17	B_hyperboreus	queen	arctic	0	44	321.613	0.125016	49.7577	18.8	NA	NA	NA	10.1	NA	NA	NA	NA
Ab24_q17	B_hyperboreus	queen	arctic	0	37	322.786	0.268784	77.0313	18.8	NA	NA	NA	10.1	NA	NA	NA	NA
Ab24_q17	B_hyperboreus	queen	arctic	0	26	323.008	1.72522	388.081	18.8	NA	NA	NA	10.1	NA	NA	NA	NA
Ab24_q17	B_hyperboreus	queen	arctic	0	27	324.244	0.375048	280.755	18.8	NA	NA	NA	10.1	NA	NA	NA	NA
Ab24_q17	B_hyperboreus	queen	arctic	0	8	326.038	0.15627	52.8883	18.8	NA	NA	NA	10.1	NA	NA	NA	NA
Ab24_q17	B_hyperboreus	queen	arctic	0	50	326.827	0.0937622	50.4715	18.8	NA	NA	NA	10.1	NA	NA	NA	NA
Ab24_q17	B_hyperboreus	queen	arctic	0	60	327.718	0.143769	178.114	18.8	NA	NA	NA	10.1	NA	NA	NA	NA
Ab24_q17	B_hyperboreus	queen	arctic	0	54	328.489	0.200026	128.804	18.8	NA	NA	NA	10.1	NA	NA	NA	NA
Ab24_q17	B_hyperboreus	queen	arctic	0	65	329.961	0.343795	160.958	18.8	NA	NA	NA	10.1	NA	NA	NA	NA
Ab24_q17	B_hyperboreus	queen	arctic	0	14	330.651	0.712591	99.5632	18.8	NA	NA	NA	10.1	NA	NA	NA	NA
Ab24_q17	B_hyperboreus	queen	arctic	0	57	330.794	0.331293	150.516	18.8	NA	NA	NA	10.1	NA	NA	NA	NA
Ab24_q17	B_hyperboreus	queen	arctic	0	1	331.385	0.768848	456.439	18.8	NA	NA	NA	10.1	NA	NA	NA	NA
Ab24_q17	B_hyperboreus	queen	arctic	0	23	332.874	0.243781	90.9405	18.8	NA	NA	NA	10.1	NA	NA	NA	NA
Ab24_q17	B_hyperboreus	queen	arctic	0	45	334.541	0.100013	41.4181	18.8	NA	NA	NA	10.1	NA	NA	NA	NA
Ab24_q17	B_hyperboreus	queen	arctic	0	58	335.151	0.662586	295.039	18.8	NA	NA	NA	10.1	NA	NA	NA	NA
Ab24_q17	B_hyperboreus	queen	arctic	0	82	336.73	0.0937622	39.7886	18.8	NA	NA	NA	10.1	NA	NA	NA	NA
Ab24_q17	B_hyperboreus	queen	arctic	0	24	337.418	0.112514	58.7754	18.8	NA	NA	NA	10.1	NA	NA	NA	NA
Ab24_q17	B_hyperboreus	queen	arctic	0	18	339.351	0.125016	53.375	18.8	NA	NA	NA	10.1	NA	NA	NA	NA
Ab24_q17	B_hyperboreus	queen	arctic	0	43	346.226	0.15627	63.8909	18.8	NA	NA	NA	10.1	NA	NA	NA	NA
Ab24_q17	B_hyperboreus	queen	arctic	0	50	351.551	0.137517	104.794	18.8	NA	NA	NA	10.1	NA	NA	NA	NA
Ab24_q17	B_hyperboreus	queen	arctic	0	78	351.849	0.568824	205.622	18.8	NA	NA	NA	10.1	NA	NA	NA	NA
Ab24_q17	B_hyperboreus	queen	arctic	0	13	353.981	0.112515	103.236	18.8	NA	NA	NA	10.1	NA	NA	NA	NA
Ab24_q17	B_hyperboreus	queen	arctic	1	88	423.167	0.518817	208.336	18.8	NA	NA	NA	10.1	NA	NA	NA	NA
Ab24_q17	B_hyperboreus	queen	arctic	1	13	473.176	0.15627	71.5302	18.8	NA	NA	NA	10.1	NA	NA	NA	NA
Ab24_q17	B_hyperboreus	queen	arctic	1	81	474.731	0.281286	73.0819	18.8	NA	NA	NA	10.1	NA	NA	NA	NA
Ab24_q17	B_hyperboreus	queen	arctic	1	67	496.692	0.481312	491.615	18.8	NA	NA	NA	10.1	NA	NA	NA	NA
Ab24_q17	B_hyperboreus	queen	arctic	1	52	607.581	0.118765	125.987	18.8	NA	NA	NA	10.1	NA	NA	NA	NA
Ab24_q17	B_hyperboreus	queen	arctic	1	19	700.697	0.306289	95.1561	18.8	NA	NA	NA	10.1	NA	NA	NA	NA
Ab24_q17	B_hyperboreus	queen	arctic	1	79	832.692	0.243782	83.8094	18.8	NA	NA	NA	10.1	NA	NA	NA	NA
Ab24_q19	B_hyperboreus	queen	arctic	0	6	98.6712	0.156267	351.187	23.3	NA	NA	NA	7.83	NA	NA	NA	NA
Ab24_q19	B_hyperboreus	queen	arctic	0	28	136.651	0.106261	247.863	23.3	NA	NA	NA	7.83	NA	NA	NA	NA
Ab24_q19	B_hyperboreus	queen	arctic	0	29	147.913	0.112512	153.411	23.3	NA	NA	NA	7.83	NA	NA	NA	NA
Ab24_q19	B_hyperboreus	queen	arctic	0	30	203.014	1.06261	424.899	23.3	NA	NA	NA	7.83	NA	NA	NA	NA
Ab24_q19	B_hyperboreus	queen	arctic	0	5	221.464	0.112512	32.9156	23.3	NA	NA	NA	7.83	NA	NA	NA	NA
Ab24_q19	B_hyperboreus	queen	arctic	0	14	222.044	0.500053	246.851	23.3	NA	NA	NA	7.83	NA	NA	NA	NA
Ab24_q19	B_hyperboreus	queen	arctic	0	36	234.124	0.100011	206.835	23.3	NA	NA	NA	7.83	NA	NA	NA	NA
Ab24_q19	B_hyperboreus	queen	arctic	0	3	234.468	0.156267	75.4007	23.3	NA	NA	NA	7.83	NA	NA	NA	NA
Ab24_q19	B_hyperboreus	queen	arctic	0	17	243.264	0.606314	131.791	23.3	NA	NA	NA	7.83	NA	NA	NA	NA
Ab24_q19	B_hyperboreus	queen	arctic	0	22	245.312	0.400042	441.152	23.3	NA	NA	NA	7.83	NA	NA	NA	NA
Ab24_q19	B_hyperboreus	queen	arctic	0	12	247.112	0.262528	510.153	23.3	NA	NA	NA	7.83	NA	NA	NA	NA
Ab24_q19	B_hyperboreus	queen	arctic	0	32	251.957	0.212522	135.267	23.3	NA	NA	NA	7.83	NA	NA	NA	NA
Ab24_q19	B_hyperboreus	queen	arctic	0	42	255.103	0.125013	28.8628	23.3	NA	NA	NA	7.83	NA	NA	NA	NA
Ab24_q19	B_hyperboreus	queen	arctic	0	18	257.879	0.487552	78.2489	23.3	NA	NA	NA	7.83	NA	NA	NA	NA
Ab24_q19	B_hyperboreus	queen	arctic	0	15	259.962	0.412544	110.829	23.3	NA	NA	NA	7.83	NA	NA	NA	NA
Ab24_q19	B_hyperboreus	queen	arctic	0	25	261.447	0.162517	151.596	23.3	NA	NA	NA	7.83	NA	NA	NA	NA
Ab24_q19	B_hyperboreus	queen	arctic	0	8	263.484	1.10012	139.731	23.3	NA	NA	NA	7.83	NA	NA	NA	NA
Ab24_q19	B_hyperboreus	queen	arctic	0	21	269.725	2.8378	422.135	23.3	NA	NA	NA	7.83	NA	NA	NA	NA
Ab24_q19	B_hyperboreus	queen	arctic	0	11	270.211	0.143765	38.2273	23.3	NA	NA	NA	7.83	NA	NA	NA	NA
Ab24_q19	B_hyperboreus	queen	arctic	0	20	271.794	0.781333	428.379	23.3	NA	NA	NA	7.83	NA	NA	NA	NA
Ab24_q19	B_hyperboreus	queen	arctic	0	10	272.901	0.356288	132.557	23.3	NA	NA	NA	7.83	NA	NA	NA	NA
Ab24_q19	B_hyperboreus	queen	arctic	0	16	272.907	0.787583	164.063	23.3	NA	NA	NA	7.83	NA	NA	NA	NA
Ab24_q19	B_hyperboreus	queen	arctic	0	24	274.163	0.28753	43.5356	23.3	NA	NA	NA	7.83	NA	NA	NA	NA
Ab24_q19	B_hyperboreus	queen	arctic	0	4	275.63	0.418794	78.0291	23.3	NA	NA	NA	7.83	NA	NA	NA	NA
Ab24_q19	B_hyperboreus	queen	arctic	0	26	276.025	0.387541	121.368	23.3	NA	NA	NA	7.83	NA	NA	NA	NA
Ab24_q19	B_hyperboreus	queen	arctic	0	41	281.955	0.275029	36.239	23.3	NA	NA	NA	7.83	NA	NA	NA	NA
Ab24_q19	B_hyperboreus	queen	arctic	0	31	282.034	1.27513	170.437	23.3	NA	NA	NA	7.83	NA	NA	NA	NA
Ab24_q19	B_hyperboreus	queen	arctic	0	33	282.077	0.175019	115.125	23.3	NA	NA	NA	7.83	NA	NA	NA	NA
Ab24_q19	B_hyperboreus	queen	arctic	0	13	283.53	1.55641	363.189	23.3	NA	NA	NA	7.83	NA	NA	NA	NA
Ab24_q19	B_hyperboreus	queen	arctic	0	27	283.907	0.831338	110.541	23.3	NA	NA	NA	7.83	NA	NA	NA	NA
Ab24_q19	B_hyperboreus	queen	arctic	0	19	284.081	1.56267	69.7012	23.3	NA	NA	NA	7.83	NA	NA	NA	NA
Ab24_q19	B_hyperboreus	queen	arctic	0	7	284.3	0.425045	79.3485	23.3	NA	NA	NA	7.83	NA	NA	NA	NA
Ab24_q19	B_hyperboreus	queen	arctic	0	9	285.847	0.175019	39.7288	23.3	NA	NA	NA	7.83	NA	NA	NA	NA
Ab24_q19	B_hyperboreus	queen	arctic	0	40	286.871	0.418794	286.334	23.3	NA	NA	NA	7.83	NA	NA	NA	NA
Ab24_q19	B_hyperboreus	queen	arctic	0	23	287.828	0.162517	210.461	23.3	NA	NA	NA	7.83	NA	NA	NA	NA
Ab24_q19	B_hyperboreus	queen	arctic	0	39	290.562	0.581311	39.4653	23.3	NA	NA	NA	7.83	NA	NA	NA	NA
Ab24_q19	B_hyperboreus	queen	arctic	0	37	290.642	0.268778	31.5303	23.3	NA	NA	NA	7.83	NA	NA	NA	NA
Ab24_q19	B_hyperboreus	queen	arctic	0	38	300.608	0.100011	25.805	23.3	NA	NA	NA	7.83	NA	NA	NA	NA
Ab24_q19	B_hyperboreus	queen	arctic	0	43	306.262	0.125013	34.3734	23.3	NA	NA	NA	7.83	NA	NA	NA	NA
Ab24_q19	B_hyperboreus	queen	arctic	0	34	309.232	0.712575	123.569	23.3	NA	NA	NA	7.83	NA	NA	NA	NA
Ab24_q19	B_hyperboreus	queen	arctic	0	35	334.95	0.162517	83.8919	23.3	NA	NA	NA	7.83	NA	NA	NA	NA
Ab24_q19	B_hyperboreus	queen	arctic	1	1	337.848	0.200021	27.8469	23.3	NA	NA	NA	7.83	NA	NA	NA	NA
Ab24_q19	B_hyperboreus	queen	arctic	1	2	558.623	0.350037	37.4504	23.3	NA	NA	NA	7.83	NA	NA	NA	NA
Ab24_q21	B_hyperboreus	queen	arctic	0	1	150.958	0.137515	212.981	22.5	NA	NA	NA	7.99	NA	NA	NA	NA
Ab24_q21	B_hyperboreus	queen	arctic	0	55	174.55	0.137515	145.232	22.5	NA	NA	NA	7.99	NA	NA	NA	NA
Ab24_q21	B_hyperboreus	queen	arctic	0	26	175.27	0.225024	232.027	22.5	NA	NA	NA	7.99	NA	NA	NA	NA
Ab24_q21	B_hyperboreus	queen	arctic	0	18	177.337	0.100011	202.942	22.5	NA	NA	NA	7.99	NA	NA	NA	NA
Ab24_q21	B_hyperboreus	queen	arctic	0	54	186.184	0.331285	124.081	22.5	NA	NA	NA	7.99	NA	NA	NA	NA
Ab24_q21	B_hyperboreus	queen	arctic	0	5	192.296	0.137515	289.762	22.5	NA	NA	NA	7.99	NA	NA	NA	NA
Ab24_q21	B_hyperboreus	queen	arctic	0	19	201.41	0.162517	158.059	22.5	NA	NA	NA	7.99	NA	NA	NA	NA
Ab24_q21	B_hyperboreus	queen	arctic	0	16	203.342	0.181269	589.279	22.5	NA	NA	NA	7.99	NA	NA	NA	NA
Ab24_q21	B_hyperboreus	queen	arctic	0	20	204.262	0.368789	340.905	22.5	NA	NA	NA	7.99	NA	NA	NA	NA
Ab24_q21	B_hyperboreus	queen	arctic	0	52	205.995	0.212522	358.034	22.5	NA	NA	NA	7.99	NA	NA	NA	NA
Ab24_q21	B_hyperboreus	queen	arctic	0	51	210.961	0.112512	243.415	22.5	NA	NA	NA	7.99	NA	NA	NA	NA
Ab24_q21	B_hyperboreus	queen	arctic	0	37	211.59	0.212522	230.198	22.5	NA	NA	NA	7.99	NA	NA	NA	NA
Ab24_q21	B_hyperboreus	queen	arctic	0	13	213.095	0.168768	248.049	22.5	NA	NA	NA	7.99	NA	NA	NA	NA
Ab24_q21	B_hyperboreus	queen	arctic	0	61	215.722	0.162517	118.463	22.5	NA	NA	NA	7.99	NA	NA	NA	NA
Ab24_q21	B_hyperboreus	queen	arctic	0	50	216.563	0.168768	142.15	22.5	NA	NA	NA	7.99	NA	NA	NA	NA
Ab24_q21	B_hyperboreus	queen	arctic	0	60	217.283	0.775082	172.528	22.5	NA	NA	NA	7.99	NA	NA	NA	NA
Ab24_q21	B_hyperboreus	queen	arctic	0	58	218.083	0.418794	250.491	22.5	NA	NA	NA	7.99	NA	NA	NA	NA
Ab24_q21	B_hyperboreus	queen	arctic	0	12	218.25	0.143765	214.012	22.5	NA	NA	NA	7.99	NA	NA	NA	NA
Ab24_q21	B_hyperboreus	queen	arctic	0	30	220.013	1.45015	360.041	22.5	NA	NA	NA	7.99	NA	NA	NA	NA
Ab24_q21	B_hyperboreus	queen	arctic	0	10	221.265	0.293781	175.995	22.5	NA	NA	NA	7.99	NA	NA	NA	NA
Ab24_q21	B_hyperboreus	queen	arctic	0	24	222.593	0.425045	184.902	22.5	NA	NA	NA	7.99	NA	NA	NA	NA
Ab24_q21	B_hyperboreus	queen	arctic	0	4	224.119	0.306282	215.33	22.5	NA	NA	NA	7.99	NA	NA	NA	NA
Ab24_q21	B_hyperboreus	queen	arctic	0	40	226.084	0.237525	297.219	22.5	NA	NA	NA	7.99	NA	NA	NA	NA
Ab24_q21	B_hyperboreus	queen	arctic	0	27	235.451	0.0937599	173.121	22.5	NA	NA	NA	7.99	NA	NA	NA	NA
Ab24_q21	B_hyperboreus	queen	arctic	0	14	236.799	0.362538	206.944	22.5	NA	NA	NA	7.99	NA	NA	NA	NA
Ab24_q21	B_hyperboreus	queen	arctic	0	56	236.814	0.243776	348.38	22.5	NA	NA	NA	7.99	NA	NA	NA	NA
Ab24_q21	B_hyperboreus	queen	arctic	0	6	242.917	1.21888	266.931	22.5	NA	NA	NA	7.99	NA	NA	NA	NA
Ab24_q21	B_hyperboreus	queen	arctic	1	25	248.092	0.343786	317.863	22.5	NA	NA	NA	7.99	NA	NA	NA	NA
Ab24_q21	B_hyperboreus	queen	arctic	0	28	248.774	0.225024	299.714	22.5	NA	NA	NA	7.99	NA	NA	NA	NA
Ab24_q21	B_hyperboreus	queen	arctic	0	7	248.985	0.100011	122.692	22.5	NA	NA	NA	7.99	NA	NA	NA	NA
Ab24_q21	B_hyperboreus	queen	arctic	0	57	251.493	1.54391	418.271	22.5	NA	NA	NA	7.99	NA	NA	NA	NA
Ab24_q21	B_hyperboreus	queen	arctic	0	2	252.669	0.525056	250.015	22.5	NA	NA	NA	7.99	NA	NA	NA	NA
Ab24_q21	B_hyperboreus	queen	arctic	0	21	253.284	0.231274	394.468	22.5	NA	NA	NA	7.99	NA	NA	NA	NA
Ab24_q21	B_hyperboreus	queen	arctic	0	53	256.887	1.60642	330.965	22.5	NA	NA	NA	7.99	NA	NA	NA	NA
Ab24_q21	B_hyperboreus	queen	arctic	0	38	257.34	0.400042	312.932	22.5	NA	NA	NA	7.99	NA	NA	NA	NA
Ab24_q21	B_hyperboreus	queen	arctic	0	39	258.268	0.656319	345.767	22.5	NA	NA	NA	7.99	NA	NA	NA	NA
Ab24_q21	B_hyperboreus	queen	arctic	0	41	259.039	1.62517	316.84	22.5	NA	NA	NA	7.99	NA	NA	NA	NA
Ab24_q21	B_hyperboreus	queen	arctic	0	34	262.083	0.137515	181.473	22.5	NA	NA	NA	7.99	NA	NA	NA	NA
Ab24_q21	B_hyperboreus	queen	arctic	0	31	262.594	1.75644	326.7	22.5	NA	NA	NA	7.99	NA	NA	NA	NA
Ab24_q21	B_hyperboreus	queen	arctic	0	11	263.52	0.18752	137.686	22.5	NA	NA	NA	7.99	NA	NA	NA	NA
Ab24_q21	B_hyperboreus	queen	arctic	0	42	264.53	1.68768	489.356	22.5	NA	NA	NA	7.99	NA	NA	NA	NA
Ab24_q21	B_hyperboreus	queen	arctic	0	35	265.637	0.537557	214.813	22.5	NA	NA	NA	7.99	NA	NA	NA	NA
Ab24_q21	B_hyperboreus	queen	arctic	0	23	267.741	0.200021	315.437	22.5	NA	NA	NA	7.99	NA	NA	NA	NA
Ab24_q21	B_hyperboreus	queen	arctic	0	22	272.665	2.24399	646.556	22.5	NA	NA	NA	7.99	NA	NA	NA	NA
Ab24_q21	B_hyperboreus	queen	arctic	0	44	273.144	0.643818	257.803	22.5	NA	NA	NA	7.99	NA	NA	NA	NA
Ab24_q21	B_hyperboreus	queen	arctic	0	8	274.427	0.581311	402.917	22.5	NA	NA	NA	7.99	NA	NA	NA	NA
Ab24_q21	B_hyperboreus	queen	arctic	0	9	274.61	1.23138	255.887	22.5	NA	NA	NA	7.99	NA	NA	NA	NA
Ab24_q21	B_hyperboreus	queen	arctic	0	33	280.28	0.18752	143.747	22.5	NA	NA	NA	7.99	NA	NA	NA	NA
Ab24_q21	B_hyperboreus	queen	arctic	0	46	284.209	0.343786	330.461	22.5	NA	NA	NA	7.99	NA	NA	NA	NA
Ab24_q21	B_hyperboreus	queen	arctic	0	15	285.525	0.168768	196.846	22.5	NA	NA	NA	7.99	NA	NA	NA	NA
Ab24_q21	B_hyperboreus	queen	arctic	1	43	285.552	1.19388	1118.73	22.5	NA	NA	NA	7.99	NA	NA	NA	NA
Ab24_q21	B_hyperboreus	queen	arctic	0	59	287.479	0.156267	189.456	22.5	NA	NA	NA	7.99	NA	NA	NA	NA
Ab24_q21	B_hyperboreus	queen	arctic	0	49	288.586	1.20013	193.223	22.5	NA	NA	NA	7.99	NA	NA	NA	NA
Ab24_q21	B_hyperboreus	queen	arctic	0	45	288.78	2.03146	440.548	22.5	NA	NA	NA	7.99	NA	NA	NA	NA
Ab24_q21	B_hyperboreus	queen	arctic	0	29	291.142	0.181269	214.652	22.5	NA	NA	NA	7.99	NA	NA	NA	NA
Ab24_q21	B_hyperboreus	queen	arctic	0	3	301.759	0.462549	264.247	22.5	NA	NA	NA	7.99	NA	NA	NA	NA
Ab24_q21	B_hyperboreus	queen	arctic	0	17	302.826	0.356288	198.311	22.5	NA	NA	NA	7.99	NA	NA	NA	NA
Ab24_q21	B_hyperboreus	queen	arctic	0	36	307.192	0.400042	206.685	22.5	NA	NA	NA	7.99	NA	NA	NA	NA
Ab24_q21	B_hyperboreus	queen	arctic	0	47	315.726	0.956351	540.618	22.5	NA	NA	NA	7.99	NA	NA	NA	NA
Ab24_q21	B_hyperboreus	queen	arctic	0	32	325.399	0.225024	147.352	22.5	NA	NA	NA	7.99	NA	NA	NA	NA
Ab24_q21	B_hyperboreus	queen	arctic	0	48	328.049	0.125013	52.4606	22.5	NA	NA	NA	7.99	NA	NA	NA	NA
Ab24_027	B_jonellus	drone	generalist	0	19	125.813	0.106261	188.106	19.9	27.2	30.8	25.7	3.56	0.088	0.01	0.045	0.033
Ab24_027	B_jonellus	drone	generalist	0	10	150.674	0.106261	33.4895	19.9	27.2	30.8	25.7	3.56	0.088	0.01	0.045	0.033
Ab24_027	B_jonellus	drone	generalist	1	21	154.684	0.137515	64.7311	19.9	27.2	30.8	25.7	3.56	0.088	0.01	0.045	0.033
Ab24_027	B_jonellus	drone	generalist	1	1	155.882	0.112512	83.4798	19.9	27.2	30.8	25.7	3.56	0.088	0.01	0.045	0.033
Ab24_027	B_jonellus	drone	generalist	0	11	161.174	0.500053	98.1135	19.9	27.2	30.8	25.7	3.56	0.088	0.01	0.045	0.033
Ab24_027	B_jonellus	drone	generalist	0	22	167.878	0.743829	128.886	19.9	27.2	30.8	25.7	3.56	0.088	0.01	0.045	0.033
Ab24_027	B_jonellus	drone	generalist	0	28	168.028	0.812586	163.493	19.9	27.2	30.8	25.7	3.56	0.088	0.01	0.045	0.033
Ab24_027	B_jonellus	drone	generalist	0	24	170.666	0.500053	121.931	19.9	27.2	30.8	25.7	3.56	0.088	0.01	0.045	0.033
Ab24_027	B_jonellus	drone	generalist	0	36	171.533	1.22513	118.8	19.9	27.2	30.8	25.7	3.56	0.088	0.01	0.045	0.033
Ab24_027	B_jonellus	drone	generalist	0	18	172.996	0.918847	206.761	19.9	27.2	30.8	25.7	3.56	0.088	0.01	0.045	0.033
Ab24_027	B_jonellus	drone	generalist	0	16	174.69	1.13137	162.311	19.9	27.2	30.8	25.7	3.56	0.088	0.01	0.045	0.033
Ab24_027	B_jonellus	drone	generalist	0	8	175.643	1.99396	111.529	19.9	27.2	30.8	25.7	3.56	0.088	0.01	0.045	0.033
Ab24_027	B_jonellus	drone	generalist	0	6	175.776	1.49391	154.816	19.9	27.2	30.8	25.7	3.56	0.088	0.01	0.045	0.033
Ab24_027	B_jonellus	drone	generalist	0	9	177.892	0.200021	37.2684	19.9	27.2	30.8	25.7	3.56	0.088	0.01	0.045	0.033
Ab24_027	B_jonellus	drone	generalist	0	23	179.108	1.96271	143.273	19.9	27.2	30.8	25.7	3.56	0.088	0.01	0.045	0.033
Ab24_027	B_jonellus	drone	generalist	0	31	180.893	7.082	139.32	19.9	27.2	30.8	25.7	3.56	0.088	0.01	0.045	0.033
Ab24_027	B_jonellus	drone	generalist	0	7	181.474	0.100011	15.0958	19.9	27.2	30.8	25.7	3.56	0.088	0.01	0.045	0.033
Ab24_027	B_jonellus	drone	generalist	0	29	181.687	0.200021	73.0603	19.9	27.2	30.8	25.7	3.56	0.088	0.01	0.045	0.033
Ab24_027	B_jonellus	drone	generalist	0	15	181.907	1.21888	161.603	19.9	27.2	30.8	25.7	3.56	0.088	0.01	0.045	0.033
Ab24_027	B_jonellus	drone	generalist	0	2	182.584	1.85645	165.417	19.9	27.2	30.8	25.7	3.56	0.088	0.01	0.045	0.033
Ab24_027	B_jonellus	drone	generalist	0	4	185.684	1.10637	68.3189	19.9	27.2	30.8	25.7	3.56	0.088	0.01	0.045	0.033
Ab24_027	B_jonellus	drone	generalist	0	14	185.772	0.250026	82.7367	19.9	27.2	30.8	25.7	3.56	0.088	0.01	0.045	0.033
Ab24_027	B_jonellus	drone	generalist	0	17	186.513	0.0937599	16.3554	19.9	27.2	30.8	25.7	3.56	0.088	0.01	0.045	0.033
Ab24_027	B_jonellus	drone	generalist	0	13	187.76	1.51266	90.9738	19.9	27.2	30.8	25.7	3.56	0.088	0.01	0.045	0.033
Ab24_027	B_jonellus	drone	generalist	1	3	188.789	0.193771	27.8804	19.9	27.2	30.8	25.7	3.56	0.088	0.01	0.045	0.033
Ab24_027	B_jonellus	drone	generalist	0	32	191.444	1.56267	111.96	19.9	27.2	30.8	25.7	3.56	0.088	0.01	0.045	0.033
Ab24_027	B_jonellus	drone	generalist	0	5	192.841	0.806335	108.489	19.9	27.2	30.8	25.7	3.56	0.088	0.01	0.045	0.033
Ab24_027	B_jonellus	drone	generalist	0	35	193.628	0.700074	163.125	19.9	27.2	30.8	25.7	3.56	0.088	0.01	0.045	0.033
Ab24_027	B_jonellus	drone	generalist	0	30	196.013	0.906346	95.908	19.9	27.2	30.8	25.7	3.56	0.088	0.01	0.045	0.033
Ab24_027	B_jonellus	drone	generalist	0	33	197.101	1.8752	113.888	19.9	27.2	30.8	25.7	3.56	0.088	0.01	0.045	0.033
Ab24_027	B_jonellus	drone	generalist	0	38	197.161	1.69393	133.315	19.9	27.2	30.8	25.7	3.56	0.088	0.01	0.045	0.033
Ab24_027	B_jonellus	drone	generalist	0	39	202.494	1.46265	175.809	19.9	27.2	30.8	25.7	3.56	0.088	0.01	0.045	0.033
Ab24_027	B_jonellus	drone	generalist	0	34	203.196	1.67518	123.402	19.9	27.2	30.8	25.7	3.56	0.088	0.01	0.045	0.033
Ab24_027	B_jonellus	drone	generalist	0	42	205.191	0.250026	56.449	19.9	27.2	30.8	25.7	3.56	0.088	0.01	0.045	0.033
Ab24_027	B_jonellus	drone	generalist	0	40	208.683	1.53141	141.157	19.9	27.2	30.8	25.7	3.56	0.088	0.01	0.045	0.033
Ab24_027	B_jonellus	drone	generalist	0	41	210.493	1.10012	86.6339	19.9	27.2	30.8	25.7	3.56	0.088	0.01	0.045	0.033
Ab24_027	B_jonellus	drone	generalist	1	20	213.642	0.225024	154.68	19.9	27.2	30.8	25.7	3.56	0.088	0.01	0.045	0.033
Ab24_027	B_jonellus	drone	generalist	0	27	216.617	0.250026	74.4979	19.9	27.2	30.8	25.7	3.56	0.088	0.01	0.045	0.033
Ab24_027	B_jonellus	drone	generalist	0	25	219.905	0.256277	78.0189	19.9	27.2	30.8	25.7	3.56	0.088	0.01	0.045	0.033
Ab24_027	B_jonellus	drone	generalist	1	12	227.899	0.150016	85.7247	19.9	27.2	30.8	25.7	3.56	0.088	0.01	0.045	0.033
Ab24_027	B_jonellus	drone	generalist	0	26	238.225	0.100011	36.4555	19.9	27.2	30.8	25.7	3.56	0.088	0.01	0.045	0.033
Ab24_027	B_jonellus	drone	generalist	0	37	238.571	0.537557	86.6498	19.9	27.2	30.8	25.7	3.56	0.088	0.01	0.045	0.033
Ab24_092	B_jonellus	drone	generalist	0	16	178.918	0.162517	44.633	21.1	26.6	34.3	28.9	3.59	0.095	0.011	0.051	0.033
Ab24_092	B_jonellus	drone	generalist	0	38	181.149	0.0937599	51.6617	21.1	26.6	34.3	28.9	3.59	0.095	0.011	0.051	0.033
Ab24_092	B_jonellus	drone	generalist	0	15	182.372	0.168768	63.1293	21.1	26.6	34.3	28.9	3.59	0.095	0.011	0.051	0.033
Ab24_092	B_jonellus	drone	generalist	0	47	195.136	0.200021	159.99	21.1	26.6	34.3	28.9	3.59	0.095	0.011	0.051	0.033
Ab24_092	B_jonellus	drone	generalist	0	17	196.126	0.768831	75.384	21.1	26.6	34.3	28.9	3.59	0.095	0.011	0.051	0.033
Ab24_092	B_jonellus	drone	generalist	0	6	198.259	0.243776	110.128	21.1	26.6	34.3	28.9	3.59	0.095	0.011	0.051	0.033
Ab24_092	B_jonellus	drone	generalist	0	20	199.566	0.425045	116.283	21.1	26.6	34.3	28.9	3.59	0.095	0.011	0.051	0.033
Ab24_092	B_jonellus	drone	generalist	0	21	207.852	0.387541	202.244	21.1	26.6	34.3	28.9	3.59	0.095	0.011	0.051	0.033
Ab24_092	B_jonellus	drone	generalist	0	3	208.045	0.256277	12.6998	21.1	26.6	34.3	28.9	3.59	0.095	0.011	0.051	0.033
Ab24_092	B_jonellus	drone	generalist	0	2	208.999	0.125013	43.5142	21.1	26.6	34.3	28.9	3.59	0.095	0.011	0.051	0.033
Ab24_092	B_jonellus	drone	generalist	0	1	214.838	0.200021	139.437	21.1	26.6	34.3	28.9	3.59	0.095	0.011	0.051	0.033
Ab24_092	B_jonellus	drone	generalist	0	59	216.471	0.200021	129.291	21.1	26.6	34.3	28.9	3.59	0.095	0.011	0.051	0.033
Ab24_092	B_jonellus	drone	generalist	0	5	216.609	0.125013	17.2079	21.1	26.6	34.3	28.9	3.59	0.095	0.011	0.051	0.033
Ab24_092	B_jonellus	drone	generalist	0	23	219.443	1.01886	171.858	21.1	26.6	34.3	28.9	3.59	0.095	0.011	0.051	0.033
Ab24_092	B_jonellus	drone	generalist	0	11	219.956	0.256277	96.798	21.1	26.6	34.3	28.9	3.59	0.095	0.011	0.051	0.033
Ab24_092	B_jonellus	drone	generalist	0	4	221.474	0.168768	76.7201	21.1	26.6	34.3	28.9	3.59	0.095	0.011	0.051	0.033
Ab24_092	B_jonellus	drone	generalist	0	44	221.887	0.131264	96.2066	21.1	26.6	34.3	28.9	3.59	0.095	0.011	0.051	0.033
Ab24_092	B_jonellus	drone	generalist	0	10	225.275	0.318784	21.76	21.1	26.6	34.3	28.9	3.59	0.095	0.011	0.051	0.033
Ab24_092	B_jonellus	drone	generalist	0	45	226.004	0.106261	97.5967	21.1	26.6	34.3	28.9	3.59	0.095	0.011	0.051	0.033
Ab24_092	B_jonellus	drone	generalist	0	7	230.916	0.325034	39.8124	21.1	26.6	34.3	28.9	3.59	0.095	0.011	0.051	0.033
Ab24_092	B_jonellus	drone	generalist	0	30	231.024	0.537557	161.182	21.1	26.6	34.3	28.9	3.59	0.095	0.011	0.051	0.033
Ab24_092	B_jonellus	drone	generalist	0	14	231.55	0.350037	184.586	21.1	26.6	34.3	28.9	3.59	0.095	0.011	0.051	0.033
Ab24_092	B_jonellus	drone	generalist	0	46	231.924	0.18752	66.6477	21.1	26.6	34.3	28.9	3.59	0.095	0.011	0.051	0.033
Ab24_092	B_jonellus	drone	generalist	0	50	233.212	0.0937599	12.3414	21.1	26.6	34.3	28.9	3.59	0.095	0.011	0.051	0.033
Ab24_092	B_jonellus	drone	generalist	0	39	234.045	1.18763	181.057	21.1	26.6	34.3	28.9	3.59	0.095	0.011	0.051	0.033
Ab24_092	B_jonellus	drone	generalist	0	8	235.873	0.443797	29.3582	21.1	26.6	34.3	28.9	3.59	0.095	0.011	0.051	0.033
Ab24_092	B_jonellus	drone	generalist	0	51	238.667	0.162517	158.877	21.1	26.6	34.3	28.9	3.59	0.095	0.011	0.051	0.033
Ab24_092	B_jonellus	drone	generalist	0	56	239.385	0.143765	130.839	21.1	26.6	34.3	28.9	3.59	0.095	0.011	0.051	0.033
Ab24_092	B_jonellus	drone	generalist	0	40	239.8	0.125013	106.922	21.1	26.6	34.3	28.9	3.59	0.095	0.011	0.051	0.033
Ab24_092	B_jonellus	drone	generalist	0	13	241.547	0.75633	167.023	21.1	26.6	34.3	28.9	3.59	0.095	0.011	0.051	0.033
Ab24_092	B_jonellus	drone	generalist	0	25	241.826	0.168768	160.466	21.1	26.6	34.3	28.9	3.59	0.095	0.011	0.051	0.033
Ab24_092	B_jonellus	drone	generalist	0	60	241.964	0.218773	164.373	21.1	26.6	34.3	28.9	3.59	0.095	0.011	0.051	0.033
Ab24_092	B_jonellus	drone	generalist	0	31	244.495	0.243776	145.476	21.1	26.6	34.3	28.9	3.59	0.095	0.011	0.051	0.033
Ab24_092	B_jonellus	drone	generalist	0	32	244.641	0.131264	19.5472	21.1	26.6	34.3	28.9	3.59	0.095	0.011	0.051	0.033
Ab24_092	B_jonellus	drone	generalist	0	9	245.407	0.431296	138.285	21.1	26.6	34.3	28.9	3.59	0.095	0.011	0.051	0.033
[truncated: 4,602 more rows]

## Sheet: Figure 3a-d
Figure 3: Effect of air and thorax temperature on Arctic bumblebee (Bombus spp.) defensive vibrations
(includes data from lab AND field)
COLUMN	DESCRIPTION
id	Individual bee ID
species	Species of Bombus
caste	Caste (drone, worker, queen)
experiment	where was data collected (lab or field)
distribution	habitat distribution (arctic or general)
buzz.exclude	was buzz excluded from analysis as not meeting filtering criteria? (1 = yes)
buzz.number	number of the buzz in sequence of a recording
cep.fund.frequency	fundamental frequency (Hz)
buzz.duration	Buzz duration (s)
peak.amp	Acceleration (m s-2)
air_temp	Air temperature (°C)
head_temp	Head temperature (°C)
thorax_temp	Thorax temperature (°C)
abdomen_temp	Abdomen temperature (°C)
ITD	Intertegular distance (mm)
t_mass	total mass (g)
head_mass	head mass (g)
thorax_mass	thorax mass (g)
abdomen_mass	abdomen mass (g)
id	species	caste	experiment	distribution	buzz.exclude	buzz.number	cep.fund.frequency	buzz.duration	peak.amp	air_temp	head_temp	thorax_temp	abdomen_temp	ITD	t_mass	head_mass	thorax_mass	abdomen_mass
Ab24_048	B_alpinus	drone	field	arctic	0	6	164.431	0.143769	172.369	18.9	26.8	30.8	22.8	4.24	0.157	0.018	0.078	0.061
Ab24_048	B_alpinus	drone	field	arctic	0	1	218.185	0.15627	11.6853	18.9	26.8	30.8	22.8	4.24	0.157	0.018	0.078	0.061
Ab24_048	B_alpinus	drone	field	arctic	0	4	222.766	0.112515	114.799	18.9	26.8	30.8	22.8	4.24	0.157	0.018	0.078	0.061
Ab24_048	B_alpinus	drone	field	arctic	0	5	239.024	0.15002	107.414	18.9	26.8	30.8	22.8	4.24	0.157	0.018	0.078	0.061
Ab24_048	B_alpinus	drone	field	arctic	0	2	243.815	0.193775	162.212	18.9	26.8	30.8	22.8	4.24	0.157	0.018	0.078	0.061
Ab24_048	B_alpinus	drone	field	arctic	0	3	246.326	0.268785	37.8864	18.9	26.8	30.8	22.8	4.24	0.157	0.018	0.078	0.061
Ab24_048	B_alpinus	drone	field	arctic	1	7	375.399	0.187524	2.8088	18.9	26.8	30.8	22.8	4.24	0.157	0.018	0.078	0.061
Ab24_099	B_alpinus	drone	field	arctic	0	14	94.0819	0.100019	107.767	19	25	28	23.5	3.42	0.077	0.008	0.041	0.028
Ab24_099	B_alpinus	drone	field	arctic	0	1	103.856	0.31881	223.671	19	25	28	23.5	3.42	0.077	0.008	0.041	0.028
Ab24_099	B_alpinus	drone	field	arctic	0	25	104.526	0.781398	350.551	19	25	28	23.5	3.42	0.077	0.008	0.041	0.028
Ab24_099	B_alpinus	drone	field	arctic	0	18	117.502	0.10627	148.741	19	25	28	23.5	3.42	0.077	0.008	0.041	0.028
Ab24_099	B_alpinus	drone	field	arctic	0	21	123.445	0.168782	226.057	19	25	28	23.5	3.42	0.077	0.008	0.041	0.028
Ab24_099	B_alpinus	drone	field	arctic	0	17	131.147	2.50672	256.273	19	25	28	23.5	3.42	0.077	0.008	0.041	0.028
Ab24_099	B_alpinus	drone	field	arctic	0	5	131.686	0.512597	155.879	19	25	28	23.5	3.42	0.077	0.008	0.041	0.028
Ab24_099	B_alpinus	drone	field	arctic	0	12	133.431	0.356317	232.711	19	25	28	23.5	3.42	0.077	0.008	0.041	0.028
Ab24_099	B_alpinus	drone	field	arctic	0	38	134.715	0.812654	72.5758	19	25	28	23.5	3.42	0.077	0.008	0.041	0.028
Ab24_099	B_alpinus	drone	field	arctic	0	16	135.885	0.287554	218.775	19	25	28	23.5	3.42	0.077	0.008	0.041	0.028
Ab24_099	B_alpinus	drone	field	arctic	0	10	137.029	1.76283	175.134	19	25	28	23.5	3.42	0.077	0.008	0.041	0.028
Ab24_099	B_alpinus	drone	field	arctic	0	31	137.393	0.537602	298.391	19	25	28	23.5	3.42	0.077	0.008	0.041	0.028
Ab24_099	B_alpinus	drone	field	arctic	0	7	138.699	0.206289	123.8	19	25	28	23.5	3.42	0.077	0.008	0.041	0.028
Ab24_099	B_alpinus	drone	field	arctic	0	2	138.941	0.850161	242.356	19	25	28	23.5	3.42	0.077	0.008	0.041	0.028
Ab24_099	B_alpinus	drone	field	arctic	0	8	140.358	1.3065	171.212	19	25	28	23.5	3.42	0.077	0.008	0.041	0.028
Ab24_099	B_alpinus	drone	field	arctic	0	24	142.528	0.400076	96.8688	19	25	28	23.5	3.42	0.077	0.008	0.041	0.028
Ab24_099	B_alpinus	drone	field	arctic	0	20	143.916	0.21254	197.089	19	25	28	23.5	3.42	0.077	0.008	0.041	0.028
Ab24_099	B_alpinus	drone	field	arctic	0	9	144.296	0.287554	85.1099	19	25	28	23.5	3.42	0.077	0.008	0.041	0.028
Ab24_099	B_alpinus	drone	field	arctic	0	19	144.444	0.750142	175.163	19	25	28	23.5	3.42	0.077	0.008	0.041	0.028
Ab24_099	B_alpinus	drone	field	arctic	0	23	144.556	0.562606	332.253	19	25	28	23.5	3.42	0.077	0.008	0.041	0.028
Ab24_099	B_alpinus	drone	field	arctic	0	26	145.845	0.150028	149.027	19	25	28	23.5	3.42	0.077	0.008	0.041	0.028
Ab24_099	B_alpinus	drone	field	arctic	0	4	146.35	0.562606	133.853	19	25	28	23.5	3.42	0.077	0.008	0.041	0.028
Ab24_099	B_alpinus	drone	field	arctic	0	6	146.454	0.756393	152.436	19	25	28	23.5	3.42	0.077	0.008	0.041	0.028
Ab24_099	B_alpinus	drone	field	arctic	0	33	147.278	0.387573	180.342	19	25	28	23.5	3.42	0.077	0.008	0.041	0.028
Ab24_099	B_alpinus	drone	field	arctic	0	3	150.04	1.38151	153.808	19	25	28	23.5	3.42	0.077	0.008	0.041	0.028
Ab24_099	B_alpinus	drone	field	arctic	0	32	151.262	1.04395	344.638	19	25	28	23.5	3.42	0.077	0.008	0.041	0.028
Ab24_099	B_alpinus	drone	field	arctic	0	15	151.943	0.456336	168.103	19	25	28	23.5	3.42	0.077	0.008	0.041	0.028
Ab24_099	B_alpinus	drone	field	arctic	0	34	152.22	2.71926	334.836	19	25	28	23.5	3.42	0.077	0.008	0.041	0.028
Ab24_099	B_alpinus	drone	field	arctic	0	37	152.523	1.0752	198.394	19	25	28	23.5	3.42	0.077	0.008	0.041	0.028
Ab24_099	B_alpinus	drone	field	arctic	0	28	154.568	1.86285	238.958	19	25	28	23.5	3.42	0.077	0.008	0.041	0.028
Ab24_099	B_alpinus	drone	field	arctic	0	13	156.754	0.10627	20.0389	19	25	28	23.5	3.42	0.077	0.008	0.041	0.028
Ab24_099	B_alpinus	drone	field	arctic	0	27	169.6	0.731388	201.04	19	25	28	23.5	3.42	0.077	0.008	0.041	0.028
Ab24_099	B_alpinus	drone	field	arctic	0	11	169.749	0.137526	110.947	19	25	28	23.5	3.42	0.077	0.008	0.041	0.028
Ab24_099	B_alpinus	drone	field	arctic	0	30	170.46	0.725137	171.227	19	25	28	23.5	3.42	0.077	0.008	0.041	0.028
Ab24_099	B_alpinus	drone	field	arctic	0	35	171.19	0.243796	341.97	19	25	28	23.5	3.42	0.077	0.008	0.041	0.028
Ab24_099	B_alpinus	drone	field	arctic	0	42	172.389	1.81284	273.786	19	25	28	23.5	3.42	0.077	0.008	0.041	0.028
Ab24_099	B_alpinus	drone	field	arctic	0	39	181.783	1.06895	290.276	19	25	28	23.5	3.42	0.077	0.008	0.041	0.028
Ab24_099	B_alpinus	drone	field	arctic	0	29	183.593	0.100019	72.7823	19	25	28	23.5	3.42	0.077	0.008	0.041	0.028
Ab24_099	B_alpinus	drone	field	arctic	0	44	185.238	1.14397	206.615	19	25	28	23.5	3.42	0.077	0.008	0.041	0.028
Ab24_099	B_alpinus	drone	field	arctic	0	45	188.222	0.850161	214.084	19	25	28	23.5	3.42	0.077	0.008	0.041	0.028
Ab24_099	B_alpinus	drone	field	arctic	0	41	196.918	0.556355	236.53	19	25	28	23.5	3.42	0.077	0.008	0.041	0.028
Ab24_099	B_alpinus	drone	field	arctic	0	43	200.828	0.281303	118.454	19	25	28	23.5	3.42	0.077	0.008	0.041	0.028
Ab24_099	B_alpinus	drone	field	arctic	0	36	202.722	0.275052	219.394	19	25	28	23.5	3.42	0.077	0.008	0.041	0.028
Ab24_099	B_alpinus	drone	field	arctic	0	40	212.54	0.100019	178.315	19	25	28	23.5	3.42	0.077	0.008	0.041	0.028
Ab24_099	B_alpinus	drone	field	arctic	1	22	418.728	0.193787	44.3349	19	25	28	23.5	3.42	0.077	0.008	0.041	0.028
Ab24_q20	B_alpinus	drone	field	arctic	0	6	111.592	0.118763	344.781	23.3	NA	NA	NA	5.42	NA	NA	NA	NA
Ab24_q20	B_alpinus	drone	field	arctic	0	10	163.262	0.106261	377.24	23.3	NA	NA	NA	5.42	NA	NA	NA	NA
Ab24_q20	B_alpinus	drone	field	arctic	0	15	165.335	0.206272	549.482	23.3	NA	NA	NA	5.42	NA	NA	NA	NA
Ab24_q20	B_alpinus	drone	field	arctic	0	24	178.058	0.125013	88.6305	23.3	NA	NA	NA	5.42	NA	NA	NA	NA
Ab24_q20	B_alpinus	drone	field	arctic	0	47	192.83	0.0937599	141.158	23.3	NA	NA	NA	5.42	NA	NA	NA	NA
Ab24_q20	B_alpinus	drone	field	arctic	0	7	208.38	0.112512	254.406	23.3	NA	NA	NA	5.42	NA	NA	NA	NA
Ab24_q20	B_alpinus	drone	field	arctic	0	52	212.472	0.125013	124.149	23.3	NA	NA	NA	5.42	NA	NA	NA	NA
Ab24_q20	B_alpinus	drone	field	arctic	0	60	214.299	0.143765	160.457	23.3	NA	NA	NA	5.42	NA	NA	NA	NA
Ab24_q20	B_alpinus	drone	field	arctic	0	2	220.523	0.137515	127.216	23.3	NA	NA	NA	5.42	NA	NA	NA	NA
Ab24_q20	B_alpinus	drone	field	arctic	0	3	220.961	0.462549	298.563	23.3	NA	NA	NA	5.42	NA	NA	NA	NA
Ab24_q20	B_alpinus	drone	field	arctic	0	4	228.006	1.13762	291.069	23.3	NA	NA	NA	5.42	NA	NA	NA	NA
Ab24_q20	B_alpinus	drone	field	arctic	0	38	232.087	0.175019	169.007	23.3	NA	NA	NA	5.42	NA	NA	NA	NA
Ab24_q20	B_alpinus	drone	field	arctic	0	43	234.473	0.137515	166.084	23.3	NA	NA	NA	5.42	NA	NA	NA	NA
Ab24_q20	B_alpinus	drone	field	arctic	0	19	235.935	0.206272	113.961	23.3	NA	NA	NA	5.42	NA	NA	NA	NA
Ab24_q20	B_alpinus	drone	field	arctic	0	59	236.05	0.206272	127.623	23.3	NA	NA	NA	5.42	NA	NA	NA	NA
Ab24_q20	B_alpinus	drone	field	arctic	0	56	240.36	0.356288	307.236	23.3	NA	NA	NA	5.42	NA	NA	NA	NA
Ab24_q20	B_alpinus	drone	field	arctic	0	35	242.776	0.593813	297.389	23.3	NA	NA	NA	5.42	NA	NA	NA	NA
Ab24_q20	B_alpinus	drone	field	arctic	0	21	245.685	0.156267	175.035	23.3	NA	NA	NA	5.42	NA	NA	NA	NA
Ab24_q20	B_alpinus	drone	field	arctic	0	8	246.344	0.200021	263.751	23.3	NA	NA	NA	5.42	NA	NA	NA	NA
Ab24_q20	B_alpinus	drone	field	arctic	0	58	247.444	0.450048	382.912	23.3	NA	NA	NA	5.42	NA	NA	NA	NA
Ab24_q20	B_alpinus	drone	field	arctic	0	57	247.948	0.193771	270.198	23.3	NA	NA	NA	5.42	NA	NA	NA	NA
Ab24_q20	B_alpinus	drone	field	arctic	0	37	249.422	0.393792	228.757	23.3	NA	NA	NA	5.42	NA	NA	NA	NA
Ab24_q20	B_alpinus	drone	field	arctic	0	23	251.987	0.181269	168.616	23.3	NA	NA	NA	5.42	NA	NA	NA	NA
Ab24_q20	B_alpinus	drone	field	arctic	0	36	252.423	0.712575	247.695	23.3	NA	NA	NA	5.42	NA	NA	NA	NA
Ab24_q20	B_alpinus	drone	field	arctic	0	44	253.782	0.112512	165.321	23.3	NA	NA	NA	5.42	NA	NA	NA	NA
Ab24_q20	B_alpinus	drone	field	arctic	0	40	254.373	0.268778	276.024	23.3	NA	NA	NA	5.42	NA	NA	NA	NA
Ab24_q20	B_alpinus	drone	field	arctic	0	17	254.677	0.125013	187.091	23.3	NA	NA	NA	5.42	NA	NA	NA	NA
Ab24_q20	B_alpinus	drone	field	arctic	0	50	257.095	0.118763	66.4486	23.3	NA	NA	NA	5.42	NA	NA	NA	NA
Ab24_q20	B_alpinus	drone	field	arctic	0	39	261.299	0.456298	152.187	23.3	NA	NA	NA	5.42	NA	NA	NA	NA
Ab24_q20	B_alpinus	drone	field	arctic	0	5	272.504	0.525056	346.436	23.3	NA	NA	NA	5.42	NA	NA	NA	NA
Ab24_q20	B_alpinus	drone	field	arctic	0	30	273.091	0.193771	195.396	23.3	NA	NA	NA	5.42	NA	NA	NA	NA
Ab24_q20	B_alpinus	drone	field	arctic	0	53	277.251	0.162517	234.379	23.3	NA	NA	NA	5.42	NA	NA	NA	NA
Ab24_q20	B_alpinus	drone	field	arctic	0	20	279.723	0.337536	302.912	23.3	NA	NA	NA	5.42	NA	NA	NA	NA
Ab24_q20	B_alpinus	drone	field	arctic	0	48	280.655	1.06886	286.318	23.3	NA	NA	NA	5.42	NA	NA	NA	NA
Ab24_q20	B_alpinus	drone	field	arctic	0	18	282.711	0.0937599	155.256	23.3	NA	NA	NA	5.42	NA	NA	NA	NA
Ab24_q20	B_alpinus	drone	field	arctic	0	1	283.947	0.206272	117.517	23.3	NA	NA	NA	5.42	NA	NA	NA	NA
Ab24_q20	B_alpinus	drone	field	arctic	0	54	289.724	0.100011	352.921	23.3	NA	NA	NA	5.42	NA	NA	NA	NA
Ab24_q20	B_alpinus	drone	field	arctic	0	55	290.744	0.28128	275.898	23.3	NA	NA	NA	5.42	NA	NA	NA	NA
Ab24_q20	B_alpinus	drone	field	arctic	0	41	293.548	0.406293	303.104	23.3	NA	NA	NA	5.42	NA	NA	NA	NA
Ab24_q20	B_alpinus	drone	field	arctic	0	28	295.659	0.631317	348.152	23.3	NA	NA	NA	5.42	NA	NA	NA	NA
Ab24_q20	B_alpinus	drone	field	arctic	0	16	296.154	0.681322	416.067	23.3	NA	NA	NA	5.42	NA	NA	NA	NA
Ab24_q20	B_alpinus	drone	field	arctic	0	22	299.095	0.462549	209.28	23.3	NA	NA	NA	5.42	NA	NA	NA	NA
Ab24_q20	B_alpinus	drone	field	arctic	0	33	300.995	0.275029	196.52	23.3	NA	NA	NA	5.42	NA	NA	NA	NA
Ab24_q20	B_alpinus	drone	field	arctic	0	12	302.263	0.250026	339.781	23.3	NA	NA	NA	5.42	NA	NA	NA	NA
Ab24_q20	B_alpinus	drone	field	arctic	0	51	305.341	0.112512	68.9292	23.3	NA	NA	NA	5.42	NA	NA	NA	NA
Ab24_q20	B_alpinus	drone	field	arctic	0	9	307.012	0.18752	190.592	23.3	NA	NA	NA	5.42	NA	NA	NA	NA
Ab24_q20	B_alpinus	drone	field	arctic	0	11	309.605	0.337536	241.179	23.3	NA	NA	NA	5.42	NA	NA	NA	NA
Ab24_q20	B_alpinus	drone	field	arctic	0	32	312.588	0.412544	263.934	23.3	NA	NA	NA	5.42	NA	NA	NA	NA
Ab24_q20	B_alpinus	drone	field	arctic	0	25	313.051	1.09387	359.816	23.3	NA	NA	NA	5.42	NA	NA	NA	NA
Ab24_q20	B_alpinus	drone	field	arctic	0	13	327.425	0.106261	116.169	23.3	NA	NA	NA	5.42	NA	NA	NA	NA
Ab24_q20	B_alpinus	drone	field	arctic	0	31	328.217	0.200021	253.492	23.3	NA	NA	NA	5.42	NA	NA	NA	NA
Ab24_q20	B_alpinus	drone	field	arctic	0	49	337.806	0.156267	47.6537	23.3	NA	NA	NA	5.42	NA	NA	NA	NA
Ab24_q20	B_alpinus	drone	field	arctic	0	45	338.652	0.731327	318.607	23.3	NA	NA	NA	5.42	NA	NA	NA	NA
Ab24_q20	B_alpinus	drone	field	arctic	0	34	342.172	0.156267	102.411	23.3	NA	NA	NA	5.42	NA	NA	NA	NA
Ab24_q20	B_alpinus	drone	field	arctic	0	26	343.013	0.106261	85.3435	23.3	NA	NA	NA	5.42	NA	NA	NA	NA
Ab24_q20	B_alpinus	drone	field	arctic	0	14	351.118	0.112512	185.141	23.3	NA	NA	NA	5.42	NA	NA	NA	NA
Ab24_q20	B_alpinus	drone	field	arctic	0	27	359.368	0.112512	91.2349	23.3	NA	NA	NA	5.42	NA	NA	NA	NA
Ab24_q20	B_alpinus	drone	field	arctic	1	46	360.092	0.168768	154.865	23.3	NA	NA	NA	5.42	NA	NA	NA	NA
Ab24_q20	B_alpinus	drone	field	arctic	1	42	587.458	0.300032	1625.84	23.3	NA	NA	NA	5.42	NA	NA	NA	NA
Ab24_q20	B_alpinus	drone	field	arctic	1	29	953.074	0.150016	73.8112	23.3	NA	NA	NA	5.42	NA	NA	NA	NA
Ab24_q1	B_alpinus	queen	field	arctic	0	7	111.477	0.256277	636.835	17.4	NA	NA	NA	6.09	0.425	NA	NA	NA
Ab24_q1	B_alpinus	queen	field	arctic	0	10	122.383	0.168768	207.749	17.4	NA	NA	NA	6.09	0.425	NA	NA	NA
Ab24_q1	B_alpinus	queen	field	arctic	0	11	146.656	0.156267	249.309	17.4	NA	NA	NA	6.09	0.425	NA	NA	NA
Ab24_q1	B_alpinus	queen	field	arctic	0	1	149.526	0.593813	560.657	17.4	NA	NA	NA	6.09	0.425	NA	NA	NA
Ab24_q1	B_alpinus	queen	field	arctic	0	9	150.25	0.162517	345.735	17.4	NA	NA	NA	6.09	0.425	NA	NA	NA
Ab24_q1	B_alpinus	queen	field	arctic	0	2	150.81	0.168768	652.607	17.4	NA	NA	NA	6.09	0.425	NA	NA	NA
Ab24_q1	B_alpinus	queen	field	arctic	0	5	154.097	0.400042	586.99	17.4	NA	NA	NA	6.09	0.425	NA	NA	NA
Ab24_q1	B_alpinus	queen	field	arctic	0	6	156.408	0.350037	471.637	17.4	NA	NA	NA	6.09	0.425	NA	NA	NA
Ab24_q1	B_alpinus	queen	field	arctic	0	3	187.174	0.212522	482.098	17.4	NA	NA	NA	6.09	0.425	NA	NA	NA
Ab24_q1	B_alpinus	queen	field	arctic	1	8	257.628	0.125013	793.418	17.4	NA	NA	NA	6.09	0.425	NA	NA	NA
Ab24_q1	B_alpinus	queen	field	arctic	0	4	309.557	0.125013	323.767	17.4	NA	NA	NA	6.09	0.425	NA	NA	NA
Ab24_q3	B_alpinus	queen	field	arctic	0	12	157.547	0.181269	122.317	18.6	NA	NA	NA	6.36	0.451	NA	NA	NA
Ab24_q3	B_alpinus	queen	field	arctic	0	8	232.133	1.9002	210.266	18.6	NA	NA	NA	6.36	0.451	NA	NA	NA
Ab24_q3	B_alpinus	queen	field	arctic	0	5	233.605	0.28128	485.752	18.6	NA	NA	NA	6.36	0.451	NA	NA	NA
Ab24_q3	B_alpinus	queen	field	arctic	1	13	236.352	0.456298	1971.95	18.6	NA	NA	NA	6.36	0.451	NA	NA	NA
Ab24_q3	B_alpinus	queen	field	arctic	0	7	237.008	0.94385	53.4759	18.6	NA	NA	NA	6.36	0.451	NA	NA	NA
Ab24_q3	B_alpinus	queen	field	arctic	1	4	350.524	0.906346	260.42	18.6	NA	NA	NA	6.36	0.451	NA	NA	NA
Ab24_q3	B_alpinus	queen	field	arctic	0	6	355.668	0.206272	241.528	18.6	NA	NA	NA	6.36	0.451	NA	NA	NA
Ab24_q3	B_alpinus	queen	field	arctic	1	9	447.323	0.125013	36.8715	18.6	NA	NA	NA	6.36	0.451	NA	NA	NA
Ab24_q3	B_alpinus	queen	field	arctic	1	2	574.618	0.150016	809.254	18.6	NA	NA	NA	6.36	0.451	NA	NA	NA
Ab24_q3	B_alpinus	queen	field	arctic	1	14	650.264	0.531306	155.857	18.6	NA	NA	NA	6.36	0.451	NA	NA	NA
Ab24_q3	B_alpinus	queen	field	arctic	1	17	663	0.581311	1452.57	18.6	NA	NA	NA	6.36	0.451	NA	NA	NA
Ab24_q3	B_alpinus	queen	field	arctic	1	1	672.695	0.512554	182.686	18.6	NA	NA	NA	6.36	0.451	NA	NA	NA
Ab24_q3	B_alpinus	queen	field	arctic	1	11	791.941	0.431296	115.867	18.6	NA	NA	NA	6.36	0.451	NA	NA	NA
Ab24_q3	B_alpinus	queen	field	arctic	1	16	795.442	0.518805	848.285	18.6	NA	NA	NA	6.36	0.451	NA	NA	NA
Ab24_q3	B_alpinus	queen	field	arctic	1	3	833.686	0.343786	120.025	18.6	NA	NA	NA	6.36	0.451	NA	NA	NA
Ab24_q3	B_alpinus	queen	field	arctic	1	15	839.851	0.418794	81.1161	18.6	NA	NA	NA	6.36	0.451	NA	NA	NA
Ab24_q3	B_alpinus	queen	field	arctic	1	10	846.876	0.225024	42.3058	18.6	NA	NA	NA	6.36	0.451	NA	NA	NA
Ab24_030	B_alpinus	worker	field	arctic	0	8	194.942	0.156267	17.074	18.1	25.4	32.2	28.3	4.17	0.149	0.014	0.08	0.055
Ab24_030	B_alpinus	worker	field	arctic	0	36	203.639	0.343786	121.031	18.1	25.4	32.2	28.3	4.17	0.149	0.014	0.08	0.055
Ab24_030	B_alpinus	worker	field	arctic	0	7	204.096	0.206272	9.52826	18.1	25.4	32.2	28.3	4.17	0.149	0.014	0.08	0.055
Ab24_030	B_alpinus	worker	field	arctic	0	9	212.243	0.100011	10.3726	18.1	25.4	32.2	28.3	4.17	0.149	0.014	0.08	0.055
Ab24_030	B_alpinus	worker	field	arctic	0	20	219.468	0.137515	25.3888	18.1	25.4	32.2	28.3	4.17	0.149	0.014	0.08	0.055
Ab24_030	B_alpinus	worker	field	arctic	0	40	224.152	0.168768	140.376	18.1	25.4	32.2	28.3	4.17	0.149	0.014	0.08	0.055
Ab24_030	B_alpinus	worker	field	arctic	0	37	225.15	0.143765	39.3269	18.1	25.4	32.2	28.3	4.17	0.149	0.014	0.08	0.055
Ab24_030	B_alpinus	worker	field	arctic	1	14	229.741	0.237525	5.34137	18.1	25.4	32.2	28.3	4.17	0.149	0.014	0.08	0.055
Ab24_030	B_alpinus	worker	field	arctic	1	39	231.633	0.875093	16.891	18.1	25.4	32.2	28.3	4.17	0.149	0.014	0.08	0.055
Ab24_030	B_alpinus	worker	field	arctic	0	35	237.695	0.125013	17.3868	18.1	25.4	32.2	28.3	4.17	0.149	0.014	0.08	0.055
Ab24_030	B_alpinus	worker	field	arctic	0	31	242.239	0.250026	7.61757	18.1	25.4	32.2	28.3	4.17	0.149	0.014	0.08	0.055
Ab24_030	B_alpinus	worker	field	arctic	0	16	248.945	0.18752	6.29288	18.1	25.4	32.2	28.3	4.17	0.149	0.014	0.08	0.055
Ab24_030	B_alpinus	worker	field	arctic	0	10	250.937	0.0937599	4.34681	18.1	25.4	32.2	28.3	4.17	0.149	0.014	0.08	0.055
Ab24_030	B_alpinus	worker	field	arctic	1	44	252.921	0.137515	7.03033	18.1	25.4	32.2	28.3	4.17	0.149	0.014	0.08	0.055
Ab24_030	B_alpinus	worker	field	arctic	1	13	255.22	0.481301	39.3428	18.1	25.4	32.2	28.3	4.17	0.149	0.014	0.08	0.055
Ab24_030	B_alpinus	worker	field	arctic	0	34	267.714	0.125013	8.33127	18.1	25.4	32.2	28.3	4.17	0.149	0.014	0.08	0.055
Ab24_030	B_alpinus	worker	field	arctic	0	5	276.812	0.156267	33.3571	18.1	25.4	32.2	28.3	4.17	0.149	0.014	0.08	0.055
Ab24_030	B_alpinus	worker	field	arctic	0	38	277.937	0.268778	7.88134	18.1	25.4	32.2	28.3	4.17	0.149	0.014	0.08	0.055
Ab24_030	B_alpinus	worker	field	arctic	0	17	277.946	0.112512	3.48767	18.1	25.4	32.2	28.3	4.17	0.149	0.014	0.08	0.055
Ab24_030	B_alpinus	worker	field	arctic	0	6	285.956	0.193771	9.68105	18.1	25.4	32.2	28.3	4.17	0.149	0.014	0.08	0.055
Ab24_030	B_alpinus	worker	field	arctic	1	22	306.004	0.100011	6.34363	18.1	25.4	32.2	28.3	4.17	0.149	0.014	0.08	0.055
Ab24_030	B_alpinus	worker	field	arctic	1	19	314.04	0.100011	4.53817	18.1	25.4	32.2	28.3	4.17	0.149	0.014	0.08	0.055
Ab24_030	B_alpinus	worker	field	arctic	1	1	315.529	0.356288	2.68251	18.1	25.4	32.2	28.3	4.17	0.149	0.014	0.08	0.055
Ab24_030	B_alpinus	worker	field	arctic	0	32	318.279	0.137515	7.71141	18.1	25.4	32.2	28.3	4.17	0.149	0.014	0.08	0.055
Ab24_030	B_alpinus	worker	field	arctic	0	46	325.8	0.150016	28.0415	18.1	25.4	32.2	28.3	4.17	0.149	0.014	0.08	0.055
Ab24_030	B_alpinus	worker	field	arctic	1	27	328.612	0.812586	174.473	18.1	25.4	32.2	28.3	4.17	0.149	0.014	0.08	0.055
Ab24_030	B_alpinus	worker	field	arctic	1	12	328.928	0.156267	164.777	18.1	25.4	32.2	28.3	4.17	0.149	0.014	0.08	0.055
Ab24_030	B_alpinus	worker	field	arctic	1	28	329.863	0.38129	70.5069	18.1	25.4	32.2	28.3	4.17	0.149	0.014	0.08	0.055
Ab24_030	B_alpinus	worker	field	arctic	0	33	336.843	0.143765	46.1864	18.1	25.4	32.2	28.3	4.17	0.149	0.014	0.08	0.055
Ab24_030	B_alpinus	worker	field	arctic	1	41	352.716	1.74393	34.1485	18.1	25.4	32.2	28.3	4.17	0.149	0.014	0.08	0.055
Ab24_030	B_alpinus	worker	field	arctic	0	4	356.297	0.0937599	12.8952	18.1	25.4	32.2	28.3	4.17	0.149	0.014	0.08	0.055
Ab24_030	B_alpinus	worker	field	arctic	0	15	361.926	0.825087	8.48553	18.1	25.4	32.2	28.3	4.17	0.149	0.014	0.08	0.055
Ab24_030	B_alpinus	worker	field	arctic	1	43	386.138	1.29389	66.6928	18.1	25.4	32.2	28.3	4.17	0.149	0.014	0.08	0.055
Ab24_030	B_alpinus	worker	field	arctic	1	23	400.304	0.18752	3.7343	18.1	25.4	32.2	28.3	4.17	0.149	0.014	0.08	0.055
Ab24_030	B_alpinus	worker	field	arctic	1	47	400.726	0.256277	7.13317	18.1	25.4	32.2	28.3	4.17	0.149	0.014	0.08	0.055
Ab24_030	B_alpinus	worker	field	arctic	1	29	401.964	0.38129	5.11769	18.1	25.4	32.2	28.3	4.17	0.149	0.014	0.08	0.055
Ab24_030	B_alpinus	worker	field	arctic	1	25	410.863	0.100011	10.9301	18.1	25.4	32.2	28.3	4.17	0.149	0.014	0.08	0.055
Ab24_030	B_alpinus	worker	field	arctic	1	24	420.189	0.28753	11.0064	18.1	25.4	32.2	28.3	4.17	0.149	0.014	0.08	0.055
Ab24_030	B_alpinus	worker	field	arctic	1	2	433.366	0.275029	29.8172	18.1	25.4	32.2	28.3	4.17	0.149	0.014	0.08	0.055
Ab24_030	B_alpinus	worker	field	arctic	1	45	511.344	0.343786	2.8593	18.1	25.4	32.2	28.3	4.17	0.149	0.014	0.08	0.055
Ab24_030	B_alpinus	worker	field	arctic	1	42	533.081	0.150016	11.4726	18.1	25.4	32.2	28.3	4.17	0.149	0.014	0.08	0.055
Ab24_030	B_alpinus	worker	field	arctic	1	18	571.169	0.125013	4.53388	18.1	25.4	32.2	28.3	4.17	0.149	0.014	0.08	0.055
Ab24_030	B_alpinus	worker	field	arctic	1	11	621.218	0.237525	183.388	18.1	25.4	32.2	28.3	4.17	0.149	0.014	0.08	0.055
Ab24_030	B_alpinus	worker	field	arctic	1	21	639.555	0.518805	70.485	18.1	25.4	32.2	28.3	4.17	0.149	0.014	0.08	0.055
Ab24_030	B_alpinus	worker	field	arctic	1	3	707.215	0.18752	23.3421	18.1	25.4	32.2	28.3	4.17	0.149	0.014	0.08	0.055
Ab24_030	B_alpinus	worker	field	arctic	1	26	753.968	0.325034	36.291	18.1	25.4	32.2	28.3	4.17	0.149	0.014	0.08	0.055
Ab24_030	B_alpinus	worker	field	arctic	1	30	769.951	0.125013	14.2399	18.1	25.4	32.2	28.3	4.17	0.149	0.014	0.08	0.055
Ab24_046	B_alpinus	worker	field	arctic	0	4	109.936	0.0937599	241.77	18.5	24.1	36.4	23.4	5.61	0.379	0.026	0.172	0.181
Ab24_046	B_alpinus	worker	field	arctic	0	5	201.528	0.525056	296.834	18.5	24.1	36.4	23.4	5.61	0.379	0.026	0.172	0.181
Ab24_046	B_alpinus	worker	field	arctic	0	3	206.9	0.743829	254.559	18.5	24.1	36.4	23.4	5.61	0.379	0.026	0.172	0.181
Ab24_046	B_alpinus	worker	field	arctic	0	2	213.351	0.643818	204.312	18.5	24.1	36.4	23.4	5.61	0.379	0.026	0.172	0.181
Ab24_046	B_alpinus	worker	field	arctic	0	7	220.411	0.156267	525.233	18.5	24.1	36.4	23.4	5.61	0.379	0.026	0.172	0.181
Ab24_046	B_alpinus	worker	field	arctic	0	6	243.175	0.131264	465.967	18.5	24.1	36.4	23.4	5.61	0.379	0.026	0.172	0.181
Ab24_046	B_alpinus	worker	field	arctic	0	8	271.798	0.400042	78.7571	18.5	24.1	36.4	23.4	5.61	0.379	0.026	0.172	0.181
Ab24_046	B_alpinus	worker	field	arctic	1	1	633.136	0.262528	77.7043	18.5	24.1	36.4	23.4	5.61	0.379	0.026	0.172	0.181
Ab24_065	B_alpinus	worker	field	arctic	0	6	100.12	0.100011	204.257	19.5	31.7	37.8	30.2	5.55	0.277	0.022	0.157	0.098
Ab24_065	B_alpinus	worker	field	arctic	0	69	129.308	0.325034	322.386	19.5	31.7	37.8	30.2	5.55	0.277	0.022	0.157	0.098
Ab24_065	B_alpinus	worker	field	arctic	0	18	144.43	0.118763	288.724	19.5	31.7	37.8	30.2	5.55	0.277	0.022	0.157	0.098
Ab24_065	B_alpinus	worker	field	arctic	0	59	152.919	0.162517	258.143	19.5	31.7	37.8	30.2	5.55	0.277	0.022	0.157	0.098
Ab24_065	B_alpinus	worker	field	arctic	0	66	153.048	0.100011	127.459	19.5	31.7	37.8	30.2	5.55	0.277	0.022	0.157	0.098
Ab24_065	B_alpinus	worker	field	arctic	0	12	164.152	0.437546	753.106	19.5	31.7	37.8	30.2	5.55	0.277	0.022	0.157	0.098
Ab24_065	B_alpinus	worker	field	arctic	0	56	168.826	0.168768	291.139	19.5	31.7	37.8	30.2	5.55	0.277	0.022	0.157	0.098
Ab24_065	B_alpinus	worker	field	arctic	0	55	169.98	0.112512	146.727	19.5	31.7	37.8	30.2	5.55	0.277	0.022	0.157	0.098
Ab24_065	B_alpinus	worker	field	arctic	0	51	173.8	0.256277	189.776	19.5	31.7	37.8	30.2	5.55	0.277	0.022	0.157	0.098
Ab24_065	B_alpinus	worker	field	arctic	0	5	175.231	0.212522	98.5404	19.5	31.7	37.8	30.2	5.55	0.277	0.022	0.157	0.098
Ab24_065	B_alpinus	worker	field	arctic	0	70	175.868	0.0937599	226.667	19.5	31.7	37.8	30.2	5.55	0.277	0.022	0.157	0.098
Ab24_065	B_alpinus	worker	field	arctic	0	14	177.709	0.243776	533.142	19.5	31.7	37.8	30.2	5.55	0.277	0.022	0.157	0.098
Ab24_065	B_alpinus	worker	field	arctic	0	4	179.505	0.200021	320.119	19.5	31.7	37.8	30.2	5.55	0.277	0.022	0.157	0.098
Ab24_065	B_alpinus	worker	field	arctic	0	68	180.87	0.193771	176.031	19.5	31.7	37.8	30.2	5.55	0.277	0.022	0.157	0.098
Ab24_065	B_alpinus	worker	field	arctic	0	67	182.219	0.162517	281.242	19.5	31.7	37.8	30.2	5.55	0.277	0.022	0.157	0.098
Ab24_065	B_alpinus	worker	field	arctic	0	72	183.346	0.150016	275.487	19.5	31.7	37.8	30.2	5.55	0.277	0.022	0.157	0.098
Ab24_065	B_alpinus	worker	field	arctic	0	57	188.757	0.18752	187.87	19.5	31.7	37.8	30.2	5.55	0.277	0.022	0.157	0.098
Ab24_065	B_alpinus	worker	field	arctic	0	54	190.665	0.0937599	151.2	19.5	31.7	37.8	30.2	5.55	0.277	0.022	0.157	0.098
Ab24_065	B_alpinus	worker	field	arctic	0	52	191.47	0.212522	150.521	19.5	31.7	37.8	30.2	5.55	0.277	0.022	0.157	0.098
Ab24_065	B_alpinus	worker	field	arctic	0	65	200.028	0.206272	114.743	19.5	31.7	37.8	30.2	5.55	0.277	0.022	0.157	0.098
Ab24_065	B_alpinus	worker	field	arctic	0	73	200.326	0.312533	109.848	19.5	31.7	37.8	30.2	5.55	0.277	0.022	0.157	0.098
Ab24_065	B_alpinus	worker	field	arctic	0	38	201.047	0.325034	181.651	19.5	31.7	37.8	30.2	5.55	0.277	0.022	0.157	0.098
Ab24_065	B_alpinus	worker	field	arctic	0	71	211.183	0.18752	208.79	19.5	31.7	37.8	30.2	5.55	0.277	0.022	0.157	0.098
Ab24_065	B_alpinus	worker	field	arctic	0	39	211.8	0.443797	160.866	19.5	31.7	37.8	30.2	5.55	0.277	0.022	0.157	0.098
Ab24_065	B_alpinus	worker	field	arctic	0	60	215.127	0.200021	174.05	19.5	31.7	37.8	30.2	5.55	0.277	0.022	0.157	0.098
Ab24_065	B_alpinus	worker	field	arctic	0	64	218.113	0.118763	78.1137	19.5	31.7	37.8	30.2	5.55	0.277	0.022	0.157	0.098
Ab24_065	B_alpinus	worker	field	arctic	0	8	221.596	0.331285	656.141	19.5	31.7	37.8	30.2	5.55	0.277	0.022	0.157	0.098
Ab24_065	B_alpinus	worker	field	arctic	0	63	223.58	0.500053	292.746	19.5	31.7	37.8	30.2	5.55	0.277	0.022	0.157	0.098
Ab24_065	B_alpinus	worker	field	arctic	0	3	224.288	0.162517	83.191	19.5	31.7	37.8	30.2	5.55	0.277	0.022	0.157	0.098
Ab24_065	B_alpinus	worker	field	arctic	0	2	225.712	0.418794	352.551	19.5	31.7	37.8	30.2	5.55	0.277	0.022	0.157	0.098
Ab24_065	B_alpinus	worker	field	arctic	0	23	226.505	0.306282	332.96	19.5	31.7	37.8	30.2	5.55	0.277	0.022	0.157	0.098
Ab24_065	B_alpinus	worker	field	arctic	0	10	235.272	0.300032	327.541	19.5	31.7	37.8	30.2	5.55	0.277	0.022	0.157	0.098
Ab24_065	B_alpinus	worker	field	arctic	0	58	239.622	0.131264	98.2087	19.5	31.7	37.8	30.2	5.55	0.277	0.022	0.157	0.098
Ab24_065	B_alpinus	worker	field	arctic	0	1	239.719	0.206272	364.419	19.5	31.7	37.8	30.2	5.55	0.277	0.022	0.157	0.098
Ab24_065	B_alpinus	worker	field	arctic	0	31	239.734	0.275029	266.466	19.5	31.7	37.8	30.2	5.55	0.277	0.022	0.157	0.098
Ab24_065	B_alpinus	worker	field	arctic	0	45	241.189	0.100011	35.9264	19.5	31.7	37.8	30.2	5.55	0.277	0.022	0.157	0.098
Ab24_065	B_alpinus	worker	field	arctic	0	37	245.681	0.143765	166.335	19.5	31.7	37.8	30.2	5.55	0.277	0.022	0.157	0.098
Ab24_065	B_alpinus	worker	field	arctic	0	34	247.531	2.13773	463.712	19.5	31.7	37.8	30.2	5.55	0.277	0.022	0.157	0.098
Ab24_065	B_alpinus	worker	field	arctic	0	44	252.651	0.0937599	48.7811	19.5	31.7	37.8	30.2	5.55	0.277	0.022	0.157	0.098
Ab24_065	B_alpinus	worker	field	arctic	0	11	254.005	0.718826	630.12	19.5	31.7	37.8	30.2	5.55	0.277	0.022	0.157	0.098
Ab24_065	B_alpinus	worker	field	arctic	0	40	254.073	0.262528	228.017	19.5	31.7	37.8	30.2	5.55	0.277	0.022	0.157	0.098
Ab24_065	B_alpinus	worker	field	arctic	0	35	255.229	0.256277	116.554	19.5	31.7	37.8	30.2	5.55	0.277	0.022	0.157	0.098
Ab24_065	B_alpinus	worker	field	arctic	0	61	257.236	0.206272	178.146	19.5	31.7	37.8	30.2	5.55	0.277	0.022	0.157	0.098
Ab24_065	B_alpinus	worker	field	arctic	0	36	257.32	0.393792	198.446	19.5	31.7	37.8	30.2	5.55	0.277	0.022	0.157	0.098
Ab24_065	B_alpinus	worker	field	arctic	0	48	257.399	0.237525	317.896	19.5	31.7	37.8	30.2	5.55	0.277	0.022	0.157	0.098
Ab24_065	B_alpinus	worker	field	arctic	0	33	257.418	0.731327	239.934	19.5	31.7	37.8	30.2	5.55	0.277	0.022	0.157	0.098
Ab24_065	B_alpinus	worker	field	arctic	0	43	259.451	0.425045	207.96	19.5	31.7	37.8	30.2	5.55	0.277	0.022	0.157	0.098
Ab24_065	B_alpinus	worker	field	arctic	0	74	261.554	2.03146	445.355	19.5	31.7	37.8	30.2	5.55	0.277	0.022	0.157	0.098
Ab24_065	B_alpinus	worker	field	arctic	0	50	262.015	0.862591	229.701	19.5	31.7	37.8	30.2	5.55	0.277	0.022	0.157	0.098
Ab24_065	B_alpinus	worker	field	arctic	0	47	263.419	0.100011	285.281	19.5	31.7	37.8	30.2	5.55	0.277	0.022	0.157	0.098
Ab24_065	B_alpinus	worker	field	arctic	0	46	265.419	0.393792	120.988	19.5	31.7	37.8	30.2	5.55	0.277	0.022	0.157	0.098
Ab24_065	B_alpinus	worker	field	arctic	0	27	268.006	0.112512	158.813	19.5	31.7	37.8	30.2	5.55	0.277	0.022	0.157	0.098
Ab24_065	B_alpinus	worker	field	arctic	0	49	270.716	0.137515	282.731	19.5	31.7	37.8	30.2	5.55	0.277	0.022	0.157	0.098
Ab24_065	B_alpinus	worker	field	arctic	0	42	272.998	0.206272	251.215	19.5	31.7	37.8	30.2	5.55	0.277	0.022	0.157	0.098
Ab24_065	B_alpinus	worker	field	arctic	0	28	275.341	0.150016	177.266	19.5	31.7	37.8	30.2	5.55	0.277	0.022	0.157	0.098
Ab24_065	B_alpinus	worker	field	arctic	0	62	276.551	0.162517	71.1326	19.5	31.7	37.8	30.2	5.55	0.277	0.022	0.157	0.098
Ab24_065	B_alpinus	worker	field	arctic	0	41	276.816	0.362538	248.675	19.5	31.7	37.8	30.2	5.55	0.277	0.022	0.157	0.098
Ab24_065	B_alpinus	worker	field	arctic	0	30	280.113	0.400042	284.259	19.5	31.7	37.8	30.2	5.55	0.277	0.022	0.157	0.098
Ab24_065	B_alpinus	worker	field	arctic	0	7	280.995	0.175019	238.881	19.5	31.7	37.8	30.2	5.55	0.277	0.022	0.157	0.098
Ab24_065	B_alpinus	worker	field	arctic	0	75	281.378	0.250026	140.983	19.5	31.7	37.8	30.2	5.55	0.277	0.022	0.157	0.098
Ab24_065	B_alpinus	worker	field	arctic	0	9	281.738	0.106261	271.233	19.5	31.7	37.8	30.2	5.55	0.277	0.022	0.157	0.098
Ab24_065	B_alpinus	worker	field	arctic	0	53	287.714	0.293781	235.062	19.5	31.7	37.8	30.2	5.55	0.277	0.022	0.157	0.098
Ab24_065	B_alpinus	worker	field	arctic	0	15	288.787	0.275029	535.893	19.5	31.7	37.8	30.2	5.55	0.277	0.022	0.157	0.098
Ab24_065	B_alpinus	worker	field	arctic	0	19	299.972	0.168768	287.66	19.5	31.7	37.8	30.2	5.55	0.277	0.022	0.157	0.098
Ab24_065	B_alpinus	worker	field	arctic	0	24	300.135	0.162517	342.995	19.5	31.7	37.8	30.2	5.55	0.277	0.022	0.157	0.098
Ab24_065	B_alpinus	worker	field	arctic	0	26	300.233	1.8627	381.232	19.5	31.7	37.8	30.2	5.55	0.277	0.022	0.157	0.098
Ab24_065	B_alpinus	worker	field	arctic	0	32	301.057	0.275029	355.423	19.5	31.7	37.8	30.2	5.55	0.277	0.022	0.157	0.098
Ab24_065	B_alpinus	worker	field	arctic	0	16	302.53	0.418794	346.361	19.5	31.7	37.8	30.2	5.55	0.277	0.022	0.157	0.098
Ab24_065	B_alpinus	worker	field	arctic	0	21	303.816	0.156267	45.099	19.5	31.7	37.8	30.2	5.55	0.277	0.022	0.157	0.098
Ab24_065	B_alpinus	worker	field	arctic	0	25	305.996	0.162517	50.2324	19.5	31.7	37.8	30.2	5.55	0.277	0.022	0.157	0.098
Ab24_065	B_alpinus	worker	field	arctic	0	20	308.571	0.112512	46.5092	19.5	31.7	37.8	30.2	5.55	0.277	0.022	0.157	0.098
Ab24_065	B_alpinus	worker	field	arctic	0	17	309.609	0.293781	103.96	19.5	31.7	37.8	30.2	5.55	0.277	0.022	0.157	0.098
Ab24_065	B_alpinus	worker	field	arctic	0	22	348.483	0.150016	220.759	19.5	31.7	37.8	30.2	5.55	0.277	0.022	0.157	0.098
Ab24_065	B_alpinus	worker	field	arctic	1	13	515.951	0.156267	65.8127	19.5	31.7	37.8	30.2	5.55	0.277	0.022	0.157	0.098
Ab24_065	B_alpinus	worker	field	arctic	1	29	764.875	0.106261	34.1216	19.5	31.7	37.8	30.2	5.55	0.277	0.022	0.157	0.098
Ab24_067	B_alpinus	worker	field	arctic	0	21	119.294	0.131264	443.272	19.9	31.9	34.2	31.5	4.26	0.139	0.013	0.078	0.048
Ab24_067	B_alpinus	worker	field	arctic	0	54	121.83	0.168768	315.871	19.9	31.9	34.2	31.5	4.26	0.139	0.013	0.078	0.048
Ab24_067	B_alpinus	worker	field	arctic	0	68	122.702	0.118763	338.086	19.9	31.9	34.2	31.5	4.26	0.139	0.013	0.078	0.048
Ab24_067	B_alpinus	worker	field	arctic	0	62	123.988	0.206272	314.175	19.9	31.9	34.2	31.5	4.26	0.139	0.013	0.078	0.048
Ab24_067	B_alpinus	worker	field	arctic	0	10	130.082	0.200021	515.867	19.9	31.9	34.2	31.5	4.26	0.139	0.013	0.078	0.048
Ab24_067	B_alpinus	worker	field	arctic	0	41	134.484	0.268778	300.018	19.9	31.9	34.2	31.5	4.26	0.139	0.013	0.078	0.048
Ab24_067	B_alpinus	worker	field	arctic	0	52	149.464	0.143765	312.592	19.9	31.9	34.2	31.5	4.26	0.139	0.013	0.078	0.048
Ab24_067	B_alpinus	worker	field	arctic	0	38	155.322	0.243776	317.625	19.9	31.9	34.2	31.5	4.26	0.139	0.013	0.078	0.048
Ab24_067	B_alpinus	worker	field	arctic	0	22	156.351	0.175019	332.485	19.9	31.9	34.2	31.5	4.26	0.139	0.013	0.078	0.048
Ab24_067	B_alpinus	worker	field	arctic	0	37	158.242	0.143765	291.334	19.9	31.9	34.2	31.5	4.26	0.139	0.013	0.078	0.048
Ab24_067	B_alpinus	worker	field	arctic	0	55	161.181	0.225024	507.218	19.9	31.9	34.2	31.5	4.26	0.139	0.013	0.078	0.048
Ab24_067	B_alpinus	worker	field	arctic	0	31	161.7	0.106261	432.83	19.9	31.9	34.2	31.5	4.26	0.139	0.013	0.078	0.048
Ab24_067	B_alpinus	worker	field	arctic	0	47	162.937	0.206272	278.047	19.9	31.9	34.2	31.5	4.26	0.139	0.013	0.078	0.048
Ab24_067	B_alpinus	worker	field	arctic	0	65	171.992	0.150016	405.672	19.9	31.9	34.2	31.5	4.26	0.139	0.013	0.078	0.048
Ab24_067	B_alpinus	worker	field	arctic	0	64	179.238	0.175019	286.998	19.9	31.9	34.2	31.5	4.26	0.139	0.013	0.078	0.048
Ab24_067	B_alpinus	worker	field	arctic	0	39	182.84	0.225024	318.958	19.9	31.9	34.2	31.5	4.26	0.139	0.013	0.078	0.048
Ab24_067	B_alpinus	worker	field	arctic	0	53	183.09	0.181269	242.488	19.9	31.9	34.2	31.5	4.26	0.139	0.013	0.078	0.048
Ab24_067	B_alpinus	worker	field	arctic	0	23	185.944	0.143765	468.321	19.9	31.9	34.2	31.5	4.26	0.139	0.013	0.078	0.048
Ab24_067	B_alpinus	worker	field	arctic	0	57	186.445	0.556309	388.89	19.9	31.9	34.2	31.5	4.26	0.139	0.013	0.078	0.048
Ab24_067	B_alpinus	worker	field	arctic	0	14	188.076	0.150016	412.687	19.9	31.9	34.2	31.5	4.26	0.139	0.013	0.078	0.048
Ab24_067	B_alpinus	worker	field	arctic	0	34	188.316	0.143765	467.018	19.9	31.9	34.2	31.5	4.26	0.139	0.013	0.078	0.048
Ab24_067	B_alpinus	worker	field	arctic	0	11	191.53	0.131264	557.047	19.9	31.9	34.2	31.5	4.26	0.139	0.013	0.078	0.048
Ab24_067	B_alpinus	worker	field	arctic	0	15	194.342	0.200021	395.067	19.9	31.9	34.2	31.5	4.26	0.139	0.013	0.078	0.048
Ab24_067	B_alpinus	worker	field	arctic	0	35	197.078	0.312533	540.645	19.9	31.9	34.2	31.5	4.26	0.139	0.013	0.078	0.048
Ab24_067	B_alpinus	worker	field	arctic	0	61	199.669	0.206272	354.08	19.9	31.9	34.2	31.5	4.26	0.139	0.013	0.078	0.048
Ab24_067	B_alpinus	worker	field	arctic	0	24	200.383	0.225024	367.343	19.9	31.9	34.2	31.5	4.26	0.139	0.013	0.078	0.048
Ab24_067	B_alpinus	worker	field	arctic	0	48	201.886	0.200021	311.196	19.9	31.9	34.2	31.5	4.26	0.139	0.013	0.078	0.048
Ab24_067	B_alpinus	worker	field	arctic	0	43	203.514	0.406293	269.061	19.9	31.9	34.2	31.5	4.26	0.139	0.013	0.078	0.048
Ab24_067	B_alpinus	worker	field	arctic	0	42	204.035	0.156267	378.296	19.9	31.9	34.2	31.5	4.26	0.139	0.013	0.078	0.048
Ab24_067	B_alpinus	worker	field	arctic	0	49	204.711	0.293781	289.56	19.9	31.9	34.2	31.5	4.26	0.139	0.013	0.078	0.048
Ab24_067	B_alpinus	worker	field	arctic	0	58	204.837	0.300032	300.303	19.9	31.9	34.2	31.5	4.26	0.139	0.013	0.078	0.048
Ab24_067	B_alpinus	worker	field	arctic	0	56	206.252	0.112512	375.241	19.9	31.9	34.2	31.5	4.26	0.139	0.013	0.078	0.048
Ab24_067	B_alpinus	worker	field	arctic	0	63	217.114	0.243776	315.856	19.9	31.9	34.2	31.5	4.26	0.139	0.013	0.078	0.048
Ab24_067	B_alpinus	worker	field	arctic	0	9	223.616	0.362538	397.094	19.9	31.9	34.2	31.5	4.26	0.139	0.013	0.078	0.048
Ab24_067	B_alpinus	worker	field	arctic	0	32	229.435	0.200021	336.9	19.9	31.9	34.2	31.5	4.26	0.139	0.013	0.078	0.048
Ab24_067	B_alpinus	worker	field	arctic	0	59	230.235	0.306282	259.151	19.9	31.9	34.2	31.5	4.26	0.139	0.013	0.078	0.048
Ab24_067	B_alpinus	worker	field	arctic	0	33	231.826	0.162517	445.987	19.9	31.9	34.2	31.5	4.26	0.139	0.013	0.078	0.048
Ab24_067	B_alpinus	worker	field	arctic	0	26	237.586	0.512554	447.586	19.9	31.9	34.2	31.5	4.26	0.139	0.013	0.078	0.048
Ab24_067	B_alpinus	worker	field	arctic	0	20	240.854	0.212522	482.852	19.9	31.9	34.2	31.5	4.26	0.139	0.013	0.078	0.048
Ab24_067	B_alpinus	worker	field	arctic	0	66	242.874	0.118763	423.248	19.9	31.9	34.2	31.5	4.26	0.139	0.013	0.078	0.048
Ab24_067	B_alpinus	worker	field	arctic	0	17	243.127	0.200021	351.011	19.9	31.9	34.2	31.5	4.26	0.139	0.013	0.078	0.048
Ab24_067	B_alpinus	worker	field	arctic	0	3	246.766	0.100011	187.982	19.9	31.9	34.2	31.5	4.26	0.139	0.013	0.078	0.048
Ab24_067	B_alpinus	worker	field	arctic	0	25	250.107	0.331285	342.587	19.9	31.9	34.2	31.5	4.26	0.139	0.013	0.078	0.048
Ab24_067	B_alpinus	worker	field	arctic	0	1	253.281	0.100011	143.797	19.9	31.9	34.2	31.5	4.26	0.139	0.013	0.078	0.048
Ab24_067	B_alpinus	worker	field	arctic	0	51	260.169	0.256277	301.74	19.9	31.9	34.2	31.5	4.26	0.139	0.013	0.078	0.048
Ab24_067	B_alpinus	worker	field	arctic	0	27	272.928	0.38129	489.259	19.9	31.9	34.2	31.5	4.26	0.139	0.013	0.078	0.048
Ab24_067	B_alpinus	worker	field	arctic	0	5	275.417	0.162517	46.057	19.9	31.9	34.2	31.5	4.26	0.139	0.013	0.078	0.048
Ab24_067	B_alpinus	worker	field	arctic	0	28	278.209	0.38129	365.649	19.9	31.9	34.2	31.5	4.26	0.139	0.013	0.078	0.048
Ab24_067	B_alpinus	worker	field	arctic	0	18	280.51	0.512554	369.969	19.9	31.9	34.2	31.5	4.26	0.139	0.013	0.078	0.048
Ab24_067	B_alpinus	worker	field	arctic	0	44	281.866	0.443797	93.6978	19.9	31.9	34.2	31.5	4.26	0.139	0.013	0.078	0.048
Ab24_067	B_alpinus	worker	field	arctic	0	60	282.482	0.175019	97.8265	19.9	31.9	34.2	31.5	4.26	0.139	0.013	0.078	0.048
Ab24_067	B_alpinus	worker	field	arctic	0	19	283.851	0.175019	210.544	19.9	31.9	34.2	31.5	4.26	0.139	0.013	0.078	0.048
Ab24_067	B_alpinus	worker	field	arctic	0	13	285.444	0.256277	293.669	19.9	31.9	34.2	31.5	4.26	0.139	0.013	0.078	0.048
Ab24_067	B_alpinus	worker	field	arctic	0	16	285.468	0.125013	364.606	19.9	31.9	34.2	31.5	4.26	0.139	0.013	0.078	0.048
Ab24_067	B_alpinus	worker	field	arctic	0	7	287.413	0.593813	419.276	19.9	31.9	34.2	31.5	4.26	0.139	0.013	0.078	0.048
Ab24_067	B_alpinus	worker	field	arctic	0	2	290.936	0.231274	213.214	19.9	31.9	34.2	31.5	4.26	0.139	0.013	0.078	0.048
Ab24_067	B_alpinus	worker	field	arctic	0	29	293.187	0.200021	318.102	19.9	31.9	34.2	31.5	4.26	0.139	0.013	0.078	0.048
Ab24_067	B_alpinus	worker	field	arctic	0	50	295.181	0.206272	350.474	19.9	31.9	34.2	31.5	4.26	0.139	0.013	0.078	0.048
Ab24_067	B_alpinus	worker	field	arctic	0	46	295.5	0.143765	207.612	19.9	31.9	34.2	31.5	4.26	0.139	0.013	0.078	0.048
Ab24_067	B_alpinus	worker	field	arctic	0	45	298.548	0.181269	189.157	19.9	31.9	34.2	31.5	4.26	0.139	0.013	0.078	0.048
Ab24_067	B_alpinus	worker	field	arctic	0	12	304.216	0.143765	67.6882	19.9	31.9	34.2	31.5	4.26	0.139	0.013	0.078	0.048
Ab24_067	B_alpinus	worker	field	arctic	0	4	325.566	0.225024	194.46	19.9	31.9	34.2	31.5	4.26	0.139	0.013	0.078	0.048
Ab24_067	B_alpinus	worker	field	arctic	0	36	327.916	0.243776	314.279	19.9	31.9	34.2	31.5	4.26	0.139	0.013	0.078	0.048
Ab24_067	B_alpinus	worker	field	arctic	0	30	332.572	0.137515	384.517	19.9	31.9	34.2	31.5	4.26	0.139	0.013	0.078	0.048
Ab24_067	B_alpinus	worker	field	arctic	0	6	338.91	0.168768	53.2829	19.9	31.9	34.2	31.5	4.26	0.139	0.013	0.078	0.048
Ab24_067	B_alpinus	worker	field	arctic	0	40	339.674	0.137515	213.815	19.9	31.9	34.2	31.5	4.26	0.139	0.013	0.078	0.048
Ab24_067	B_alpinus	worker	field	arctic	0	8	350.95	0.112512	265.702	19.9	31.9	34.2	31.5	4.26	0.139	0.013	0.078	0.048
Ab24_067	B_alpinus	worker	field	arctic	0	67	359.981	0.193771	284.915	19.9	31.9	34.2	31.5	4.26	0.139	0.013	0.078	0.048
Ab24_079	B_alpinus	worker	field	arctic	0	5	138.528	0.125013	265.687	19.6	27.2	37.2	28.4	3.55	0.12	0.015	0.064	0.041
Ab24_079	B_alpinus	worker	field	arctic	0	9	196.282	0.275029	251.213	19.6	27.2	37.2	28.4	3.55	0.12	0.015	0.064	0.041
Ab24_079	B_alpinus	worker	field	arctic	0	6	205.693	0.268778	211.507	19.6	27.2	37.2	28.4	3.55	0.12	0.015	0.064	0.041
Ab24_079	B_alpinus	worker	field	arctic	0	10	224.689	0.575061	354.505	19.6	27.2	37.2	28.4	3.55	0.12	0.015	0.064	0.041
Ab24_079	B_alpinus	worker	field	arctic	0	57	243.232	0.106261	41.7468	19.6	27.2	37.2	28.4	3.55	0.12	0.015	0.064	0.041
Ab24_079	B_alpinus	worker	field	arctic	0	1	250.749	1.56267	446.637	19.6	27.2	37.2	28.4	3.55	0.12	0.015	0.064	0.041
Ab24_079	B_alpinus	worker	field	arctic	1	56	262.03	0.106261	477.541	19.6	27.2	37.2	28.4	3.55	0.12	0.015	0.064	0.041
Ab24_079	B_alpinus	worker	field	arctic	0	7	264.493	0.156267	164.259	19.6	27.2	37.2	28.4	3.55	0.12	0.015	0.064	0.041
Ab24_079	B_alpinus	worker	field	arctic	1	72	268.006	1.08762	391.81	19.6	27.2	37.2	28.4	3.55	0.12	0.015	0.064	0.041
Ab24_079	B_alpinus	worker	field	arctic	0	49	268.414	0.337536	362.384	19.6	27.2	37.2	28.4	3.55	0.12	0.015	0.064	0.041
Ab24_079	B_alpinus	worker	field	arctic	0	13	273.683	0.900095	359.899	19.6	27.2	37.2	28.4	3.55	0.12	0.015	0.064	0.041
Ab24_079	B_alpinus	worker	field	arctic	1	54	273.947	0.100011	244.939	19.6	27.2	37.2	28.4	3.55	0.12	0.015	0.064	0.041
Ab24_079	B_alpinus	worker	field	arctic	0	74	274.341	0.393792	326.155	19.6	27.2	37.2	28.4	3.55	0.12	0.015	0.064	0.041
Ab24_079	B_alpinus	worker	field	arctic	0	12	274.852	0.887594	388.326	19.6	27.2	37.2	28.4	3.55	0.12	0.015	0.064	0.041
Ab24_079	B_alpinus	worker	field	arctic	0	78	276.425	0.437546	269.152	19.6	27.2	37.2	28.4	3.55	0.12	0.015	0.064	0.041
Ab24_079	B_alpinus	worker	field	arctic	0	14	279.092	0.37504	256.418	19.6	27.2	37.2	28.4	3.55	0.12	0.015	0.064	0.041
Ab24_079	B_alpinus	worker	field	arctic	0	8	282.086	0.318784	323.799	19.6	27.2	37.2	28.4	3.55	0.12	0.015	0.064	0.041
Ab24_079	B_alpinus	worker	field	arctic	0	38	282.926	0.125013	221.672	19.6	27.2	37.2	28.4	3.55	0.12	0.015	0.064	0.041
Ab24_079	B_alpinus	worker	field	arctic	0	28	283.333	2.08772	516.725	19.6	27.2	37.2	28.4	3.55	0.12	0.015	0.064	0.041
Ab24_079	B_alpinus	worker	field	arctic	0	35	284.014	0.75633	327.842	19.6	27.2	37.2	28.4	3.55	0.12	0.015	0.064	0.041
Ab24_079	B_alpinus	worker	field	arctic	0	27	285.153	0.28753	266.1	19.6	27.2	37.2	28.4	3.55	0.12	0.015	0.064	0.041
Ab24_079	B_alpinus	worker	field	arctic	0	31	286.687	0.400042	346.39	19.6	27.2	37.2	28.4	3.55	0.12	0.015	0.064	0.041
Ab24_079	B_alpinus	worker	field	arctic	0	18	287.607	0.112512	217.768	19.6	27.2	37.2	28.4	3.55	0.12	0.015	0.064	0.041
Ab24_079	B_alpinus	worker	field	arctic	0	30	288.424	0.456298	391.406	19.6	27.2	37.2	28.4	3.55	0.12	0.015	0.064	0.041
Ab24_079	B_alpinus	worker	field	arctic	0	16	288.435	0.106261	319.124	19.6	27.2	37.2	28.4	3.55	0.12	0.015	0.064	0.041
Ab24_079	B_alpinus	worker	field	arctic	0	26	290.375	0.156267	161.186	19.6	27.2	37.2	28.4	3.55	0.12	0.015	0.064	0.041
Ab24_079	B_alpinus	worker	field	arctic	0	88	290.536	0.731327	209.25	19.6	27.2	37.2	28.4	3.55	0.12	0.015	0.064	0.041
Ab24_079	B_alpinus	worker	field	arctic	0	17	290.644	1.10012	424.354	19.6	27.2	37.2	28.4	3.55	0.12	0.015	0.064	0.041
Ab24_079	B_alpinus	worker	field	arctic	0	33	292.916	0.293781	221.456	19.6	27.2	37.2	28.4	3.55	0.12	0.015	0.064	0.041
Ab24_079	B_alpinus	worker	field	arctic	0	37	293.189	0.175019	242.919	19.6	27.2	37.2	28.4	3.55	0.12	0.015	0.064	0.041
Ab24_079	B_alpinus	worker	field	arctic	0	25	293.354	0.268778	194.877	19.6	27.2	37.2	28.4	3.55	0.12	0.015	0.064	0.041
Ab24_079	B_alpinus	worker	field	arctic	0	83	296.904	0.668821	290.153	19.6	27.2	37.2	28.4	3.55	0.12	0.015	0.064	0.041
Ab24_079	B_alpinus	worker	field	arctic	0	75	296.957	0.100011	122.173	19.6	27.2	37.2	28.4	3.55	0.12	0.015	0.064	0.041
Ab24_079	B_alpinus	worker	field	arctic	0	50	297.605	0.275029	269.814	19.6	27.2	37.2	28.4	3.55	0.12	0.015	0.064	0.041
Ab24_079	B_alpinus	worker	field	arctic	0	34	298.062	0.225024	193.249	19.6	27.2	37.2	28.4	3.55	0.12	0.015	0.064	0.041
Ab24_079	B_alpinus	worker	field	arctic	0	32	298.365	0.387541	383.231	19.6	27.2	37.2	28.4	3.55	0.12	0.015	0.064	0.041
Ab24_079	B_alpinus	worker	field	arctic	0	82	298.945	0.343786	237.39	19.6	27.2	37.2	28.4	3.55	0.12	0.015	0.064	0.041
Ab24_079	B_alpinus	worker	field	arctic	0	29	299.004	0.143765	294.372	19.6	27.2	37.2	28.4	3.55	0.12	0.015	0.064	0.041
Ab24_079	B_alpinus	worker	field	arctic	0	19	300.285	0.543808	395.961	19.6	27.2	37.2	28.4	3.55	0.12	0.015	0.064	0.041
Ab24_079	B_alpinus	worker	field	arctic	0	60	300.4	1.48766	415.031	19.6	27.2	37.2	28.4	3.55	0.12	0.015	0.064	0.041
Ab24_079	B_alpinus	worker	field	arctic	0	64	300.487	0.150016	147.407	19.6	27.2	37.2	28.4	3.55	0.12	0.015	0.064	0.041
Ab24_079	B_alpinus	worker	field	arctic	0	42	303.013	0.262528	273.982	19.6	27.2	37.2	28.4	3.55	0.12	0.015	0.064	0.041
Ab24_079	B_alpinus	worker	field	arctic	0	52	304.734	0.0937599	245.238	19.6	27.2	37.2	28.4	3.55	0.12	0.015	0.064	0.041
Ab24_079	B_alpinus	worker	field	arctic	0	20	305.08	2.03772	492.399	19.6	27.2	37.2	28.4	3.55	0.12	0.015	0.064	0.041
Ab24_079	B_alpinus	worker	field	arctic	0	79	305.218	0.656319	369.332	19.6	27.2	37.2	28.4	3.55	0.12	0.015	0.064	0.041
Ab24_079	B_alpinus	worker	field	arctic	0	4	305.535	0.175019	53.9719	19.6	27.2	37.2	28.4	3.55	0.12	0.015	0.064	0.041
Ab24_079	B_alpinus	worker	field	arctic	0	55	305.969	0.537557	239.836	19.6	27.2	37.2	28.4	3.55	0.12	0.015	0.064	0.041
Ab24_079	B_alpinus	worker	field	arctic	0	59	308.318	0.525056	307.257	19.6	27.2	37.2	28.4	3.55	0.12	0.015	0.064	0.041
Ab24_079	B_alpinus	worker	field	arctic	0	81	310.176	0.118763	178.666	19.6	27.2	37.2	28.4	3.55	0.12	0.015	0.064	0.041
Ab24_079	B_alpinus	worker	field	arctic	0	15	311.525	0.506304	435.142	19.6	27.2	37.2	28.4	3.55	0.12	0.015	0.064	0.041
Ab24_079	B_alpinus	worker	field	arctic	0	89	312.439	0.200021	99.2701	19.6	27.2	37.2	28.4	3.55	0.12	0.015	0.064	0.041
Ab24_079	B_alpinus	worker	field	arctic	0	21	313.567	0.243776	252.301	19.6	27.2	37.2	28.4	3.55	0.12	0.015	0.064	0.041
Ab24_079	B_alpinus	worker	field	arctic	0	39	313.77	0.306282	256.205	19.6	27.2	37.2	28.4	3.55	0.12	0.015	0.064	0.041
Ab24_079	B_alpinus	worker	field	arctic	0	40	315.169	0.337536	210.451	19.6	27.2	37.2	28.4	3.55	0.12	0.015	0.064	0.041
Ab24_079	B_alpinus	worker	field	arctic	0	47	315.771	0.131264	193.161	19.6	27.2	37.2	28.4	3.55	0.12	0.015	0.064	0.041
Ab24_079	B_alpinus	worker	field	arctic	0	48	317.331	0.581311	206.143	19.6	27.2	37.2	28.4	3.55	0.12	0.015	0.064	0.041
Ab24_079	B_alpinus	worker	field	arctic	0	43	318.029	0.243776	279.42	19.6	27.2	37.2	28.4	3.55	0.12	0.015	0.064	0.041
Ab24_079	B_alpinus	worker	field	arctic	0	3	318.641	0.262528	299.594	19.6	27.2	37.2	28.4	3.55	0.12	0.015	0.064	0.041
Ab24_079	B_alpinus	worker	field	arctic	0	24	319.081	0.181269	185.491	19.6	27.2	37.2	28.4	3.55	0.12	0.015	0.064	0.041
Ab24_079	B_alpinus	worker	field	arctic	0	36	319.362	0.156267	322.756	19.6	27.2	37.2	28.4	3.55	0.12	0.015	0.064	0.041
Ab24_079	B_alpinus	worker	field	arctic	0	94	319.684	0.243776	253.797	19.6	27.2	37.2	28.4	3.55	0.12	0.015	0.064	0.041
Ab24_079	B_alpinus	worker	field	arctic	0	66	321.822	1.47516	175.993	19.6	27.2	37.2	28.4	3.55	0.12	0.015	0.064	0.041
Ab24_079	B_alpinus	worker	field	arctic	0	41	321.937	0.300032	279.256	19.6	27.2	37.2	28.4	3.55	0.12	0.015	0.064	0.041
Ab24_079	B_alpinus	worker	field	arctic	0	87	323.04	0.200021	169.581	19.6	27.2	37.2	28.4	3.55	0.12	0.015	0.064	0.041
Ab24_079	B_alpinus	worker	field	arctic	0	95	327.004	0.200021	124.467	19.6	27.2	37.2	28.4	3.55	0.12	0.015	0.064	0.041
Ab24_079	B_alpinus	worker	field	arctic	0	46	327.208	0.206272	256.399	19.6	27.2	37.2	28.4	3.55	0.12	0.015	0.064	0.041
Ab24_079	B_alpinus	worker	field	arctic	0	45	329.414	0.143765	166.272	19.6	27.2	37.2	28.4	3.55	0.12	0.015	0.064	0.041
Ab24_079	B_alpinus	worker	field	arctic	0	53	329.706	0.400042	251.568	19.6	27.2	37.2	28.4	3.55	0.12	0.015	0.064	0.041
Ab24_079	B_alpinus	worker	field	arctic	0	51	330.191	0.175019	198.898	19.6	27.2	37.2	28.4	3.55	0.12	0.015	0.064	0.041
Ab24_079	B_alpinus	worker	field	arctic	0	61	330.395	0.712575	342.655	19.6	27.2	37.2	28.4	3.55	0.12	0.015	0.064	0.041
Ab24_079	B_alpinus	worker	field	arctic	0	77	333.343	0.175019	187.044	19.6	27.2	37.2	28.4	3.55	0.12	0.015	0.064	0.041
Ab24_079	B_alpinus	worker	field	arctic	0	93	333.593	0.125013	114.602	19.6	27.2	37.2	28.4	3.55	0.12	0.015	0.064	0.041
Ab24_079	B_alpinus	worker	field	arctic	0	68	336.357	0.225024	130.486	19.6	27.2	37.2	28.4	3.55	0.12	0.015	0.064	0.041
Ab24_079	B_alpinus	worker	field	arctic	0	44	337.834	0.275029	376.077	19.6	27.2	37.2	28.4	3.55	0.12	0.015	0.064	0.041
Ab24_079	B_alpinus	worker	field	arctic	0	80	338.777	0.293781	159.938	19.6	27.2	37.2	28.4	3.55	0.12	0.015	0.064	0.041
Ab24_079	B_alpinus	worker	field	arctic	1	91	339.381	0.143765	126.091	19.6	27.2	37.2	28.4	3.55	0.12	0.015	0.064	0.041
Ab24_079	B_alpinus	worker	field	arctic	1	71	339.705	0.675071	338.959	19.6	27.2	37.2	28.4	3.55	0.12	0.015	0.064	0.041
Ab24_079	B_alpinus	worker	field	arctic	0	86	340.857	0.200021	183.856	19.6	27.2	37.2	28.4	3.55	0.12	0.015	0.064	0.041
Ab24_079	B_alpinus	worker	field	arctic	0	69	343.262	0.0937599	70.0048	19.6	27.2	37.2	28.4	3.55	0.12	0.015	0.064	0.041
Ab24_079	B_alpinus	worker	field	arctic	0	85	343.97	0.206272	220.648	19.6	27.2	37.2	28.4	3.55	0.12	0.015	0.064	0.041
Ab24_079	B_alpinus	worker	field	arctic	0	90	344.592	0.125013	118.996	19.6	27.2	37.2	28.4	3.55	0.12	0.015	0.064	0.041
Ab24_079	B_alpinus	worker	field	arctic	0	63	345.258	0.175019	201.736	19.6	27.2	37.2	28.4	3.55	0.12	0.015	0.064	0.041
Ab24_079	B_alpinus	worker	field	arctic	0	67	346.521	0.175019	95.9535	19.6	27.2	37.2	28.4	3.55	0.12	0.015	0.064	0.041
Ab24_079	B_alpinus	worker	field	arctic	0	58	348.058	0.143765	143.112	19.6	27.2	37.2	28.4	3.55	0.12	0.015	0.064	0.041
Ab24_079	B_alpinus	worker	field	arctic	0	84	350.619	0.125013	45.0754	19.6	27.2	37.2	28.4	3.55	0.12	0.015	0.064	0.041
Ab24_079	B_alpinus	worker	field	arctic	0	65	353.516	0.131264	212.425	19.6	27.2	37.2	28.4	3.55	0.12	0.015	0.064	0.041
Ab24_079	B_alpinus	worker	field	arctic	0	23	353.771	0.125013	147.578	19.6	27.2	37.2	28.4	3.55	0.12	0.015	0.064	0.041
Ab24_079	B_alpinus	worker	field	arctic	0	76	356.227	0.118763	215.084	19.6	27.2	37.2	28.4	3.55	0.12	0.015	0.064	0.041
Ab24_079	B_alpinus	worker	field	arctic	0	92	369.778	0.4688	144.387	19.6	27.2	37.2	28.4	3.55	0.12	0.015	0.064	0.041
Ab24_079	B_alpinus	worker	field	arctic	0	22	370.385	0.0937599	135.955	19.6	27.2	37.2	28.4	3.55	0.12	0.015	0.064	0.041
Ab24_079	B_alpinus	worker	field	arctic	1	11	373.456	0.100011	76.0411	19.6	27.2	37.2	28.4	3.55	0.12	0.015	0.064	0.041
Ab24_079	B_alpinus	worker	field	arctic	0	62	381.571	0.100011	128.013	19.6	27.2	37.2	28.4	3.55	0.12	0.015	0.064	0.041
Ab24_079	B_alpinus	worker	field	arctic	0	73	426.404	0.118763	126.314	19.6	27.2	37.2	28.4	3.55	0.12	0.015	0.064	0.041
Ab24_079	B_alpinus	worker	field	arctic	1	70	500.744	0.225024	112.821	19.6	27.2	37.2	28.4	3.55	0.12	0.015	0.064	0.041
Ab24_079	B_alpinus	worker	field	arctic	1	2	813.608	0.112512	68.5307	19.6	27.2	37.2	28.4	3.55	0.12	0.015	0.064	0.041
Ab24_085	B_balteatus	drone	field	arctic	1	56	131.786	0.0937599	77.4686	20.7	23.6	36.6	31.3	4.87	0.334	0.033	0.133	0.168
Ab24_085	B_balteatus	drone	field	arctic	0	50	146.15	0.225024	572.458	20.7	23.6	36.6	31.3	4.87	0.334	0.033	0.133	0.168
Ab24_085	B_balteatus	drone	field	arctic	0	48	157.606	0.525056	549.765	20.7	23.6	36.6	31.3	4.87	0.334	0.033	0.133	0.168
Ab24_085	B_balteatus	drone	field	arctic	0	2	169.909	0.806335	227.179	20.7	23.6	36.6	31.3	4.87	0.334	0.033	0.133	0.168
Ab24_085	B_balteatus	drone	field	arctic	0	28	181.561	0.237525	203.995	20.7	23.6	36.6	31.3	4.87	0.334	0.033	0.133	0.168
Ab24_085	B_balteatus	drone	field	arctic	0	25	181.755	0.156267	297.895	20.7	23.6	36.6	31.3	4.87	0.334	0.033	0.133	0.168
Ab24_085	B_balteatus	drone	field	arctic	0	38	186.497	0.231274	255.811	20.7	23.6	36.6	31.3	4.87	0.334	0.033	0.133	0.168
Ab24_085	B_balteatus	drone	field	arctic	0	31	189.379	0.875093	564.163	20.7	23.6	36.6	31.3	4.87	0.334	0.033	0.133	0.168
Ab24_085	B_balteatus	drone	field	arctic	0	30	190.337	0.725077	351.191	20.7	23.6	36.6	31.3	4.87	0.334	0.033	0.133	0.168
Ab24_085	B_balteatus	drone	field	arctic	0	27	190.997	0.4688	254.312	20.7	23.6	36.6	31.3	4.87	0.334	0.033	0.133	0.168
Ab24_085	B_balteatus	drone	field	arctic	0	37	192.194	1.15637	580.123	20.7	23.6	36.6	31.3	4.87	0.334	0.033	0.133	0.168
Ab24_085	B_balteatus	drone	field	arctic	0	53	195.763	0.718826	540.651	20.7	23.6	36.6	31.3	4.87	0.334	0.033	0.133	0.168
Ab24_085	B_balteatus	drone	field	arctic	0	33	202.994	0.543808	339.898	20.7	23.6	36.6	31.3	4.87	0.334	0.033	0.133	0.168
Ab24_085	B_balteatus	drone	field	arctic	0	43	203.895	0.987604	578.375	20.7	23.6	36.6	31.3	4.87	0.334	0.033	0.133	0.168
Ab24_085	B_balteatus	drone	field	arctic	0	59	204.622	3.08158	364.099	20.7	23.6	36.6	31.3	4.87	0.334	0.033	0.133	0.168
Ab24_085	B_balteatus	drone	field	arctic	0	47	210.354	0.787583	420.761	20.7	23.6	36.6	31.3	4.87	0.334	0.033	0.133	0.168
Ab24_085	B_balteatus	drone	field	arctic	0	51	213.206	1.26263	395.345	20.7	23.6	36.6	31.3	4.87	0.334	0.033	0.133	0.168
Ab24_085	B_balteatus	drone	field	arctic	0	42	213.847	0.575061	457.824	20.7	23.6	36.6	31.3	4.87	0.334	0.033	0.133	0.168
Ab24_085	B_balteatus	drone	field	arctic	0	10	215.708	0.212522	172.095	20.7	23.6	36.6	31.3	4.87	0.334	0.033	0.133	0.168
Ab24_085	B_balteatus	drone	field	arctic	0	61	215.935	0.387541	482.783	20.7	23.6	36.6	31.3	4.87	0.334	0.033	0.133	0.168
Ab24_085	B_balteatus	drone	field	arctic	0	6	216.372	0.462549	170.933	20.7	23.6	36.6	31.3	4.87	0.334	0.033	0.133	0.168
Ab24_085	B_balteatus	drone	field	arctic	0	8	217.115	0.218773	155.206	20.7	23.6	36.6	31.3	4.87	0.334	0.033	0.133	0.168
Ab24_085	B_balteatus	drone	field	arctic	0	32	221.289	0.150016	264.324	20.7	23.6	36.6	31.3	4.87	0.334	0.033	0.133	0.168
Ab24_085	B_balteatus	drone	field	arctic	0	26	221.554	0.712575	458.065	20.7	23.6	36.6	31.3	4.87	0.334	0.033	0.133	0.168
Ab24_085	B_balteatus	drone	field	arctic	0	45	223.377	1.51891	417.21	20.7	23.6	36.6	31.3	4.87	0.334	0.033	0.133	0.168
Ab24_085	B_balteatus	drone	field	arctic	0	22	224.715	0.156267	343.031	20.7	23.6	36.6	31.3	4.87	0.334	0.033	0.133	0.168
Ab24_085	B_balteatus	drone	field	arctic	0	34	229.88	0.175019	273.07	20.7	23.6	36.6	31.3	4.87	0.334	0.033	0.133	0.168
Ab24_085	B_balteatus	drone	field	arctic	0	1	233.931	0.156267	55.0918	20.7	23.6	36.6	31.3	4.87	0.334	0.033	0.133	0.168
Ab24_085	B_balteatus	drone	field	arctic	0	19	238.23	0.600063	265.689	20.7	23.6	36.6	31.3	4.87	0.334	0.033	0.133	0.168
Ab24_085	B_balteatus	drone	field	arctic	0	7	238.53	0.906346	300.206	20.7	23.6	36.6	31.3	4.87	0.334	0.033	0.133	0.168
Ab24_085	B_balteatus	drone	field	arctic	0	35	238.698	0.193771	304.149	20.7	23.6	36.6	31.3	4.87	0.334	0.033	0.133	0.168
Ab24_085	B_balteatus	drone	field	arctic	0	24	239.679	0.66257	269.7	20.7	23.6	36.6	31.3	4.87	0.334	0.033	0.133	0.168
Ab24_085	B_balteatus	drone	field	arctic	0	13	240.362	1.05636	309.939	20.7	23.6	36.6	31.3	4.87	0.334	0.033	0.133	0.168
Ab24_085	B_balteatus	drone	field	arctic	0	36	240.709	1.09387	454.926	20.7	23.6	36.6	31.3	4.87	0.334	0.033	0.133	0.168
Ab24_085	B_balteatus	drone	field	arctic	0	15	241.677	0.206272	164.341	20.7	23.6	36.6	31.3	4.87	0.334	0.033	0.133	0.168
Ab24_085	B_balteatus	drone	field	arctic	0	54	242.961	0.0937599	70.7759	20.7	23.6	36.6	31.3	4.87	0.334	0.033	0.133	0.168
Ab24_085	B_balteatus	drone	field	arctic	0	49	245.051	0.137515	328.388	20.7	23.6	36.6	31.3	4.87	0.334	0.033	0.133	0.168
Ab24_085	B_balteatus	drone	field	arctic	0	17	248.379	0.306282	338.664	20.7	23.6	36.6	31.3	4.87	0.334	0.033	0.133	0.168
Ab24_085	B_balteatus	drone	field	arctic	0	11	249.248	0.37504	315.439	20.7	23.6	36.6	31.3	4.87	0.334	0.033	0.133	0.168
Ab24_085	B_balteatus	drone	field	arctic	0	29	250.726	0.112512	76.5105	20.7	23.6	36.6	31.3	4.87	0.334	0.033	0.133	0.168
Ab24_085	B_balteatus	drone	field	arctic	0	9	253.013	1.00011	213.849	20.7	23.6	36.6	31.3	4.87	0.334	0.033	0.133	0.168
Ab24_085	B_balteatus	drone	field	arctic	0	23	253.419	0.675071	417.703	20.7	23.6	36.6	31.3	4.87	0.334	0.033	0.133	0.168
Ab24_085	B_balteatus	drone	field	arctic	0	16	256.387	0.575061	326.074	20.7	23.6	36.6	31.3	4.87	0.334	0.033	0.133	0.168
Ab24_085	B_balteatus	drone	field	arctic	0	14	256.715	1.36889	547.952	20.7	23.6	36.6	31.3	4.87	0.334	0.033	0.133	0.168
Ab24_085	B_balteatus	drone	field	arctic	0	40	259.544	0.350037	489.619	20.7	23.6	36.6	31.3	4.87	0.334	0.033	0.133	0.168
Ab24_085	B_balteatus	drone	field	arctic	0	5	260.649	0.143765	128.226	20.7	23.6	36.6	31.3	4.87	0.334	0.033	0.133	0.168
Ab24_085	B_balteatus	drone	field	arctic	0	57	262.612	0.56256	601.111	20.7	23.6	36.6	31.3	4.87	0.334	0.033	0.133	0.168
Ab24_085	B_balteatus	drone	field	arctic	0	3	264.255	0.256277	167.96	20.7	23.6	36.6	31.3	4.87	0.334	0.033	0.133	0.168
Ab24_085	B_balteatus	drone	field	arctic	0	41	264.392	0.18752	419.851	20.7	23.6	36.6	31.3	4.87	0.334	0.033	0.133	0.168
Ab24_085	B_balteatus	drone	field	arctic	0	18	265.384	0.118763	259.659	20.7	23.6	36.6	31.3	4.87	0.334	0.033	0.133	0.168
Ab24_085	B_balteatus	drone	field	arctic	0	4	268.855	0.18752	153.726	20.7	23.6	36.6	31.3	4.87	0.334	0.033	0.133	0.168
Ab24_085	B_balteatus	drone	field	arctic	0	46	271.245	0.825087	306.31	20.7	23.6	36.6	31.3	4.87	0.334	0.033	0.133	0.168
Ab24_085	B_balteatus	drone	field	arctic	0	12	276.234	0.243776	208.312	20.7	23.6	36.6	31.3	4.87	0.334	0.033	0.133	0.168
Ab24_085	B_balteatus	drone	field	arctic	0	21	279.472	0.66257	326.054	20.7	23.6	36.6	31.3	4.87	0.334	0.033	0.133	0.168
Ab24_085	B_balteatus	drone	field	arctic	0	58	280.481	0.125013	46.8663	20.7	23.6	36.6	31.3	4.87	0.334	0.033	0.133	0.168
Ab24_085	B_balteatus	drone	field	arctic	0	52	282.677	0.193771	295.815	20.7	23.6	36.6	31.3	4.87	0.334	0.033	0.133	0.168
Ab24_085	B_balteatus	drone	field	arctic	0	60	302.456	0.350037	193.765	20.7	23.6	36.6	31.3	4.87	0.334	0.033	0.133	0.168
Ab24_085	B_balteatus	drone	field	arctic	0	44	303.075	0.268778	181.681	20.7	23.6	36.6	31.3	4.87	0.334	0.033	0.133	0.168
Ab24_085	B_balteatus	drone	field	arctic	0	39	311.574	0.168768	455.563	20.7	23.6	36.6	31.3	4.87	0.334	0.033	0.133	0.168
Ab24_085	B_balteatus	drone	field	arctic	0	20	328.702	0.156267	163.356	20.7	23.6	36.6	31.3	4.87	0.334	0.033	0.133	0.168
Ab24_085	B_balteatus	drone	field	arctic	1	55	633.361	0.218773	88.9242	20.7	23.6	36.6	31.3	4.87	0.334	0.033	0.133	0.168
Ab24_q15	B_balteatus	drone	field	arctic	0	19	89.0748	0.0937599	537.733	19	NA	NA	NA	5.41	NA	NA	NA	NA
Ab24_q15	B_balteatus	drone	field	arctic	0	27	112.549	0.118763	541.634	19	NA	NA	NA	5.41	NA	NA	NA	NA
Ab24_q15	B_balteatus	drone	field	arctic	0	17	141.77	0.218773	577.11	19	NA	NA	NA	5.41	NA	NA	NA	NA
Ab24_q15	B_balteatus	drone	field	arctic	0	12	145.891	0.112512	430.27	19	NA	NA	NA	5.41	NA	NA	NA	NA
Ab24_q15	B_balteatus	drone	field	arctic	0	43	146.531	0.181269	276.226	19	NA	NA	NA	5.41	NA	NA	NA	NA
Ab24_q15	B_balteatus	drone	field	arctic	0	9	153.525	0.137515	339.704	19	NA	NA	NA	5.41	NA	NA	NA	NA
Ab24_q15	B_balteatus	drone	field	arctic	0	58	155.987	0.675071	632.032	19	NA	NA	NA	5.41	NA	NA	NA	NA
Ab24_q15	B_balteatus	drone	field	arctic	0	36	156.948	0.256277	476.297	19	NA	NA	NA	5.41	NA	NA	NA	NA
Ab24_q15	B_balteatus	drone	field	arctic	0	29	161.191	0.200021	699.932	19	NA	NA	NA	5.41	NA	NA	NA	NA
Ab24_q15	B_balteatus	drone	field	arctic	0	16	161.965	0.143765	405.312	19	NA	NA	NA	5.41	NA	NA	NA	NA
Ab24_q15	B_balteatus	drone	field	arctic	0	3	162.257	0.218773	660.917	19	NA	NA	NA	5.41	NA	NA	NA	NA
Ab24_q15	B_balteatus	drone	field	arctic	0	4	163.533	0.275029	714.935	19	NA	NA	NA	5.41	NA	NA	NA	NA
Ab24_q15	B_balteatus	drone	field	arctic	0	14	163.711	0.325034	398.419	19	NA	NA	NA	5.41	NA	NA	NA	NA
Ab24_q15	B_balteatus	drone	field	arctic	0	42	173.597	0.237525	309.395	19	NA	NA	NA	5.41	NA	NA	NA	NA
Ab24_q15	B_balteatus	drone	field	arctic	0	10	176.719	0.162517	652.83	19	NA	NA	NA	5.41	NA	NA	NA	NA
Ab24_q15	B_balteatus	drone	field	arctic	0	51	178.595	0.425045	436.036	19	NA	NA	NA	5.41	NA	NA	NA	NA
Ab24_q15	B_balteatus	drone	field	arctic	0	50	178.976	0.193771	163.856	19	NA	NA	NA	5.41	NA	NA	NA	NA
Ab24_q15	B_balteatus	drone	field	arctic	0	8	181.609	0.106261	34.9003	19	NA	NA	NA	5.41	NA	NA	NA	NA
Ab24_q15	B_balteatus	drone	field	arctic	0	5	182.156	0.206272	593.286	19	NA	NA	NA	5.41	NA	NA	NA	NA
Ab24_q15	B_balteatus	drone	field	arctic	0	35	182.264	1.21888	706.322	19	NA	NA	NA	5.41	NA	NA	NA	NA
Ab24_q15	B_balteatus	drone	field	arctic	0	24	182.55	0.131264	501.293	19	NA	NA	NA	5.41	NA	NA	NA	NA
Ab24_q15	B_balteatus	drone	field	arctic	0	45	183.707	0.156267	197.807	19	NA	NA	NA	5.41	NA	NA	NA	NA
Ab24_q15	B_balteatus	drone	field	arctic	0	34	184.49	0.275029	368.726	19	NA	NA	NA	5.41	NA	NA	NA	NA
Ab24_q15	B_balteatus	drone	field	arctic	0	48	184.871	0.156267	335.002	19	NA	NA	NA	5.41	NA	NA	NA	NA
Ab24_q15	B_balteatus	drone	field	arctic	0	39	187.823	1.98771	687.338	19	NA	NA	NA	5.41	NA	NA	NA	NA
Ab24_q15	B_balteatus	drone	field	arctic	0	7	190.294	0.881343	665.232	19	NA	NA	NA	5.41	NA	NA	NA	NA
Ab24_q15	B_balteatus	drone	field	arctic	0	2	194.014	0.143765	438.599	19	NA	NA	NA	5.41	NA	NA	NA	NA
Ab24_q15	B_balteatus	drone	field	arctic	0	25	194.313	0.931349	669.353	19	NA	NA	NA	5.41	NA	NA	NA	NA
Ab24_q15	B_balteatus	drone	field	arctic	0	26	195.061	0.575061	541.646	19	NA	NA	NA	5.41	NA	NA	NA	NA
Ab24_q15	B_balteatus	drone	field	arctic	0	44	195.666	0.106261	303.003	19	NA	NA	NA	5.41	NA	NA	NA	NA
Ab24_q15	B_balteatus	drone	field	arctic	0	6	198.606	0.581311	527.564	19	NA	NA	NA	5.41	NA	NA	NA	NA
Ab24_q15	B_balteatus	drone	field	arctic	0	47	200.54	0.206272	260.825	19	NA	NA	NA	5.41	NA	NA	NA	NA
Ab24_q15	B_balteatus	drone	field	arctic	0	15	202.041	0.312533	869.198	19	NA	NA	NA	5.41	NA	NA	NA	NA
Ab24_q15	B_balteatus	drone	field	arctic	0	33	203.866	0.231274	148.313	19	NA	NA	NA	5.41	NA	NA	NA	NA
Ab24_q15	B_balteatus	drone	field	arctic	0	37	204.942	0.175019	95.1545	19	NA	NA	NA	5.41	NA	NA	NA	NA
Ab24_q15	B_balteatus	drone	field	arctic	0	11	205.581	0.162517	277.641	19	NA	NA	NA	5.41	NA	NA	NA	NA
Ab24_q15	B_balteatus	drone	field	arctic	0	53	211.306	1.25638	789.888	19	NA	NA	NA	5.41	NA	NA	NA	NA
Ab24_q15	B_balteatus	drone	field	arctic	0	1	212.809	0.237525	431.402	19	NA	NA	NA	5.41	NA	NA	NA	NA
Ab24_q15	B_balteatus	drone	field	arctic	0	52	213.262	0.181269	397.352	19	NA	NA	NA	5.41	NA	NA	NA	NA
Ab24_q15	B_balteatus	drone	field	arctic	0	55	213.398	0.38129	509.715	19	NA	NA	NA	5.41	NA	NA	NA	NA
Ab24_q15	B_balteatus	drone	field	arctic	0	57	213.561	0.106261	39.3148	19	NA	NA	NA	5.41	NA	NA	NA	NA
Ab24_q15	B_balteatus	drone	field	arctic	0	18	223.31	0.237525	352.229	19	NA	NA	NA	5.41	NA	NA	NA	NA
Ab24_q15	B_balteatus	drone	field	arctic	0	64	226.254	0.275029	58.6008	19	NA	NA	NA	5.41	NA	NA	NA	NA
Ab24_q15	B_balteatus	drone	field	arctic	0	59	229.07	1.4564	554.242	19	NA	NA	NA	5.41	NA	NA	NA	NA
Ab24_q15	B_balteatus	drone	field	arctic	0	31	231.268	0.768831	456.167	19	NA	NA	NA	5.41	NA	NA	NA	NA
Ab24_q15	B_balteatus	drone	field	arctic	0	61	232.946	0.143765	46.7394	19	NA	NA	NA	5.41	NA	NA	NA	NA
Ab24_q15	B_balteatus	drone	field	arctic	0	40	240.732	0.262528	465.62	19	NA	NA	NA	5.41	NA	NA	NA	NA
Ab24_q15	B_balteatus	drone	field	arctic	0	32	243.606	0.693823	89.7207	19	NA	NA	NA	5.41	NA	NA	NA	NA
Ab24_q15	B_balteatus	drone	field	arctic	0	60	246.61	0.293781	32.5737	19	NA	NA	NA	5.41	NA	NA	NA	NA
Ab24_q15	B_balteatus	drone	field	arctic	0	28	248.907	0.106261	151.501	19	NA	NA	NA	5.41	NA	NA	NA	NA
Ab24_q15	B_balteatus	drone	field	arctic	0	22	257.427	0.28128	475.516	19	NA	NA	NA	5.41	NA	NA	NA	NA
Ab24_q15	B_balteatus	drone	field	arctic	0	46	260.739	0.193771	196.145	19	NA	NA	NA	5.41	NA	NA	NA	NA
Ab24_q15	B_balteatus	drone	field	arctic	0	54	262.285	0.181269	218.838	19	NA	NA	NA	5.41	NA	NA	NA	NA
Ab24_q15	B_balteatus	drone	field	arctic	0	20	264.004	0.225024	502.472	19	NA	NA	NA	5.41	NA	NA	NA	NA
Ab24_q15	B_balteatus	drone	field	arctic	0	49	279.086	0.231274	425.023	19	NA	NA	NA	5.41	NA	NA	NA	NA
Ab24_q15	B_balteatus	drone	field	arctic	0	23	283.359	0.0937599	254.868	19	NA	NA	NA	5.41	NA	NA	NA	NA
Ab24_q15	B_balteatus	drone	field	arctic	0	21	286.881	0.131264	189.999	19	NA	NA	NA	5.41	NA	NA	NA	NA
Ab24_q15	B_balteatus	drone	field	arctic	0	13	292.41	0.118763	47.8665	19	NA	NA	NA	5.41	NA	NA	NA	NA
Ab24_q15	B_balteatus	drone	field	arctic	1	41	458.668	0.293781	106.259	19	NA	NA	NA	5.41	NA	NA	NA	NA
Ab24_q15	B_balteatus	drone	field	arctic	1	63	466.202	0.243776	64.2026	19	NA	NA	NA	5.41	NA	NA	NA	NA
Ab24_q15	B_balteatus	drone	field	arctic	1	56	469.467	0.212522	69.4303	19	NA	NA	NA	5.41	NA	NA	NA	NA
Ab24_q15	B_balteatus	drone	field	arctic	1	30	526.327	0.175019	66.7162	19	NA	NA	NA	5.41	NA	NA	NA	NA
Ab24_q15	B_balteatus	drone	field	arctic	1	38	616.043	0.131264	77.4981	19	NA	NA	NA	5.41	NA	NA	NA	NA
Ab24_q15	B_balteatus	drone	field	arctic	1	62	764.803	0.18752	80.6523	19	NA	NA	NA	5.41	NA	NA	NA	NA
Ab24_q11	B_balteatus	queen	field	arctic	0	5	119.794	0.231284	123.036	25.2	NA	NA	NA	7.16	0.652	NA	NA	NA
Ab24_q11	B_balteatus	queen	field	arctic	0	22	131.355	0.831374	282.053	25.2	NA	NA	NA	7.16	0.652	NA	NA	NA
Ab24_q11	B_balteatus	queen	field	arctic	0	7	135.549	0.600089	319.215	25.2	NA	NA	NA	7.16	0.652	NA	NA	NA
Ab24_q11	B_balteatus	queen	field	arctic	0	9	136.006	0.118768	246.81	25.2	NA	NA	NA	7.16	0.652	NA	NA	NA
Ab24_q11	B_balteatus	queen	field	arctic	0	8	142.075	1.52523	732.265	25.2	NA	NA	NA	7.16	0.652	NA	NA	NA
Ab24_q11	B_balteatus	queen	field	arctic	0	10	144.401	3.6818	643.659	25.2	NA	NA	NA	7.16	0.652	NA	NA	NA
Ab24_q11	B_balteatus	queen	field	arctic	0	19	152.805	0.756363	477.631	25.2	NA	NA	NA	7.16	0.652	NA	NA	NA
Ab24_q11	B_balteatus	queen	field	arctic	0	11	158.659	0.918887	649.324	25.2	NA	NA	NA	7.16	0.652	NA	NA	NA
Ab24_q11	B_balteatus	queen	field	arctic	0	12	162.748	2.66915	537.301	25.2	NA	NA	NA	7.16	0.652	NA	NA	NA
Ab24_q11	B_balteatus	queen	field	arctic	0	20	163.43	0.843876	894.127	25.2	NA	NA	NA	7.16	0.652	NA	NA	NA
Ab24_q11	B_balteatus	queen	field	arctic	0	24	165.993	1.23143	419.048	25.2	NA	NA	NA	7.16	0.652	NA	NA	NA
Ab24_q11	B_balteatus	queen	field	arctic	0	13	166.202	1.80027	1165.21	25.2	NA	NA	NA	7.16	0.652	NA	NA	NA
Ab24_q11	B_balteatus	queen	field	arctic	0	6	167.18	1.35645	521.417	25.2	NA	NA	NA	7.16	0.652	NA	NA	NA
Ab24_q11	B_balteatus	queen	field	arctic	0	14	168.728	0.106266	288.927	25.2	NA	NA	NA	7.16	0.652	NA	NA	NA
Ab24_q11	B_balteatus	queen	field	arctic	0	15	169.682	2.47537	772.693	25.2	NA	NA	NA	7.16	0.652	NA	NA	NA
Ab24_q11	B_balteatus	queen	field	arctic	0	1	171.214	0.193779	386.002	25.2	NA	NA	NA	7.16	0.652	NA	NA	NA
Ab24_q11	B_balteatus	queen	field	arctic	0	17	173.278	3.44426	1261.94	25.2	NA	NA	NA	7.16	0.652	NA	NA	NA
Ab24_q11	B_balteatus	queen	field	arctic	0	5	174.838	2.64456	693.036	25.2	NA	NA	NA	7.16	0.652	NA	NA	NA
Ab24_q11	B_balteatus	queen	field	arctic	0	27	177.07	3.38175	1168.11	25.2	NA	NA	NA	7.16	0.652	NA	NA	NA
Ab24_q11	B_balteatus	queen	field	arctic	0	18	181.046	0.437565	723.036	25.2	NA	NA	NA	7.16	0.652	NA	NA	NA
Ab24_q11	B_balteatus	queen	field	arctic	0	11	181.809	1.3129	500.41	25.2	NA	NA	NA	7.16	0.652	NA	NA	NA
Ab24_q11	B_balteatus	queen	field	arctic	0	3	183.398	10.4828	845.33	25.2	NA	NA	NA	7.16	0.652	NA	NA	NA
Ab24_q11	B_balteatus	queen	field	arctic	0	16	183.517	0.26879	250.357	25.2	NA	NA	NA	7.16	0.652	NA	NA	NA
Ab24_q11	B_balteatus	queen	field	arctic	0	21	185.782	2.71915	859.829	25.2	NA	NA	NA	7.16	0.652	NA	NA	NA
Ab24_q11	B_balteatus	queen	field	arctic	0	2	189.303	0.506325	908.184	25.2	NA	NA	NA	7.16	0.652	NA	NA	NA
Ab24_q11	B_balteatus	queen	field	arctic	0	23	191.996	1.46272	520.951	25.2	NA	NA	NA	7.16	0.652	NA	NA	NA
Ab24_q11	B_balteatus	queen	field	arctic	0	8	192.087	0.13129	215.196	25.2	NA	NA	NA	7.16	0.652	NA	NA	NA
Ab24_q11	B_balteatus	queen	field	arctic	0	9	198.764	2.23818	780.612	25.2	NA	NA	NA	7.16	0.652	NA	NA	NA
Ab24_q11	B_balteatus	queen	field	arctic	0	2	201.434	1.07533	769.761	25.2	NA	NA	NA	7.16	0.652	NA	NA	NA
Ab24_q11	B_balteatus	queen	field	arctic	0	26	205.785	1.0064	855.558	25.2	NA	NA	NA	7.16	0.652	NA	NA	NA
Ab24_q11	B_balteatus	queen	field	arctic	0	4	208.46	0.293794	123.351	25.2	NA	NA	NA	7.16	0.652	NA	NA	NA
Ab24_q11	B_balteatus	queen	field	arctic	0	3	209.877	0.987801	1307.7	25.2	NA	NA	NA	7.16	0.652	NA	NA	NA
Ab24_q11	B_balteatus	queen	field	arctic	0	4	217.922	0.900274	1333.92	25.2	NA	NA	NA	7.16	0.652	NA	NA	NA
Ab24_q11	B_balteatus	queen	field	arctic	0	6	223.489	0.39387	732.709	25.2	NA	NA	NA	7.16	0.652	NA	NA	NA
Ab24_q11	B_balteatus	queen	field	arctic	0	7	230.162	1.02531	1139.36	25.2	NA	NA	NA	7.16	0.652	NA	NA	NA
Ab24_q11	B_balteatus	queen	field	arctic	0	10	238.229	0.900274	320.58	25.2	NA	NA	NA	7.16	0.652	NA	NA	NA
Ab24_q11	B_balteatus	queen	field	arctic	0	1	306.262	1.73178	976.039	25.2	NA	NA	NA	7.16	0.652	NA	NA	NA
Ab24_q11	B_balteatus	queen	field	arctic	0	25	500.418	0.125019	425.375	25.2	NA	NA	NA	7.16	0.652	NA	NA	NA
Ab24_q18	B_balteatus	queen	field	arctic	0	25	108.775	0.106261	136.049	26.3	NA	NA	NA	6.59	NA	NA	NA	NA
Ab24_q18	B_balteatus	queen	field	arctic	0	6	116.173	2.319	658.262	26.3	NA	NA	NA	6.59	NA	NA	NA	NA
Ab24_q18	B_balteatus	queen	field	arctic	0	36	123.637	0.112512	195.986	26.3	NA	NA	NA	6.59	NA	NA	NA	NA
Ab24_q18	B_balteatus	queen	field	arctic	0	5	131.407	3.03782	666.38	26.3	NA	NA	NA	6.59	NA	NA	NA	NA
Ab24_q18	B_balteatus	queen	field	arctic	0	4	140.348	0.218773	118.728	26.3	NA	NA	NA	6.59	NA	NA	NA	NA
Ab24_q18	B_balteatus	queen	field	arctic	0	2	144.172	2.25024	564.877	26.3	NA	NA	NA	6.59	NA	NA	NA	NA
Ab24_q18	B_balteatus	queen	field	arctic	0	13	150.589	0.28753	768.055	26.3	NA	NA	NA	6.59	NA	NA	NA	NA
Ab24_q18	B_balteatus	queen	field	arctic	0	3	151.19	0.350037	151.111	26.3	NA	NA	NA	6.59	NA	NA	NA	NA
Ab24_q18	B_balteatus	queen	field	arctic	0	38	152.518	4.09418	356.544	26.3	NA	NA	NA	6.59	NA	NA	NA	NA
Ab24_q18	B_balteatus	queen	field	arctic	0	1	160.726	0.28128	325.827	26.3	NA	NA	NA	6.59	NA	NA	NA	NA
Ab24_q18	B_balteatus	queen	field	arctic	0	23	162.084	0.131264	82.5804	26.3	NA	NA	NA	6.59	NA	NA	NA	NA
Ab24_q18	B_balteatus	queen	field	arctic	0	39	164.52	0.700074	384.72	26.3	NA	NA	NA	6.59	NA	NA	NA	NA
Ab24_q18	B_balteatus	queen	field	arctic	0	15	165.505	0.581311	660.787	26.3	NA	NA	NA	6.59	NA	NA	NA	NA
Ab24_q18	B_balteatus	queen	field	arctic	0	14	167.766	3.23784	785.89	26.3	NA	NA	NA	6.59	NA	NA	NA	NA
Ab24_q18	B_balteatus	queen	field	arctic	0	35	173.378	0.175019	494.562	26.3	NA	NA	NA	6.59	NA	NA	NA	NA
Ab24_q18	B_balteatus	queen	field	arctic	0	27	173.436	0.112512	116.554	26.3	NA	NA	NA	6.59	NA	NA	NA	NA
Ab24_q18	B_balteatus	queen	field	arctic	0	12	175.597	1.66893	420.989	26.3	NA	NA	NA	6.59	NA	NA	NA	NA
Ab24_q18	B_balteatus	queen	field	arctic	0	8	179.252	1.51266	205.91	26.3	NA	NA	NA	6.59	NA	NA	NA	NA
Ab24_q18	B_balteatus	queen	field	arctic	0	9	181.256	0.781333	307.181	26.3	NA	NA	NA	6.59	NA	NA	NA	NA
Ab24_q18	B_balteatus	queen	field	arctic	0	7	183.179	0.137515	223.983	26.3	NA	NA	NA	6.59	NA	NA	NA	NA
Ab24_q18	B_balteatus	queen	field	arctic	0	24	183.495	0.0937599	228.893	26.3	NA	NA	NA	6.59	NA	NA	NA	NA
Ab24_q18	B_balteatus	queen	field	arctic	0	10	183.808	0.462549	328.533	26.3	NA	NA	NA	6.59	NA	NA	NA	NA
Ab24_q18	B_balteatus	queen	field	arctic	0	33	185.589	0.293781	355.836	26.3	NA	NA	NA	6.59	NA	NA	NA	NA
Ab24_q18	B_balteatus	queen	field	arctic	0	21	186.074	0.118763	85.538	26.3	NA	NA	NA	6.59	NA	NA	NA	NA
Ab24_q18	B_balteatus	queen	field	arctic	0	17	188.37	0.331285	336.766	26.3	NA	NA	NA	6.59	NA	NA	NA	NA
Ab24_q18	B_balteatus	queen	field	arctic	0	20	189.776	0.118763	91.5066	26.3	NA	NA	NA	6.59	NA	NA	NA	NA
Ab24_q18	B_balteatus	queen	field	arctic	0	22	190.959	0.175019	138.607	26.3	NA	NA	NA	6.59	NA	NA	NA	NA
Ab24_q18	B_balteatus	queen	field	arctic	0	34	193.261	0.456298	687.951	26.3	NA	NA	NA	6.59	NA	NA	NA	NA
Ab24_q18	B_balteatus	queen	field	arctic	0	29	197.117	0.275029	175.445	26.3	NA	NA	NA	6.59	NA	NA	NA	NA
Ab24_q18	B_balteatus	queen	field	arctic	0	28	198.023	0.131264	78.7303	26.3	NA	NA	NA	6.59	NA	NA	NA	NA
Ab24_q18	B_balteatus	queen	field	arctic	0	18	204.524	1.51891	399.993	26.3	NA	NA	NA	6.59	NA	NA	NA	NA
Ab24_q18	B_balteatus	queen	field	arctic	0	11	206.06	0.612565	246.39	26.3	NA	NA	NA	6.59	NA	NA	NA	NA
Ab24_q18	B_balteatus	queen	field	arctic	0	16	206.503	0.250026	228.529	26.3	NA	NA	NA	6.59	NA	NA	NA	NA
Ab24_q18	B_balteatus	queen	field	arctic	0	19	209.044	0.481301	423.317	26.3	NA	NA	NA	6.59	NA	NA	NA	NA
Ab24_q18	B_balteatus	queen	field	arctic	0	41	211.92	0.118763	331.393	26.3	NA	NA	NA	6.59	NA	NA	NA	NA
Ab24_q18	B_balteatus	queen	field	arctic	0	31	212.897	1.19388	662.65	26.3	NA	NA	NA	6.59	NA	NA	NA	NA
Ab24_q18	B_balteatus	queen	field	arctic	0	30	222.22	2.23774	325.672	26.3	NA	NA	NA	6.59	NA	NA	NA	NA
Ab24_q18	B_balteatus	queen	field	arctic	0	26	223.359	0.462549	152.906	26.3	NA	NA	NA	6.59	NA	NA	NA	NA
Ab24_q18	B_balteatus	queen	field	arctic	0	32	223.708	0.200021	349.276	26.3	NA	NA	NA	6.59	NA	NA	NA	NA
Ab24_q18	B_balteatus	queen	field	arctic	0	37	279.775	0.100011	140.654	26.3	NA	NA	NA	6.59	NA	NA	NA	NA
Ab24_q18	B_balteatus	queen	field	arctic	0	40	287.604	0.512554	403.156	26.3	NA	NA	NA	6.59	NA	NA	NA	NA
Ab24_q2	B_balteatus	queen	field	arctic	0	28	114.553	0.318784	376.437	18.3	NA	NA	NA	6.61	NA	NA	NA	NA
Ab24_q2	B_balteatus	queen	field	arctic	0	12	135.405	1.3939	762.115	18.3	NA	NA	NA	6.61	NA	NA	NA	NA
Ab24_q2	B_balteatus	queen	field	arctic	0	3	136.666	0.225024	506.077	18.3	NA	NA	NA	6.61	NA	NA	NA	NA
Ab24_q2	B_balteatus	queen	field	arctic	0	13	140.918	0.162517	281.655	18.3	NA	NA	NA	6.61	NA	NA	NA	NA
Ab24_q2	B_balteatus	queen	field	arctic	0	36	146.532	0.131264	175.293	18.3	NA	NA	NA	6.61	NA	NA	NA	NA
Ab24_q2	B_balteatus	queen	field	arctic	0	6	147.33	0.231274	537.82	18.3	NA	NA	NA	6.61	NA	NA	NA	NA
Ab24_q2	B_balteatus	queen	field	arctic	0	37	151.241	0.693823	428.341	18.3	NA	NA	NA	6.61	NA	NA	NA	NA
Ab24_q2	B_balteatus	queen	field	arctic	0	9	154.084	0.193771	631.802	18.3	NA	NA	NA	6.61	NA	NA	NA	NA
Ab24_q2	B_balteatus	queen	field	arctic	0	38	155.555	0.275029	570.917	18.3	NA	NA	NA	6.61	NA	NA	NA	NA
Ab24_q2	B_balteatus	queen	field	arctic	0	35	155.774	0.350037	309.902	18.3	NA	NA	NA	6.61	NA	NA	NA	NA
Ab24_q2	B_balteatus	queen	field	arctic	0	14	156.654	0.362538	890.973	18.3	NA	NA	NA	6.61	NA	NA	NA	NA
Ab24_q2	B_balteatus	queen	field	arctic	0	17	157.203	0.393792	422.141	18.3	NA	NA	NA	6.61	NA	NA	NA	NA
Ab24_q2	B_balteatus	queen	field	arctic	0	31	161.096	0.993855	1008.38	18.3	NA	NA	NA	6.61	NA	NA	NA	NA
Ab24_q2	B_balteatus	queen	field	arctic	0	39	161.742	1.07511	486.008	18.3	NA	NA	NA	6.61	NA	NA	NA	NA
Ab24_q2	B_balteatus	queen	field	arctic	0	5	168.559	0.912597	701.776	18.3	NA	NA	NA	6.61	NA	NA	NA	NA
Ab24_q2	B_balteatus	queen	field	arctic	0	22	170.601	0.787583	530.775	18.3	NA	NA	NA	6.61	NA	NA	NA	NA
Ab24_q2	B_balteatus	queen	field	arctic	0	30	172.918	0.425045	596.614	18.3	NA	NA	NA	6.61	NA	NA	NA	NA
Ab24_q2	B_balteatus	queen	field	arctic	0	7	181.216	1.51891	979.198	18.3	NA	NA	NA	6.61	NA	NA	NA	NA
Ab24_q2	B_balteatus	queen	field	arctic	0	16	183.146	0.200021	284.246	18.3	NA	NA	NA	6.61	NA	NA	NA	NA
Ab24_q2	B_balteatus	queen	field	arctic	0	19	183.204	0.875093	532.718	18.3	NA	NA	NA	6.61	NA	NA	NA	NA
Ab24_q2	B_balteatus	queen	field	arctic	0	21	183.754	0.181269	260.281	18.3	NA	NA	NA	6.61	NA	NA	NA	NA
Ab24_q2	B_balteatus	queen	field	arctic	0	8	193.761	0.993855	741.816	18.3	NA	NA	NA	6.61	NA	NA	NA	NA
Ab24_q2	B_balteatus	queen	field	arctic	0	11	195.556	0.331285	348.765	18.3	NA	NA	NA	6.61	NA	NA	NA	NA
Ab24_q2	B_balteatus	queen	field	arctic	0	23	195.731	1.48141	806.461	18.3	NA	NA	NA	6.61	NA	NA	NA	NA
Ab24_q2	B_balteatus	queen	field	arctic	0	25	202.629	1.10637	569.189	18.3	NA	NA	NA	6.61	NA	NA	NA	NA
Ab24_q2	B_balteatus	queen	field	arctic	0	4	202.783	0.218773	881.187	18.3	NA	NA	NA	6.61	NA	NA	NA	NA
Ab24_q2	B_balteatus	queen	field	arctic	0	29	205.399	0.831338	570.232	18.3	NA	NA	NA	6.61	NA	NA	NA	NA
Ab24_q2	B_balteatus	queen	field	arctic	0	34	218.74	0.125013	117.009	18.3	NA	NA	NA	6.61	NA	NA	NA	NA
Ab24_q2	B_balteatus	queen	field	arctic	0	20	219.44	0.243776	327.946	18.3	NA	NA	NA	6.61	NA	NA	NA	NA
Ab24_q2	B_balteatus	queen	field	arctic	0	1	226.578	0.162517	539.852	18.3	NA	NA	NA	6.61	NA	NA	NA	NA
Ab24_q2	B_balteatus	queen	field	arctic	0	2	228.492	0.181269	475.83	18.3	NA	NA	NA	6.61	NA	NA	NA	NA
Ab24_q2	B_balteatus	queen	field	arctic	0	18	242.948	0.625066	338.75	18.3	NA	NA	NA	6.61	NA	NA	NA	NA
Ab24_q2	B_balteatus	queen	field	arctic	0	10	243.599	0.156267	278.382	18.3	NA	NA	NA	6.61	NA	NA	NA	NA
Ab24_q2	B_balteatus	queen	field	arctic	0	15	246.312	0.531306	186.112	18.3	NA	NA	NA	6.61	NA	NA	NA	NA
Ab24_q2	B_balteatus	queen	field	arctic	0	26	262.419	0.318784	168.521	18.3	NA	NA	NA	6.61	NA	NA	NA	NA
Ab24_q2	B_balteatus	queen	field	arctic	0	24	275.071	0.162517	108.784	18.3	NA	NA	NA	6.61	NA	NA	NA	NA
Ab24_q2	B_balteatus	queen	field	arctic	0	32	276.684	0.193771	93.9154	18.3	NA	NA	NA	6.61	NA	NA	NA	NA
Ab24_q2	B_balteatus	queen	field	arctic	1	27	355.189	0.162517	60.152	18.3	NA	NA	NA	6.61	NA	NA	NA	NA
Ab24_q2	B_balteatus	queen	field	arctic	1	33	568.428	0.325034	197.969	18.3	NA	NA	NA	6.61	NA	NA	NA	NA
Ab24_q5	B_balteatus	queen	field	arctic	0	13	121.273	0.11876	331.671	24.4	NA	NA	NA	7.32	NA	NA	NA	NA
Ab24_q5	B_balteatus	queen	field	arctic	0	11	127.563	0.293774	543.978	24.4	NA	NA	NA	7.32	NA	NA	NA	NA
Ab24_q5	B_balteatus	queen	field	arctic	0	24	131.611	0.456287	515.739	24.4	NA	NA	NA	7.32	NA	NA	NA	NA
Ab24_q5	B_balteatus	queen	field	arctic	0	5	146.092	0.11876	591.1	24.4	NA	NA	NA	7.32	NA	NA	NA	NA
Ab24_q5	B_balteatus	queen	field	arctic	0	19	151.032	0.162513	211.365	24.4	NA	NA	NA	7.32	NA	NA	NA	NA
Ab24_q5	B_balteatus	queen	field	arctic	0	20	155.475	0.325027	643.321	24.4	NA	NA	NA	7.32	NA	NA	NA	NA
Ab24_q5	B_balteatus	queen	field	arctic	0	10	158.565	1.11884	834.132	24.4	NA	NA	NA	7.32	NA	NA	NA	NA
Ab24_q5	B_balteatus	queen	field	arctic	0	7	160.893	0.100008	411.917	24.4	NA	NA	NA	7.32	NA	NA	NA	NA
Ab24_q5	B_balteatus	queen	field	arctic	0	17	162.451	0.131261	665.356	24.4	NA	NA	NA	7.32	NA	NA	NA	NA
Ab24_q5	B_balteatus	queen	field	arctic	0	23	169.425	0.225018	700.868	24.4	NA	NA	NA	7.32	NA	NA	NA	NA
Ab24_q5	B_balteatus	queen	field	arctic	0	15	176.487	0.106259	226.845	24.4	NA	NA	NA	7.32	NA	NA	NA	NA
Ab24_q5	B_balteatus	queen	field	arctic	0	21	176.805	0.181265	328.855	24.4	NA	NA	NA	7.32	NA	NA	NA	NA
Ab24_q5	B_balteatus	queen	field	arctic	0	3	189.227	0.106259	35.618	24.4	NA	NA	NA	7.32	NA	NA	NA	NA
Ab24_q5	B_balteatus	queen	field	arctic	0	1	189.691	0.106259	143.439	24.4	NA	NA	NA	7.32	NA	NA	NA	NA
Ab24_q5	B_balteatus	queen	field	arctic	0	4	200.585	0.100008	412.054	24.4	NA	NA	NA	7.32	NA	NA	NA	NA
Ab24_q5	B_balteatus	queen	field	arctic	0	6	208.655	0.762563	314.903	24.4	NA	NA	NA	7.32	NA	NA	NA	NA
Ab24_q5	B_balteatus	queen	field	arctic	0	14	214.506	0.231269	424.403	24.4	NA	NA	NA	7.32	NA	NA	NA	NA
Ab24_q5	B_balteatus	queen	field	arctic	0	22	221.289	0.156263	224.137	24.4	NA	NA	NA	7.32	NA	NA	NA	NA
Ab24_q5	B_balteatus	queen	field	arctic	0	25	222.956	2.00641	732.78	24.4	NA	NA	NA	7.32	NA	NA	NA	NA
Ab24_q5	B_balteatus	queen	field	arctic	0	8	227.421	0.250021	44.5891	24.4	NA	NA	NA	7.32	NA	NA	NA	NA
Ab24_q5	B_balteatus	queen	field	arctic	0	2	228.268	0.225018	94.5918	24.4	NA	NA	NA	7.32	NA	NA	NA	NA
Ab24_q5	B_balteatus	queen	field	arctic	0	12	230.084	0.537544	660.894	24.4	NA	NA	NA	7.32	NA	NA	NA	NA
Ab24_q5	B_balteatus	queen	field	arctic	0	9	239.155	0.162513	167.31	24.4	NA	NA	NA	7.32	NA	NA	NA	NA
Ab24_q5	B_balteatus	queen	field	arctic	0	18	245.537	0.106259	37.11	24.4	NA	NA	NA	7.32	NA	NA	NA	NA
Ab24_q5	B_balteatus	queen	field	arctic	1	16	723.834	0.187515	53.8726	24.4	NA	NA	NA	7.32	NA	NA	NA	NA
Ab24_075	B_balteatus	worker	field	arctic	0	3	157.685	0.150028	300.974	19.7	27.9	36.7	28.3	4.46	0.161	0.018	0.08	0.063
Ab24_075	B_balteatus	worker	field	arctic	0	67	168.868	0.162531	253.745	19.7	27.9	36.7	28.3	4.46	0.161	0.018	0.08	0.063
Ab24_075	B_balteatus	worker	field	arctic	0	58	175.565	0.112521	203.663	19.7	27.9	36.7	28.3	4.46	0.161	0.018	0.08	0.063
Ab24_075	B_balteatus	worker	field	arctic	0	15	175.747	0.418829	250.784	19.7	27.9	36.7	28.3	4.46	0.161	0.018	0.08	0.063
Ab24_075	B_balteatus	worker	field	arctic	0	60	195.576	0.10627	203.555	19.7	27.9	36.7	28.3	4.46	0.161	0.018	0.08	0.063
Ab24_075	B_balteatus	worker	field	arctic	0	2	197.248	0.250047	227.701	19.7	27.9	36.7	28.3	4.46	0.161	0.018	0.08	0.063
Ab24_075	B_balteatus	worker	field	arctic	0	5	198.258	0.618867	193.365	19.7	27.9	36.7	28.3	4.46	0.161	0.018	0.08	0.063
Ab24_075	B_balteatus	worker	field	arctic	0	41	205.926	0.100019	43.7417	19.7	27.9	36.7	28.3	4.46	0.161	0.018	0.08	0.063
Ab24_075	B_balteatus	worker	field	arctic	0	22	208.207	0.375071	211.054	19.7	27.9	36.7	28.3	4.46	0.161	0.018	0.08	0.063
Ab24_075	B_balteatus	worker	field	arctic	0	6	211.955	1.15022	149.856	19.7	27.9	36.7	28.3	4.46	0.161	0.018	0.08	0.063
Ab24_075	B_balteatus	worker	field	arctic	1	42	214.383	0.112521	394.258	19.7	27.9	36.7	28.3	4.46	0.161	0.018	0.08	0.063
Ab24_075	B_balteatus	worker	field	arctic	0	16	215.169	1.0627	331.406	19.7	27.9	36.7	28.3	4.46	0.161	0.018	0.08	0.063
Ab24_075	B_balteatus	worker	field	arctic	0	25	217.96	0.218791	91.8436	19.7	27.9	36.7	28.3	4.46	0.161	0.018	0.08	0.063
Ab24_075	B_balteatus	worker	field	arctic	0	57	223.427	0.218791	200.543	19.7	27.9	36.7	28.3	4.46	0.161	0.018	0.08	0.063
Ab24_075	B_balteatus	worker	field	arctic	0	27	225.593	0.393825	294.307	19.7	27.9	36.7	28.3	4.46	0.161	0.018	0.08	0.063
Ab24_075	B_balteatus	worker	field	arctic	0	30	226.134	0.325062	323.056	19.7	27.9	36.7	28.3	4.46	0.161	0.018	0.08	0.063
Ab24_075	B_balteatus	worker	field	arctic	0	10	226.642	0.775147	387.925	19.7	27.9	36.7	28.3	4.46	0.161	0.018	0.08	0.063
Ab24_075	B_balteatus	worker	field	arctic	0	9	229.579	0.706384	383.127	19.7	27.9	36.7	28.3	4.46	0.161	0.018	0.08	0.063
Ab24_075	B_balteatus	worker	field	arctic	0	14	229.741	1.294	330.155	19.7	27.9	36.7	28.3	4.46	0.161	0.018	0.08	0.063
Ab24_075	B_balteatus	worker	field	arctic	0	63	230.707	0.337564	256.905	19.7	27.9	36.7	28.3	4.46	0.161	0.018	0.08	0.063
Ab24_075	B_balteatus	worker	field	arctic	0	32	231.253	0.256299	361.317	19.7	27.9	36.7	28.3	4.46	0.161	0.018	0.08	0.063
Ab24_075	B_balteatus	worker	field	arctic	0	23	231.569	0.287555	340.542	19.7	27.9	36.7	28.3	4.46	0.161	0.018	0.08	0.063
Ab24_075	B_balteatus	worker	field	arctic	0	17	232.916	1.20023	301.082	19.7	27.9	36.7	28.3	4.46	0.161	0.018	0.08	0.063
Ab24_075	B_balteatus	worker	field	arctic	0	7	235.799	1.30025	277.278	19.7	27.9	36.7	28.3	4.46	0.161	0.018	0.08	0.063
Ab24_075	B_balteatus	worker	field	arctic	0	21	236.347	0.556355	269.59	19.7	27.9	36.7	28.3	4.46	0.161	0.018	0.08	0.063
Ab24_075	B_balteatus	worker	field	arctic	0	19	238.364	0.718886	337.493	19.7	27.9	36.7	28.3	4.46	0.161	0.018	0.08	0.063
Ab24_075	B_balteatus	worker	field	arctic	0	61	240.379	0.15628	221.897	19.7	27.9	36.7	28.3	4.46	0.161	0.018	0.08	0.063
Ab24_075	B_balteatus	worker	field	arctic	0	65	242.615	0.512597	466.903	19.7	27.9	36.7	28.3	4.46	0.161	0.018	0.08	0.063
Ab24_075	B_balteatus	worker	field	arctic	0	18	243.641	0.606365	321.695	19.7	27.9	36.7	28.3	4.46	0.161	0.018	0.08	0.063
Ab24_075	B_balteatus	worker	field	arctic	0	34	244.44	0.325062	227.984	19.7	27.9	36.7	28.3	4.46	0.161	0.018	0.08	0.063
Ab24_075	B_balteatus	worker	field	arctic	0	70	246.065	0.381322	257.795	19.7	27.9	36.7	28.3	4.46	0.161	0.018	0.08	0.063
Ab24_075	B_balteatus	worker	field	arctic	0	8	246.104	0.987687	290.209	19.7	27.9	36.7	28.3	4.46	0.161	0.018	0.08	0.063
Ab24_075	B_balteatus	worker	field	arctic	0	20	247.346	0.7939	299.263	19.7	27.9	36.7	28.3	4.46	0.161	0.018	0.08	0.063
Ab24_075	B_balteatus	worker	field	arctic	0	11	247.57	0.837659	327.42	19.7	27.9	36.7	28.3	4.46	0.161	0.018	0.08	0.063
Ab24_075	B_balteatus	worker	field	arctic	0	68	247.704	0.306308	134.007	19.7	27.9	36.7	28.3	4.46	0.161	0.018	0.08	0.063
Ab24_075	B_balteatus	worker	field	arctic	0	62	247.928	0.206289	322.414	19.7	27.9	36.7	28.3	4.46	0.161	0.018	0.08	0.063
Ab24_075	B_balteatus	worker	field	arctic	0	1	248.044	0.337564	180.394	19.7	27.9	36.7	28.3	4.46	0.161	0.018	0.08	0.063
Ab24_075	B_balteatus	worker	field	arctic	0	48	249.158	0.462588	434.086	19.7	27.9	36.7	28.3	4.46	0.161	0.018	0.08	0.063
Ab24_075	B_balteatus	worker	field	arctic	0	12	252.067	0.643872	324.647	19.7	27.9	36.7	28.3	4.46	0.161	0.018	0.08	0.063
Ab24_075	B_balteatus	worker	field	arctic	0	36	253.046	0.193787	159.635	19.7	27.9	36.7	28.3	4.46	0.161	0.018	0.08	0.063
Ab24_075	B_balteatus	worker	field	arctic	0	45	254.311	0.168782	210.498	19.7	27.9	36.7	28.3	4.46	0.161	0.018	0.08	0.063
Ab24_075	B_balteatus	worker	field	arctic	0	31	255.83	0.693882	348.408	19.7	27.9	36.7	28.3	4.46	0.161	0.018	0.08	0.063
Ab24_075	B_balteatus	worker	field	arctic	0	28	256.808	0.618867	294.887	19.7	27.9	36.7	28.3	4.46	0.161	0.018	0.08	0.063
Ab24_075	B_balteatus	worker	field	arctic	0	64	256.918	0.818905	279.048	19.7	27.9	36.7	28.3	4.46	0.161	0.018	0.08	0.063
Ab24_075	B_balteatus	worker	field	arctic	0	66	258.348	0.312559	292.639	19.7	27.9	36.7	28.3	4.46	0.161	0.018	0.08	0.063
Ab24_075	B_balteatus	worker	field	arctic	0	56	258.552	0.112521	149.448	19.7	27.9	36.7	28.3	4.46	0.161	0.018	0.08	0.063
Ab24_075	B_balteatus	worker	field	arctic	0	24	259.047	0.118773	114.663	19.7	27.9	36.7	28.3	4.46	0.161	0.018	0.08	0.063
Ab24_075	B_balteatus	worker	field	arctic	0	43	260.541	0.431332	326.563	19.7	27.9	36.7	28.3	4.46	0.161	0.018	0.08	0.063
Ab24_075	B_balteatus	worker	field	arctic	0	35	260.995	0.168782	302.238	19.7	27.9	36.7	28.3	4.46	0.161	0.018	0.08	0.063
Ab24_075	B_balteatus	worker	field	arctic	0	51	261.21	0.131275	44.9123	19.7	27.9	36.7	28.3	4.46	0.161	0.018	0.08	0.063
Ab24_075	B_balteatus	worker	field	arctic	0	69	265.111	0.125024	135.876	19.7	27.9	36.7	28.3	4.46	0.161	0.018	0.08	0.063
Ab24_075	B_balteatus	worker	field	arctic	0	29	265.592	0.225043	222.332	19.7	27.9	36.7	28.3	4.46	0.161	0.018	0.08	0.063
Ab24_075	B_balteatus	worker	field	arctic	0	46	269.069	0.362569	356.544	19.7	27.9	36.7	28.3	4.46	0.161	0.018	0.08	0.063
Ab24_075	B_balteatus	worker	field	arctic	0	38	269.87	0.406327	401.825	19.7	27.9	36.7	28.3	4.46	0.161	0.018	0.08	0.063
Ab24_075	B_balteatus	worker	field	arctic	0	47	269.959	0.975185	300.46	19.7	27.9	36.7	28.3	4.46	0.161	0.018	0.08	0.063
Ab24_075	B_balteatus	worker	field	arctic	0	13	270.144	0.237545	195.794	19.7	27.9	36.7	28.3	4.46	0.161	0.018	0.08	0.063
Ab24_075	B_balteatus	worker	field	arctic	0	52	271.423	0.143777	47.4473	19.7	27.9	36.7	28.3	4.46	0.161	0.018	0.08	0.063
Ab24_075	B_balteatus	worker	field	arctic	0	39	272.913	0.593863	342.954	19.7	27.9	36.7	28.3	4.46	0.161	0.018	0.08	0.063
Ab24_075	B_balteatus	worker	field	arctic	0	40	272.933	0.306308	335.087	19.7	27.9	36.7	28.3	4.46	0.161	0.018	0.08	0.063
Ab24_075	B_balteatus	worker	field	arctic	0	50	273.809	0.712635	311.514	19.7	27.9	36.7	28.3	4.46	0.161	0.018	0.08	0.063
Ab24_075	B_balteatus	worker	field	arctic	0	4	274.034	0.287555	69.5709	19.7	27.9	36.7	28.3	4.46	0.161	0.018	0.08	0.063
Ab24_075	B_balteatus	worker	field	arctic	0	37	274.896	0.300057	98.2531	19.7	27.9	36.7	28.3	4.46	0.161	0.018	0.08	0.063
Ab24_075	B_balteatus	worker	field	arctic	0	33	275.79	0.481341	365.202	19.7	27.9	36.7	28.3	4.46	0.161	0.018	0.08	0.063
Ab24_075	B_balteatus	worker	field	arctic	0	44	276.694	0.268801	256.797	19.7	27.9	36.7	28.3	4.46	0.161	0.018	0.08	0.063
Ab24_075	B_balteatus	worker	field	arctic	0	26	278.327	0.200038	305.727	19.7	27.9	36.7	28.3	4.46	0.161	0.018	0.08	0.063
Ab24_075	B_balteatus	worker	field	arctic	0	55	279.202	0.237545	149.522	19.7	27.9	36.7	28.3	4.46	0.161	0.018	0.08	0.063
Ab24_075	B_balteatus	worker	field	arctic	0	49	279.936	0.406327	401.215	19.7	27.9	36.7	28.3	4.46	0.161	0.018	0.08	0.063
Ab24_075	B_balteatus	worker	field	arctic	0	54	287.421	0.206289	76.1621	19.7	27.9	36.7	28.3	4.46	0.161	0.018	0.08	0.063
Ab24_075	B_balteatus	worker	field	arctic	0	59	290.881	0.187536	211.817	19.7	27.9	36.7	28.3	4.46	0.161	0.018	0.08	0.063
Ab24_075	B_balteatus	worker	field	arctic	1	53	930.909	0.118773	36.587	19.7	27.9	36.7	28.3	4.46	0.161	0.018	0.08	0.063
Ab24_083	B_balteatus	worker	field	arctic	0	60	135.786	0.137521	267.688	20.3	29.4	41.2	30.6	4.31	0.19	0.017	0.11	0.063
Ab24_083	B_balteatus	worker	field	arctic	1	50	135.932	0.106266	386.24	20.3	29.4	41.2	30.6	4.31	0.19	0.017	0.11	0.063
Ab24_083	B_balteatus	worker	field	arctic	0	8	154.265	0.150023	352.062	20.3	29.4	41.2	30.6	4.31	0.19	0.017	0.11	0.063
Ab24_083	B_balteatus	worker	field	arctic	0	40	180.779	0.550084	448.614	20.3	29.4	41.2	30.6	4.31	0.19	0.017	0.11	0.063
Ab24_083	B_balteatus	worker	field	arctic	0	19	182.501	0.368806	365.28	20.3	29.4	41.2	30.6	4.31	0.19	0.017	0.11	0.063
Ab24_083	B_balteatus	worker	field	arctic	0	38	186.053	0.118768	420.625	20.3	29.4	41.2	30.6	4.31	0.19	0.017	0.11	0.063
Ab24_083	B_balteatus	worker	field	arctic	0	6	186.249	0.143772	250.413	20.3	29.4	41.2	30.6	4.31	0.19	0.017	0.11	0.063
Ab24_083	B_balteatus	worker	field	arctic	0	1	192.199	0.237536	291.277	20.3	29.4	41.2	30.6	4.31	0.19	0.017	0.11	0.063
Ab24_083	B_balteatus	worker	field	arctic	0	30	202.554	0.13127	163.022	20.3	29.4	41.2	30.6	4.31	0.19	0.017	0.11	0.063
Ab24_083	B_balteatus	worker	field	arctic	0	71	205.361	1.94405	642.028	20.3	29.4	41.2	30.6	4.31	0.19	0.017	0.11	0.063
Ab24_083	B_balteatus	worker	field	arctic	0	62	210.737	1.01265	394.594	20.3	29.4	41.2	30.6	4.31	0.19	0.017	0.11	0.063
Ab24_083	B_balteatus	worker	field	arctic	0	13	212.297	0.625095	712.094	20.3	29.4	41.2	30.6	4.31	0.19	0.017	0.11	0.063
Ab24_083	B_balteatus	worker	field	arctic	0	5	212.66	0.106266	202.748	20.3	29.4	41.2	30.6	4.31	0.19	0.017	0.11	0.063
Ab24_083	B_balteatus	worker	field	arctic	0	55	212.815	0.481323	373.331	20.3	29.4	41.2	30.6	4.31	0.19	0.017	0.11	0.063
Ab24_083	B_balteatus	worker	field	arctic	0	2	217.025	0.781369	571.729	20.3	29.4	41.2	30.6	4.31	0.19	0.017	0.11	0.063
Ab24_083	B_balteatus	worker	field	arctic	0	27	218.782	0.150023	341.549	20.3	29.4	41.2	30.6	4.31	0.19	0.017	0.11	0.063
Ab24_083	B_balteatus	worker	field	arctic	0	58	222.012	0.481323	339.082	20.3	29.4	41.2	30.6	4.31	0.19	0.017	0.11	0.063
Ab24_083	B_balteatus	worker	field	arctic	0	32	229	1.05641	775.666	20.3	29.4	41.2	30.6	4.31	0.19	0.017	0.11	0.063
Ab24_083	B_balteatus	worker	field	arctic	0	61	229.439	0.237536	463.408	20.3	29.4	41.2	30.6	4.31	0.19	0.017	0.11	0.063
Ab24_083	B_balteatus	worker	field	arctic	0	22	230.909	0.212532	455.534	20.3	29.4	41.2	30.6	4.31	0.19	0.017	0.11	0.063
Ab24_083	B_balteatus	worker	field	arctic	0	7	235.439	0.112517	208.769	20.3	29.4	41.2	30.6	4.31	0.19	0.017	0.11	0.063
Ab24_083	B_balteatus	worker	field	arctic	0	65	237.515	0.112517	446.666	20.3	29.4	41.2	30.6	4.31	0.19	0.017	0.11	0.063
Ab24_083	B_balteatus	worker	field	arctic	0	26	242.635	0.406312	440.975	20.3	29.4	41.2	30.6	4.31	0.19	0.017	0.11	0.063
Ab24_083	B_balteatus	worker	field	arctic	0	57	243.958	0.91889	358.94	20.3	29.4	41.2	30.6	4.31	0.19	0.017	0.11	0.063
Ab24_083	B_balteatus	worker	field	arctic	0	39	244.206	0.125019	293.207	20.3	29.4	41.2	30.6	4.31	0.19	0.017	0.11	0.063
Ab24_083	B_balteatus	worker	field	arctic	0	56	244.244	0.256289	355.318	20.3	29.4	41.2	30.6	4.31	0.19	0.017	0.11	0.063
Ab24_083	B_balteatus	worker	field	arctic	0	12	246.867	0.59384	386.932	20.3	29.4	41.2	30.6	4.31	0.19	0.017	0.11	0.063
Ab24_083	B_balteatus	worker	field	arctic	0	73	247.759	0.387559	318.815	20.3	29.4	41.2	30.6	4.31	0.19	0.017	0.11	0.063
Ab24_083	B_balteatus	worker	field	arctic	1	36	248.498	0.150023	178.435	20.3	29.4	41.2	30.6	4.31	0.19	0.017	0.11	0.063
Ab24_083	B_balteatus	worker	field	arctic	0	66	255.689	0.425065	389.734	20.3	29.4	41.2	30.6	4.31	0.19	0.017	0.11	0.063
Ab24_083	B_balteatus	worker	field	arctic	0	17	256.333	0.712608	643.518	20.3	29.4	41.2	30.6	4.31	0.19	0.017	0.11	0.063
Ab24_083	B_balteatus	worker	field	arctic	0	44	259.121	0.562585	493.139	20.3	29.4	41.2	30.6	4.31	0.19	0.017	0.11	0.063
Ab24_083	B_balteatus	worker	field	arctic	0	59	259.167	0.26254	284.201	20.3	29.4	41.2	30.6	4.31	0.19	0.017	0.11	0.063
Ab24_083	B_balteatus	worker	field	arctic	0	49	262.221	0.125019	188.716	20.3	29.4	41.2	30.6	4.31	0.19	0.017	0.11	0.063
Ab24_083	B_balteatus	worker	field	arctic	0	41	262.643	0.587589	499.214	20.3	29.4	41.2	30.6	4.31	0.19	0.017	0.11	0.063
Ab24_083	B_balteatus	worker	field	arctic	0	67	262.803	0.26254	325.575	20.3	29.4	41.2	30.6	4.31	0.19	0.017	0.11	0.063
Ab24_083	B_balteatus	worker	field	arctic	0	4	270.073	0.3313	424.363	20.3	29.4	41.2	30.6	4.31	0.19	0.017	0.11	0.063
Ab24_083	B_balteatus	worker	field	arctic	0	53	272.558	0.46257	430.778	20.3	29.4	41.2	30.6	4.31	0.19	0.017	0.11	0.063
Ab24_083	B_balteatus	worker	field	arctic	0	16	273.175	0.106266	271.607	20.3	29.4	41.2	30.6	4.31	0.19	0.017	0.11	0.063
Ab24_083	B_balteatus	worker	field	arctic	0	54	275.411	0.281293	427.235	20.3	29.4	41.2	30.6	4.31	0.19	0.017	0.11	0.063
Ab24_083	B_balteatus	worker	field	arctic	0	72	278.774	0.812623	424.522	20.3	29.4	41.2	30.6	4.31	0.19	0.017	0.11	0.063
Ab24_083	B_balteatus	worker	field	arctic	0	37	283.646	0.837627	467.674	20.3	29.4	41.2	30.6	4.31	0.19	0.017	0.11	0.063
Ab24_083	B_balteatus	worker	field	arctic	0	45	286.086	0.818874	480.179	20.3	29.4	41.2	30.6	4.31	0.19	0.017	0.11	0.063
Ab24_083	B_balteatus	worker	field	arctic	1	3	293.358	0.250038	180.396	20.3	29.4	41.2	30.6	4.31	0.19	0.017	0.11	0.063
Ab24_083	B_balteatus	worker	field	arctic	0	29	295.148	0.13127	176.044	20.3	29.4	41.2	30.6	4.31	0.19	0.017	0.11	0.063
Ab24_083	B_balteatus	worker	field	arctic	0	14	295.654	0.13127	88.963	20.3	29.4	41.2	30.6	4.31	0.19	0.017	0.11	0.063
Ab24_083	B_balteatus	worker	field	arctic	0	64	295.821	0.625095	477.658	20.3	29.4	41.2	30.6	4.31	0.19	0.017	0.11	0.063
Ab24_083	B_balteatus	worker	field	arctic	0	70	299.816	0.375057	262.218	20.3	29.4	41.2	30.6	4.31	0.19	0.017	0.11	0.063
Ab24_083	B_balteatus	worker	field	arctic	0	35	303.765	0.250038	303.962	20.3	29.4	41.2	30.6	4.31	0.19	0.017	0.11	0.063
Ab24_083	B_balteatus	worker	field	arctic	0	47	304.746	0.250038	435.708	20.3	29.4	41.2	30.6	4.31	0.19	0.017	0.11	0.063
Ab24_083	B_balteatus	worker	field	arctic	0	68	310.341	0.206281	362.616	20.3	29.4	41.2	30.6	4.31	0.19	0.017	0.11	0.063
Ab24_083	B_balteatus	worker	field	arctic	0	42	316.514	0.112517	72.4639	20.3	29.4	41.2	30.6	4.31	0.19	0.017	0.11	0.063
Ab24_083	B_balteatus	worker	field	arctic	0	34	317.012	0.206281	213.101	20.3	29.4	41.2	30.6	4.31	0.19	0.017	0.11	0.063
Ab24_083	B_balteatus	worker	field	arctic	0	46	321.525	0.13127	235.524	20.3	29.4	41.2	30.6	4.31	0.19	0.017	0.11	0.063
Ab24_083	B_balteatus	worker	field	arctic	0	10	323.949	0.312547	342.043	20.3	29.4	41.2	30.6	4.31	0.19	0.017	0.11	0.063
Ab24_083	B_balteatus	worker	field	arctic	0	21	324.738	0.337551	329.562	20.3	29.4	41.2	30.6	4.31	0.19	0.017	0.11	0.063
Ab24_083	B_balteatus	worker	field	arctic	0	11	326.905	0.162525	307.053	20.3	29.4	41.2	30.6	4.31	0.19	0.017	0.11	0.063
Ab24_083	B_balteatus	worker	field	arctic	0	23	336.379	0.218783	231.055	20.3	29.4	41.2	30.6	4.31	0.19	0.017	0.11	0.063
Ab24_083	B_balteatus	worker	field	arctic	0	28	339.418	0.218783	317.891	20.3	29.4	41.2	30.6	4.31	0.19	0.017	0.11	0.063
Ab24_083	B_balteatus	worker	field	arctic	0	51	342.222	0.568836	350.209	20.3	29.4	41.2	30.6	4.31	0.19	0.017	0.11	0.063
Ab24_083	B_balteatus	worker	field	arctic	0	52	348.756	0.343802	470.197	20.3	29.4	41.2	30.6	4.31	0.19	0.017	0.11	0.063
Ab24_083	B_balteatus	worker	field	arctic	0	20	356.038	0.13127	203.048	20.3	29.4	41.2	30.6	4.31	0.19	0.017	0.11	0.063
Ab24_083	B_balteatus	worker	field	arctic	0	69	357.912	0.106266	175.088	20.3	29.4	41.2	30.6	4.31	0.19	0.017	0.11	0.063
Ab24_083	B_balteatus	worker	field	arctic	0	9	357.953	0.218783	192.855	20.3	29.4	41.2	30.6	4.31	0.19	0.017	0.11	0.063
Ab24_083	B_balteatus	worker	field	arctic	0	25	362.892	0.162525	209.657	20.3	29.4	41.2	30.6	4.31	0.19	0.017	0.11	0.063
Ab24_083	B_balteatus	worker	field	arctic	0	33	368.802	0.13127	222.617	20.3	29.4	41.2	30.6	4.31	0.19	0.017	0.11	0.063
Ab24_083	B_balteatus	worker	field	arctic	0	24	369.488	0.125019	261.805	20.3	29.4	41.2	30.6	4.31	0.19	0.017	0.11	0.063
Ab24_083	B_balteatus	worker	field	arctic	0	31	369.647	0.106266	136.895	20.3	29.4	41.2	30.6	4.31	0.19	0.017	0.11	0.063
Ab24_083	B_balteatus	worker	field	arctic	0	63	385.596	0.137521	108.523	20.3	29.4	41.2	30.6	4.31	0.19	0.017	0.11	0.063
Ab24_083	B_balteatus	worker	field	arctic	0	18	388.617	0.106266	130.161	20.3	29.4	41.2	30.6	4.31	0.19	0.017	0.11	0.063
Ab24_083	B_balteatus	worker	field	arctic	1	43	400.657	0.212532	114.07	20.3	29.4	41.2	30.6	4.31	0.19	0.017	0.11	0.063
Ab24_083	B_balteatus	worker	field	arctic	0	48	409.647	0.100015	168.349	20.3	29.4	41.2	30.6	4.31	0.19	0.017	0.11	0.063
Ab24_083	B_balteatus	worker	field	arctic	1	15	592.747	0.20003	139.461	20.3	29.4	41.2	30.6	4.31	0.19	0.017	0.11	0.063
Ab24_088	B_balteatus	worker	field	arctic	0	23	117.315	0.150024	254.365	20.8	24	38.6	29.4	4.34	0.164	0.016	0.084	0.064
Ab24_088	B_balteatus	worker	field	arctic	0	34	133.333	0.656356	487.151	20.8	24	38.6	29.4	4.34	0.164	0.016	0.084	0.064
Ab24_088	B_balteatus	worker	field	arctic	0	29	133.515	0.137522	381.893	20.8	24	38.6	29.4	4.34	0.164	0.016	0.084	0.064
Ab24_088	B_balteatus	worker	field	arctic	0	49	134.614	0.275044	407.81	20.8	24	38.6	29.4	4.34	0.164	0.016	0.084	0.064
Ab24_088	B_balteatus	worker	field	arctic	0	3	136.3	1.81279	538.994	20.8	24	38.6	29.4	4.34	0.164	0.016	0.084	0.064
Ab24_088	B_balteatus	worker	field	arctic	0	31	139.249	0.37506	528.686	20.8	24	38.6	29.4	4.34	0.164	0.016	0.084	0.064
Ab24_088	B_balteatus	worker	field	arctic	0	30	139.99	0.337554	363.778	20.8	24	38.6	29.4	4.34	0.164	0.016	0.084	0.064
Ab24_088	B_balteatus	worker	field	arctic	0	4	144.299	0.512583	396.434	20.8	24	38.6	29.4	4.34	0.164	0.016	0.084	0.064
Ab24_088	B_balteatus	worker	field	arctic	0	6	146.146	1.20644	447.858	20.8	24	38.6	29.4	4.34	0.164	0.016	0.084	0.064
Ab24_088	B_balteatus	worker	field	arctic	0	13	146.492	0.568842	378.617	20.8	24	38.6	29.4	4.34	0.164	0.016	0.084	0.064
Ab24_088	B_balteatus	worker	field	arctic	0	25	148.491	0.362558	409.848	20.8	24	38.6	29.4	4.34	0.164	0.016	0.084	0.064
Ab24_088	B_balteatus	worker	field	arctic	0	51	148.978	2.91922	599.155	20.8	24	38.6	29.4	4.34	0.164	0.016	0.084	0.064
Ab24_088	B_balteatus	worker	field	arctic	0	1	149.686	0.206283	419.557	20.8	24	38.6	29.4	4.34	0.164	0.016	0.084	0.064
Ab24_088	B_balteatus	worker	field	arctic	0	32	151.029	0.425068	296.273	20.8	24	38.6	29.4	4.34	0.164	0.016	0.084	0.064
Ab24_088	B_balteatus	worker	field	arctic	0	45	152.102	0.300048	393.902	20.8	24	38.6	29.4	4.34	0.164	0.016	0.084	0.064
Ab24_088	B_balteatus	worker	field	arctic	0	37	153.734	0.568842	571.3	20.8	24	38.6	29.4	4.34	0.164	0.016	0.084	0.064
Ab24_088	B_balteatus	worker	field	arctic	0	27	160.309	0.593846	461.443	20.8	24	38.6	29.4	4.34	0.164	0.016	0.084	0.064
Ab24_088	B_balteatus	worker	field	arctic	0	2	162.243	0.468826	284.403	20.8	24	38.6	29.4	4.34	0.164	0.016	0.084	0.064
Ab24_088	B_balteatus	worker	field	arctic	0	20	163.47	1.61901	424.759	20.8	24	38.6	29.4	4.34	0.164	0.016	0.084	0.064
Ab24_088	B_balteatus	worker	field	arctic	0	7	165.674	0.275044	326.359	20.8	24	38.6	29.4	4.34	0.164	0.016	0.084	0.064
Ab24_088	B_balteatus	worker	field	arctic	0	28	167.813	2.85671	651.628	20.8	24	38.6	29.4	4.34	0.164	0.016	0.084	0.064
Ab24_088	B_balteatus	worker	field	arctic	0	38	168.376	1.11893	399.151	20.8	24	38.6	29.4	4.34	0.164	0.016	0.084	0.064
Ab24_088	B_balteatus	worker	field	arctic	0	43	171.018	0.356307	405.89	20.8	24	38.6	29.4	4.34	0.164	0.016	0.084	0.064
Ab24_088	B_balteatus	worker	field	arctic	0	11	171.083	0.331303	228.847	20.8	24	38.6	29.4	4.34	0.164	0.016	0.084	0.064
Ab24_088	B_balteatus	worker	field	arctic	0	24	171.177	0.12502	363.29	20.8	24	38.6	29.4	4.34	0.164	0.016	0.084	0.064
Ab24_088	B_balteatus	worker	field	arctic	0	17	171.647	0.837635	508.678	20.8	24	38.6	29.4	4.34	0.164	0.016	0.084	0.064
Ab24_088	B_balteatus	worker	field	arctic	0	8	173.057	0.325052	154.415	20.8	24	38.6	29.4	4.34	0.164	0.016	0.084	0.064
Ab24_088	B_balteatus	worker	field	arctic	0	14	173.117	0.318801	251.392	20.8	24	38.6	29.4	4.34	0.164	0.016	0.084	0.064
Ab24_088	B_balteatus	worker	field	arctic	0	26	173.172	0.31255	170.237	20.8	24	38.6	29.4	4.34	0.164	0.016	0.084	0.064
Ab24_088	B_balteatus	worker	field	arctic	0	52	173.737	0.293797	350.529	20.8	24	38.6	29.4	4.34	0.164	0.016	0.084	0.064
Ab24_088	B_balteatus	worker	field	arctic	0	39	174.045	0.593846	464.22	20.8	24	38.6	29.4	4.34	0.164	0.016	0.084	0.064
Ab24_088	B_balteatus	worker	field	arctic	0	9	178.61	0.268793	238.313	20.8	24	38.6	29.4	4.34	0.164	0.016	0.084	0.064
Ab24_088	B_balteatus	worker	field	arctic	0	5	181.519	0.31255	463.378	20.8	24	38.6	29.4	4.34	0.164	0.016	0.084	0.064
Ab24_088	B_balteatus	worker	field	arctic	0	10	181.976	0.212534	254.533	20.8	24	38.6	29.4	4.34	0.164	0.016	0.084	0.064
Ab24_088	B_balteatus	worker	field	arctic	0	15	183.564	0.625101	376.19	20.8	24	38.6	29.4	4.34	0.164	0.016	0.084	0.064
Ab24_088	B_balteatus	worker	field	arctic	0	44	189.65	0.487579	395.376	20.8	24	38.6	29.4	4.34	0.164	0.016	0.084	0.064
Ab24_088	B_balteatus	worker	field	arctic	0	40	190.114	0.487579	508.838	20.8	24	38.6	29.4	4.34	0.164	0.016	0.084	0.064
Ab24_088	B_balteatus	worker	field	arctic	0	36	193.283	0.318801	410.11	20.8	24	38.6	29.4	4.34	0.164	0.016	0.084	0.064
Ab24_088	B_balteatus	worker	field	arctic	0	41	193.325	0.43757	432.183	20.8	24	38.6	29.4	4.34	0.164	0.016	0.084	0.064
Ab24_088	B_balteatus	worker	field	arctic	0	50	193.63	0.412566	495.232	20.8	24	38.6	29.4	4.34	0.164	0.016	0.084	0.064
Ab24_088	B_balteatus	worker	field	arctic	0	16	193.816	0.750121	363.339	20.8	24	38.6	29.4	4.34	0.164	0.016	0.084	0.064
Ab24_088	B_balteatus	worker	field	arctic	0	12	194.346	0.31255	126.233	20.8	24	38.6	29.4	4.34	0.164	0.016	0.084	0.064
Ab24_088	B_balteatus	worker	field	arctic	0	22	194.899	0.668858	415.632	20.8	24	38.6	29.4	4.34	0.164	0.016	0.084	0.064
Ab24_088	B_balteatus	worker	field	arctic	0	35	199.077	0.243789	349.455	20.8	24	38.6	29.4	4.34	0.164	0.016	0.084	0.064
Ab24_088	B_balteatus	worker	field	arctic	0	21	202.591	0.137522	48.499	20.8	24	38.6	29.4	4.34	0.164	0.016	0.084	0.064
Ab24_088	B_balteatus	worker	field	arctic	0	33	202.806	0.337554	364.847	20.8	24	38.6	29.4	4.34	0.164	0.016	0.084	0.064
Ab24_088	B_balteatus	worker	field	arctic	0	18	206.795	0.256291	263.051	20.8	24	38.6	29.4	4.34	0.164	0.016	0.084	0.064
Ab24_088	B_balteatus	worker	field	arctic	0	19	209.748	0.300048	293.339	20.8	24	38.6	29.4	4.34	0.164	0.016	0.084	0.064
Ab24_088	B_balteatus	worker	field	arctic	0	48	234.101	0.443821	289.211	20.8	24	38.6	29.4	4.34	0.164	0.016	0.084	0.064
Ab24_088	B_balteatus	worker	field	arctic	0	53	246.574	0.606348	156.216	20.8	24	38.6	29.4	4.34	0.164	0.016	0.084	0.064
Ab24_088	B_balteatus	worker	field	arctic	0	47	261.112	0.393813	310.779	20.8	24	38.6	29.4	4.34	0.164	0.016	0.084	0.064
Ab24_088	B_balteatus	worker	field	arctic	0	46	266.567	0.318801	322.974	20.8	24	38.6	29.4	4.34	0.164	0.016	0.084	0.064
Ab24_088	B_balteatus	worker	field	arctic	0	42	278.243	0.337554	366.464	20.8	24	38.6	29.4	4.34	0.164	0.016	0.084	0.064
Ab24_088	B_balteatus	worker	field	arctic	1	54	567.306	0.362558	217.811	20.8	24	38.6	29.4	4.34	0.164	0.016	0.084	0.064
Ab24_063	B_bohemicus	drone	field	generalist	0	29	113.999	0.143766	263.832	19.9	28.8	36.9	28.6	5.04	0.175	0.02	0.083	0.072
Ab24_063	B_bohemicus	drone	field	generalist	0	46	116.509	0.218775	274.397	19.9	28.8	36.9	28.6	5.04	0.175	0.02	0.083	0.072
Ab24_063	B_bohemicus	drone	field	generalist	0	27	120.782	0.35629	332.145	19.9	28.8	36.9	28.6	5.04	0.175	0.02	0.083	0.072
Ab24_063	B_bohemicus	drone	field	generalist	0	48	125.915	0.150017	248.695	19.9	28.8	36.9	28.6	5.04	0.175	0.02	0.083	0.072
Ab24_063	B_bohemicus	drone	field	generalist	0	16	126.136	0.106262	248.419	19.9	28.8	36.9	28.6	5.04	0.175	0.02	0.083	0.072
Ab24_063	B_bohemicus	drone	field	generalist	0	12	129.26	0.118763	268.328	19.9	28.8	36.9	28.6	5.04	0.175	0.02	0.083	0.072
Ab24_063	B_bohemicus	drone	field	generalist	0	47	133.637	0.212524	212.593	19.9	28.8	36.9	28.6	5.04	0.175	0.02	0.083	0.072
Ab24_063	B_bohemicus	drone	field	generalist	0	24	146.429	0.325037	474.33	19.9	28.8	36.9	28.6	5.04	0.175	0.02	0.083	0.072
Ab24_063	B_bohemicus	drone	field	generalist	0	42	146.825	0.125014	238.96	19.9	28.8	36.9	28.6	5.04	0.175	0.02	0.083	0.072
Ab24_063	B_bohemicus	drone	field	generalist	0	18	153.416	0.368791	267.097	19.9	28.8	36.9	28.6	5.04	0.175	0.02	0.083	0.072
Ab24_063	B_bohemicus	drone	field	generalist	0	17	155.009	0.100011	107.75	19.9	28.8	36.9	28.6	5.04	0.175	0.02	0.083	0.072
Ab24_063	B_bohemicus	drone	field	generalist	0	15	158.791	0.106262	61.998	19.9	28.8	36.9	28.6	5.04	0.175	0.02	0.083	0.072
Ab24_063	B_bohemicus	drone	field	generalist	0	28	159.603	0.137515	268.822	19.9	28.8	36.9	28.6	5.04	0.175	0.02	0.083	0.072
Ab24_063	B_bohemicus	drone	field	generalist	0	26	164.287	0.35629	367.496	19.9	28.8	36.9	28.6	5.04	0.175	0.02	0.083	0.072
Ab24_063	B_bohemicus	drone	field	generalist	0	45	164.642	0.362541	243.884	19.9	28.8	36.9	28.6	5.04	0.175	0.02	0.083	0.072
Ab24_063	B_bohemicus	drone	field	generalist	0	22	165.847	0.306284	352.599	19.9	28.8	36.9	28.6	5.04	0.175	0.02	0.083	0.072
Ab24_063	B_bohemicus	drone	field	generalist	0	43	175.874	0.418797	346.674	19.9	28.8	36.9	28.6	5.04	0.175	0.02	0.083	0.072
Ab24_063	B_bohemicus	drone	field	generalist	0	37	184.197	0.481304	536.217	19.9	28.8	36.9	28.6	5.04	0.175	0.02	0.083	0.072
Ab24_063	B_bohemicus	drone	field	generalist	0	21	188.196	0.506307	435.336	19.9	28.8	36.9	28.6	5.04	0.175	0.02	0.083	0.072
Ab24_063	B_bohemicus	drone	field	generalist	0	8	189.726	0.343789	381.764	19.9	28.8	36.9	28.6	5.04	0.175	0.02	0.083	0.072
Ab24_063	B_bohemicus	drone	field	generalist	0	7	189.801	0.293783	240.706	19.9	28.8	36.9	28.6	5.04	0.175	0.02	0.083	0.072
Ab24_063	B_bohemicus	drone	field	generalist	0	11	189.854	0.26253	198.583	19.9	28.8	36.9	28.6	5.04	0.175	0.02	0.083	0.072
Ab24_063	B_bohemicus	drone	field	generalist	0	32	190.952	1.08762	320.083	19.9	28.8	36.9	28.6	5.04	0.175	0.02	0.083	0.072
Ab24_063	B_bohemicus	drone	field	generalist	0	14	198.601	0.737583	247.223	19.9	28.8	36.9	28.6	5.04	0.175	0.02	0.083	0.072
Ab24_063	B_bohemicus	drone	field	generalist	0	31	199.03	0.17502	148.127	19.9	28.8	36.9	28.6	5.04	0.175	0.02	0.083	0.072
Ab24_063	B_bohemicus	drone	field	generalist	0	9	199.676	0.287532	315.858	19.9	28.8	36.9	28.6	5.04	0.175	0.02	0.083	0.072
Ab24_063	B_bohemicus	drone	field	generalist	0	1	203.734	0.0937605	172.546	19.9	28.8	36.9	28.6	5.04	0.175	0.02	0.083	0.072
Ab24_063	B_bohemicus	drone	field	generalist	0	2	204.411	2.53153	519.14	19.9	28.8	36.9	28.6	5.04	0.175	0.02	0.083	0.072
Ab24_063	B_bohemicus	drone	field	generalist	0	35	212.452	3.06284	531.086	19.9	28.8	36.9	28.6	5.04	0.175	0.02	0.083	0.072
Ab24_063	B_bohemicus	drone	field	generalist	0	41	212.464	0.18127	277.949	19.9	28.8	36.9	28.6	5.04	0.175	0.02	0.083	0.072
Ab24_063	B_bohemicus	drone	field	generalist	0	6	213.799	0.506307	129.138	19.9	28.8	36.9	28.6	5.04	0.175	0.02	0.083	0.072
Ab24_063	B_bohemicus	drone	field	generalist	0	19	214.45	0.350039	265.171	19.9	28.8	36.9	28.6	5.04	0.175	0.02	0.083	0.072
Ab24_063	B_bohemicus	drone	field	generalist	0	36	217.381	1.10012	591.814	19.9	28.8	36.9	28.6	5.04	0.175	0.02	0.083	0.072
Ab24_063	B_bohemicus	drone	field	generalist	0	10	217.51	1.00636	349.934	19.9	28.8	36.9	28.6	5.04	0.175	0.02	0.083	0.072
Ab24_063	B_bohemicus	drone	field	generalist	0	13	217.775	1.88771	341.114	19.9	28.8	36.9	28.6	5.04	0.175	0.02	0.083	0.072
Ab24_063	B_bohemicus	drone	field	generalist	0	4	218.149	0.406296	229.008	19.9	28.8	36.9	28.6	5.04	0.175	0.02	0.083	0.072
Ab24_063	B_bohemicus	drone	field	generalist	0	30	219.949	0.156268	354.669	19.9	28.8	36.9	28.6	5.04	0.175	0.02	0.083	0.072
Ab24_063	B_bohemicus	drone	field	generalist	0	3	221.3	0.80009	234.16	19.9	28.8	36.9	28.6	5.04	0.175	0.02	0.083	0.072
Ab24_063	B_bohemicus	drone	field	generalist	0	44	225.752	0.168769	87.1429	19.9	28.8	36.9	28.6	5.04	0.175	0.02	0.083	0.072
Ab24_063	B_bohemicus	drone	field	generalist	0	5	226.372	0.168769	160.088	19.9	28.8	36.9	28.6	5.04	0.175	0.02	0.083	0.072
Ab24_063	B_bohemicus	drone	field	generalist	0	33	236.834	0.725082	315.995	19.9	28.8	36.9	28.6	5.04	0.175	0.02	0.083	0.072
Ab24_063	B_bohemicus	drone	field	generalist	0	23	238.553	0.206273	263.69	19.9	28.8	36.9	28.6	5.04	0.175	0.02	0.083	0.072
Ab24_063	B_bohemicus	drone	field	generalist	0	38	240.294	1.26264	428.95	19.9	28.8	36.9	28.6	5.04	0.175	0.02	0.083	0.072
Ab24_063	B_bohemicus	drone	field	generalist	0	39	244.487	0.756335	232.226	19.9	28.8	36.9	28.6	5.04	0.175	0.02	0.083	0.072
Ab24_063	B_bohemicus	drone	field	generalist	0	40	250.703	1.01261	455.378	19.9	28.8	36.9	28.6	5.04	0.175	0.02	0.083	0.072
Ab24_063	B_bohemicus	drone	field	generalist	0	20	254.766	0.362541	336.017	19.9	28.8	36.9	28.6	5.04	0.175	0.02	0.083	0.072
Ab24_063	B_bohemicus	drone	field	generalist	0	25	261.174	0.112513	244.19	19.9	28.8	36.9	28.6	5.04	0.175	0.02	0.083	0.072
Ab24_063	B_bohemicus	drone	field	generalist	0	34	297.302	0.506307	99.7172	19.9	28.8	36.9	28.6	5.04	0.175	0.02	0.083	0.072
Ab24_101	B_cingulatus	drone	field	generalist	0	40	102.098	0.137515	212.601	18.6	24.7	29.9	23	2.4	0.088	0.008	0.045	0.035
Ab24_101	B_cingulatus	drone	field	generalist	0	2	117.197	0.125014	18.1266	18.6	24.7	29.9	23	2.4	0.088	0.008	0.045	0.035
Ab24_101	B_cingulatus	drone	field	generalist	0	1	127.981	3.33788	152.191	18.6	24.7	29.9	23	2.4	0.088	0.008	0.045	0.035
Ab24_101	B_cingulatus	drone	field	generalist	0	21	128.683	0.150017	37.3676	18.6	24.7	29.9	23	2.4	0.088	0.008	0.045	0.035
Ab24_101	B_cingulatus	drone	field	generalist	0	13	130.173	0.106262	104.327	18.6	24.7	29.9	23	2.4	0.088	0.008	0.045	0.035
Ab24_101	B_cingulatus	drone	field	generalist	0	16	134.553	0.243777	82.6521	18.6	24.7	29.9	23	2.4	0.088	0.008	0.045	0.035
Ab24_101	B_cingulatus	drone	field	generalist	0	6	135.07	0.112513	17.0934	18.6	24.7	29.9	23	2.4	0.088	0.008	0.045	0.035
Ab24_101	B_cingulatus	drone	field	generalist	0	15	136.714	0.17502	70.786	18.6	24.7	29.9	23	2.4	0.088	0.008	0.045	0.035
Ab24_101	B_cingulatus	drone	field	generalist	1	14	138.836	0.156268	69.3934	18.6	24.7	29.9	23	2.4	0.088	0.008	0.045	0.035
Ab24_101	B_cingulatus	drone	field	generalist	0	7	142.847	0.237527	52.8999	18.6	24.7	29.9	23	2.4	0.088	0.008	0.045	0.035
Ab24_101	B_cingulatus	drone	field	generalist	0	10	146.018	0.431299	137.404	18.6	24.7	29.9	23	2.4	0.088	0.008	0.045	0.035
Ab24_101	B_cingulatus	drone	field	generalist	0	4	146.52	0.100011	137.409	18.6	24.7	29.9	23	2.4	0.088	0.008	0.045	0.035
Ab24_101	B_cingulatus	drone	field	generalist	0	22	149.553	0.337538	96.9936	18.6	24.7	29.9	23	2.4	0.088	0.008	0.045	0.035
Ab24_101	B_cingulatus	drone	field	generalist	0	49	151.595	0.287532	164.658	18.6	24.7	29.9	23	2.4	0.088	0.008	0.045	0.035
Ab24_101	B_cingulatus	drone	field	generalist	0	30	153.439	0.562563	203.933	18.6	24.7	29.9	23	2.4	0.088	0.008	0.045	0.035
Ab24_101	B_cingulatus	drone	field	generalist	0	33	153.838	0.106262	61.2698	18.6	24.7	29.9	23	2.4	0.088	0.008	0.045	0.035
Ab24_101	B_cingulatus	drone	field	generalist	0	23	154.625	1.99397	145.284	18.6	24.7	29.9	23	2.4	0.088	0.008	0.045	0.035
Ab24_101	B_cingulatus	drone	field	generalist	0	20	155.477	0.512558	121.586	18.6	24.7	29.9	23	2.4	0.088	0.008	0.045	0.035
Ab24_101	B_cingulatus	drone	field	generalist	0	9	160.02	0.200022	178.549	18.6	24.7	29.9	23	2.4	0.088	0.008	0.045	0.035
Ab24_101	B_cingulatus	drone	field	generalist	0	50	160.893	1.64393	223.592	18.6	24.7	29.9	23	2.4	0.088	0.008	0.045	0.035
Ab24_101	B_cingulatus	drone	field	generalist	0	19	161.569	0.206273	33.5801	18.6	24.7	29.9	23	2.4	0.088	0.008	0.045	0.035
Ab24_101	B_cingulatus	drone	field	generalist	0	26	161.78	0.0937605	28.8211	18.6	24.7	29.9	23	2.4	0.088	0.008	0.045	0.035
Ab24_101	B_cingulatus	drone	field	generalist	0	18	162.004	0.106262	27.2318	18.6	24.7	29.9	23	2.4	0.088	0.008	0.045	0.035
Ab24_101	B_cingulatus	drone	field	generalist	0	35	162.359	0.275031	122.45	18.6	24.7	29.9	23	2.4	0.088	0.008	0.045	0.035
Ab24_101	B_cingulatus	drone	field	generalist	0	17	166.57	3.43789	184.767	18.6	24.7	29.9	23	2.4	0.088	0.008	0.045	0.035
Ab24_101	B_cingulatus	drone	field	generalist	0	32	166.793	0.456301	65.0501	18.6	24.7	29.9	23	2.4	0.088	0.008	0.045	0.035
Ab24_101	B_cingulatus	drone	field	generalist	0	55	169.725	0.250028	154.022	18.6	24.7	29.9	23	2.4	0.088	0.008	0.045	0.035
Ab24_101	B_cingulatus	drone	field	generalist	0	24	170.727	1.43766	136.248	18.6	24.7	29.9	23	2.4	0.088	0.008	0.045	0.035
Ab24_101	B_cingulatus	drone	field	generalist	1	52	171.545	0.218775	174.69	18.6	24.7	29.9	23	2.4	0.088	0.008	0.045	0.035
Ab24_101	B_cingulatus	drone	field	generalist	0	31	172.155	0.425048	183.62	18.6	24.7	29.9	23	2.4	0.088	0.008	0.045	0.035
Ab24_101	B_cingulatus	drone	field	generalist	0	46	172.214	0.106262	40.0924	18.6	24.7	29.9	23	2.4	0.088	0.008	0.045	0.035
Ab24_101	B_cingulatus	drone	field	generalist	0	41	174.197	3.84418	228.328	18.6	24.7	29.9	23	2.4	0.088	0.008	0.045	0.035
Ab24_101	B_cingulatus	drone	field	generalist	0	34	176.877	0.606318	207.65	18.6	24.7	29.9	23	2.4	0.088	0.008	0.045	0.035
Ab24_101	B_cingulatus	drone	field	generalist	0	56	176.942	0.506307	96.8359	18.6	24.7	29.9	23	2.4	0.088	0.008	0.045	0.035
Ab24_101	B_cingulatus	drone	field	generalist	0	38	177.109	0.368791	123.254	18.6	24.7	29.9	23	2.4	0.088	0.008	0.045	0.035
Ab24_101	B_cingulatus	drone	field	generalist	0	28	177.673	2.1815	172.964	18.6	24.7	29.9	23	2.4	0.088	0.008	0.045	0.035
Ab24_101	B_cingulatus	drone	field	generalist	0	42	183.922	0.156268	162.152	18.6	24.7	29.9	23	2.4	0.088	0.008	0.045	0.035
Ab24_101	B_cingulatus	drone	field	generalist	0	54	185.439	1.7877	226.918	18.6	24.7	29.9	23	2.4	0.088	0.008	0.045	0.035
Ab24_101	B_cingulatus	drone	field	generalist	0	53	185.588	1.58143	187.268	18.6	24.7	29.9	23	2.4	0.088	0.008	0.045	0.035
Ab24_101	B_cingulatus	drone	field	generalist	0	47	188.218	0.837594	217.6	18.6	24.7	29.9	23	2.4	0.088	0.008	0.045	0.035
Ab24_101	B_cingulatus	drone	field	generalist	0	8	190.24	0.375042	48.1658	18.6	24.7	29.9	23	2.4	0.088	0.008	0.045	0.035
Ab24_101	B_cingulatus	drone	field	generalist	0	36	191.107	0.343789	145.855	18.6	24.7	29.9	23	2.4	0.088	0.008	0.045	0.035
Ab24_101	B_cingulatus	drone	field	generalist	0	27	191.443	0.568814	193.594	18.6	24.7	29.9	23	2.4	0.088	0.008	0.045	0.035
Ab24_101	B_cingulatus	drone	field	generalist	0	3	192.786	0.275031	142.434	18.6	24.7	29.9	23	2.4	0.088	0.008	0.045	0.035
Ab24_101	B_cingulatus	drone	field	generalist	0	25	194.45	0.17502	46.5765	18.6	24.7	29.9	23	2.4	0.088	0.008	0.045	0.035
Ab24_101	B_cingulatus	drone	field	generalist	0	57	194.906	8.24468	249.444	18.6	24.7	29.9	23	2.4	0.088	0.008	0.045	0.035
Ab24_101	B_cingulatus	drone	field	generalist	0	43	199.904	0.956358	86.0621	18.6	24.7	29.9	23	2.4	0.088	0.008	0.045	0.035
Ab24_101	B_cingulatus	drone	field	generalist	0	11	200.258	0.112513	19.1181	18.6	24.7	29.9	23	2.4	0.088	0.008	0.045	0.035
Ab24_101	B_cingulatus	drone	field	generalist	0	58	200.46	0.143766	18.864	18.6	24.7	29.9	23	2.4	0.088	0.008	0.045	0.035
Ab24_101	B_cingulatus	drone	field	generalist	0	45	204.287	0.17502	199.695	18.6	24.7	29.9	23	2.4	0.088	0.008	0.045	0.035
Ab24_101	B_cingulatus	drone	field	generalist	0	51	207.216	0.493806	207.489	18.6	24.7	29.9	23	2.4	0.088	0.008	0.045	0.035
Ab24_101	B_cingulatus	drone	field	generalist	0	59	209.029	0.106262	18.5118	18.6	24.7	29.9	23	2.4	0.088	0.008	0.045	0.035
Ab24_101	B_cingulatus	drone	field	generalist	0	5	215.442	0.243777	15.3752	18.6	24.7	29.9	23	2.4	0.088	0.008	0.045	0.035
Ab24_101	B_cingulatus	drone	field	generalist	0	39	215.79	0.456301	140.712	18.6	24.7	29.9	23	2.4	0.088	0.008	0.045	0.035
Ab24_101	B_cingulatus	drone	field	generalist	0	37	235.772	0.17502	27.9345	18.6	24.7	29.9	23	2.4	0.088	0.008	0.045	0.035
Ab24_101	B_cingulatus	drone	field	generalist	1	60	500.036	0.206273	189.261	18.6	24.7	29.9	23	2.4	0.088	0.008	0.045	0.035
Ab24_101	B_cingulatus	drone	field	generalist	1	12	552.26	0.400045	57.1485	18.6	24.7	29.9	23	2.4	0.088	0.008	0.045	0.035
Ab24_101	B_cingulatus	drone	field	generalist	1	29	622.028	0.331287	55.7057	18.6	24.7	29.9	23	2.4	0.088	0.008	0.045	0.035
Ab24_101	B_cingulatus	drone	field	generalist	1	44	656.167	0.17502	32.6678	18.6	24.7	29.9	23	2.4	0.088	0.008	0.045	0.035
Ab24_101	B_cingulatus	drone	field	generalist	1	48	762.696	0.193772	45.3206	18.6	24.7	29.9	23	2.4	0.088	0.008	0.045	0.035
Ab24_095	B_flavidus	drone	field	generalist	0	15	91.8168	0.0937641	34.8258	20.3	24.2	27.9	24.3	3.43	0.128	0.018	0.07	0.04
Ab24_095	B_flavidus	drone	field	generalist	0	62	104.854	0.0937641	105.164	20.3	24.2	27.9	24.3	3.43	0.128	0.018	0.07	0.04
Ab24_095	B_flavidus	drone	field	generalist	0	70	117.023	0.0937641	63.8902	20.3	24.2	27.9	24.3	3.43	0.128	0.018	0.07	0.04
Ab24_095	B_flavidus	drone	field	generalist	0	22	119.233	0.118768	20.993	20.3	24.2	27.9	24.3	3.43	0.128	0.018	0.07	0.04
Ab24_095	B_flavidus	drone	field	generalist	0	19	120.565	0.906386	172.934	20.3	24.2	27.9	24.3	3.43	0.128	0.018	0.07	0.04
Ab24_095	B_flavidus	drone	field	generalist	0	33	121.02	0.212532	119.39	20.3	24.2	27.9	24.3	3.43	0.128	0.018	0.07	0.04
Ab24_095	B_flavidus	drone	field	generalist	0	21	122.821	0.112517	69.5807	20.3	24.2	27.9	24.3	3.43	0.128	0.018	0.07	0.04
Ab24_095	B_flavidus	drone	field	generalist	0	13	124.384	0.156273	143.533	20.3	24.2	27.9	24.3	3.43	0.128	0.018	0.07	0.04
Ab24_095	B_flavidus	drone	field	generalist	0	53	125.125	0.406311	53.3191	20.3	24.2	27.9	24.3	3.43	0.128	0.018	0.07	0.04
Ab24_095	B_flavidus	drone	field	generalist	0	6	128.111	0.143772	89.2755	20.3	24.2	27.9	24.3	3.43	0.128	0.018	0.07	0.04
Ab24_095	B_flavidus	drone	field	generalist	0	42	128.331	0.362554	172.094	20.3	24.2	27.9	24.3	3.43	0.128	0.018	0.07	0.04
Ab24_095	B_flavidus	drone	field	generalist	0	51	130.175	0.193779	176.303	20.3	24.2	27.9	24.3	3.43	0.128	0.018	0.07	0.04
Ab24_095	B_flavidus	drone	field	generalist	0	64	130.549	0.26879	162.612	20.3	24.2	27.9	24.3	3.43	0.128	0.018	0.07	0.04
Ab24_095	B_flavidus	drone	field	generalist	0	24	131.463	0.650098	235.313	20.3	24.2	27.9	24.3	3.43	0.128	0.018	0.07	0.04
Ab24_095	B_flavidus	drone	field	generalist	0	5	132.623	0.118768	13.5379	20.3	24.2	27.9	24.3	3.43	0.128	0.018	0.07	0.04
Ab24_095	B_flavidus	drone	field	generalist	0	9	132.98	0.306296	253.264	20.3	24.2	27.9	24.3	3.43	0.128	0.018	0.07	0.04
Ab24_095	B_flavidus	drone	field	generalist	0	4	133.598	0.343802	142.798	20.3	24.2	27.9	24.3	3.43	0.128	0.018	0.07	0.04
Ab24_095	B_flavidus	drone	field	generalist	0	7	134.367	0.343802	153.705	20.3	24.2	27.9	24.3	3.43	0.128	0.018	0.07	0.04
Ab24_095	B_flavidus	drone	field	generalist	0	31	134.825	0.806371	167.737	20.3	24.2	27.9	24.3	3.43	0.128	0.018	0.07	0.04
Ab24_095	B_flavidus	drone	field	generalist	0	69	135.634	0.100015	123.787	20.3	24.2	27.9	24.3	3.43	0.128	0.018	0.07	0.04
Ab24_095	B_flavidus	drone	field	generalist	0	58	135.903	0.20003	59.1476	20.3	24.2	27.9	24.3	3.43	0.128	0.018	0.07	0.04
Ab24_095	B_flavidus	drone	field	generalist	0	50	138.279	0.118768	108.52	20.3	24.2	27.9	24.3	3.43	0.128	0.018	0.07	0.04
Ab24_095	B_flavidus	drone	field	generalist	0	63	139.443	0.243787	142.632	20.3	24.2	27.9	24.3	3.43	0.128	0.018	0.07	0.04
Ab24_095	B_flavidus	drone	field	generalist	0	2	143.403	0.175026	138.718	20.3	24.2	27.9	24.3	3.43	0.128	0.018	0.07	0.04
Ab24_095	B_flavidus	drone	field	generalist	0	32	143.591	0.218783	32.9897	20.3	24.2	27.9	24.3	3.43	0.128	0.018	0.07	0.04
Ab24_095	B_flavidus	drone	field	generalist	0	1	144.169	0.13127	136.111	20.3	24.2	27.9	24.3	3.43	0.128	0.018	0.07	0.04
Ab24_095	B_flavidus	drone	field	generalist	0	26	145.063	0.375056	198.109	20.3	24.2	27.9	24.3	3.43	0.128	0.018	0.07	0.04
Ab24_095	B_flavidus	drone	field	generalist	0	30	145.364	0.550083	172.665	20.3	24.2	27.9	24.3	3.43	0.128	0.018	0.07	0.04
Ab24_095	B_flavidus	drone	field	generalist	0	72	145.953	0.100015	77.6246	20.3	24.2	27.9	24.3	3.43	0.128	0.018	0.07	0.04
Ab24_095	B_flavidus	drone	field	generalist	0	52	146.41	0.343802	284.789	20.3	24.2	27.9	24.3	3.43	0.128	0.018	0.07	0.04
Ab24_095	B_flavidus	drone	field	generalist	0	20	146.743	0.862629	259.833	20.3	24.2	27.9	24.3	3.43	0.128	0.018	0.07	0.04
Ab24_095	B_flavidus	drone	field	generalist	0	18	147.569	0.156273	70.7771	20.3	24.2	27.9	24.3	3.43	0.128	0.018	0.07	0.04
Ab24_095	B_flavidus	drone	field	generalist	0	40	148.073	1.88153	161.469	20.3	24.2	27.9	24.3	3.43	0.128	0.018	0.07	0.04
Ab24_095	B_flavidus	drone	field	generalist	0	60	148.108	0.393809	144.623	20.3	24.2	27.9	24.3	3.43	0.128	0.018	0.07	0.04
Ab24_095	B_flavidus	drone	field	generalist	0	25	150.287	0.537581	237.991	20.3	24.2	27.9	24.3	3.43	0.128	0.018	0.07	0.04
Ab24_095	B_flavidus	drone	field	generalist	0	54	150.754	0.475071	270.345	20.3	24.2	27.9	24.3	3.43	0.128	0.018	0.07	0.04
Ab24_095	B_flavidus	drone	field	generalist	0	49	151.088	0.137521	44.2332	20.3	24.2	27.9	24.3	3.43	0.128	0.018	0.07	0.04
Ab24_095	B_flavidus	drone	field	generalist	0	47	152.164	0.337551	131.306	20.3	24.2	27.9	24.3	3.43	0.128	0.018	0.07	0.04
Ab24_095	B_flavidus	drone	field	generalist	0	66	153.757	0.606341	146.635	20.3	24.2	27.9	24.3	3.43	0.128	0.018	0.07	0.04
Ab24_095	B_flavidus	drone	field	generalist	0	14	153.973	0.743862	209.553	20.3	24.2	27.9	24.3	3.43	0.128	0.018	0.07	0.04
Ab24_095	B_flavidus	drone	field	generalist	0	10	154.069	0.293794	300.844	20.3	24.2	27.9	24.3	3.43	0.128	0.018	0.07	0.04
Ab24_095	B_flavidus	drone	field	generalist	0	11	155.933	0.562584	339.35	20.3	24.2	27.9	24.3	3.43	0.128	0.018	0.07	0.04
Ab24_095	B_flavidus	drone	field	generalist	0	3	156.491	0.125019	71.1251	20.3	24.2	27.9	24.3	3.43	0.128	0.018	0.07	0.04
Ab24_095	B_flavidus	drone	field	generalist	0	27	156.517	0.681352	166.876	20.3	24.2	27.9	24.3	3.43	0.128	0.018	0.07	0.04
Ab24_095	B_flavidus	drone	field	generalist	0	35	156.602	0.618843	247.936	20.3	24.2	27.9	24.3	3.43	0.128	0.018	0.07	0.04
Ab24_095	B_flavidus	drone	field	generalist	0	39	157.316	0.631345	250.053	20.3	24.2	27.9	24.3	3.43	0.128	0.018	0.07	0.04
Ab24_095	B_flavidus	drone	field	generalist	0	45	158.2	0.843877	219.638	20.3	24.2	27.9	24.3	3.43	0.128	0.018	0.07	0.04
Ab24_095	B_flavidus	drone	field	generalist	0	8	160.228	0.237536	243.008	20.3	24.2	27.9	24.3	3.43	0.128	0.018	0.07	0.04
Ab24_095	B_flavidus	drone	field	generalist	0	43	160.414	1.24394	218.749	20.3	24.2	27.9	24.3	3.43	0.128	0.018	0.07	0.04
Ab24_095	B_flavidus	drone	field	generalist	0	28	160.54	0.631345	166.769	20.3	24.2	27.9	24.3	3.43	0.128	0.018	0.07	0.04
Ab24_095	B_flavidus	drone	field	generalist	0	41	164.119	0.637596	106.255	20.3	24.2	27.9	24.3	3.43	0.128	0.018	0.07	0.04
Ab24_095	B_flavidus	drone	field	generalist	0	59	164.208	0.937641	253.523	20.3	24.2	27.9	24.3	3.43	0.128	0.018	0.07	0.04
Ab24_095	B_flavidus	drone	field	generalist	0	34	169.9	0.581337	157.237	20.3	24.2	27.9	24.3	3.43	0.128	0.018	0.07	0.04
Ab24_095	B_flavidus	drone	field	generalist	0	61	171.186	0.318798	173.84	20.3	24.2	27.9	24.3	3.43	0.128	0.018	0.07	0.04
Ab24_095	B_flavidus	drone	field	generalist	0	55	171.663	0.537581	222.525	20.3	24.2	27.9	24.3	3.43	0.128	0.018	0.07	0.04
Ab24_095	B_flavidus	drone	field	generalist	0	56	172.969	0.212532	317.338	20.3	24.2	27.9	24.3	3.43	0.128	0.018	0.07	0.04
Ab24_095	B_flavidus	drone	field	generalist	0	37	173.701	0.318798	196.403	20.3	24.2	27.9	24.3	3.43	0.128	0.018	0.07	0.04
Ab24_095	B_flavidus	drone	field	generalist	0	16	173.824	0.40006	158.436	20.3	24.2	27.9	24.3	3.43	0.128	0.018	0.07	0.04
Ab24_095	B_flavidus	drone	field	generalist	0	23	174.016	0.206281	68.2884	20.3	24.2	27.9	24.3	3.43	0.128	0.018	0.07	0.04
Ab24_095	B_flavidus	drone	field	generalist	0	73	175.82	0.825124	162.946	20.3	24.2	27.9	24.3	3.43	0.128	0.018	0.07	0.04
Ab24_095	B_flavidus	drone	field	generalist	0	68	177.237	1.0314	188	20.3	24.2	27.9	24.3	3.43	0.128	0.018	0.07	0.04
Ab24_095	B_flavidus	drone	field	generalist	0	65	177.812	0.168775	85.5784	20.3	24.2	27.9	24.3	3.43	0.128	0.018	0.07	0.04
Ab24_095	B_flavidus	drone	field	generalist	0	38	179.462	0.168775	199.741	20.3	24.2	27.9	24.3	3.43	0.128	0.018	0.07	0.04
Ab24_095	B_flavidus	drone	field	generalist	0	48	179.738	0.593839	174.171	20.3	24.2	27.9	24.3	3.43	0.128	0.018	0.07	0.04
Ab24_095	B_flavidus	drone	field	generalist	0	71	180.318	0.225034	115.906	20.3	24.2	27.9	24.3	3.43	0.128	0.018	0.07	0.04
Ab24_095	B_flavidus	drone	field	generalist	0	67	181.84	0.381307	166.268	20.3	24.2	27.9	24.3	3.43	0.128	0.018	0.07	0.04
Ab24_095	B_flavidus	drone	field	generalist	0	44	185.852	0.256288	205.405	20.3	24.2	27.9	24.3	3.43	0.128	0.018	0.07	0.04
Ab24_095	B_flavidus	drone	field	generalist	0	12	195.161	0.300045	192.626	20.3	24.2	27.9	24.3	3.43	0.128	0.018	0.07	0.04
Ab24_095	B_flavidus	drone	field	generalist	0	36	196.614	0.26879	168.663	20.3	24.2	27.9	24.3	3.43	0.128	0.018	0.07	0.04
Ab24_095	B_flavidus	drone	field	generalist	0	74	200.38	0.206281	178.266	20.3	24.2	27.9	24.3	3.43	0.128	0.018	0.07	0.04
Ab24_095	B_flavidus	drone	field	generalist	0	17	235.577	0.206281	255.052	20.3	24.2	27.9	24.3	3.43	0.128	0.018	0.07	0.04
Ab24_095	B_flavidus	drone	field	generalist	0	46	257.405	0.118768	223.547	20.3	24.2	27.9	24.3	3.43	0.128	0.018	0.07	0.04
Ab24_095	B_flavidus	drone	field	generalist	0	57	272.478	0.125019	107.762	20.3	24.2	27.9	24.3	3.43	0.128	0.018	0.07	0.04
Ab24_095	B_flavidus	drone	field	generalist	0	29	291.255	0.0937641	55.6124	20.3	24.2	27.9	24.3	3.43	0.128	0.018	0.07	0.04
Ab24_097	B_flavidus	drone	field	generalist	0	17	120.772	0.100013	17.5983	20.2	24	31	24.6	3.73	0.134	0.017	0.072	0.045
Ab24_097	B_flavidus	drone	field	generalist	0	53	128.302	0.287539	199.167	20.2	24	31	24.6	3.73	0.134	0.017	0.072	0.045
Ab24_097	B_flavidus	drone	field	generalist	1	16	128.841	0.45006	127.02	20.2	24	31	24.6	3.73	0.134	0.017	0.072	0.045
Ab24_097	B_flavidus	drone	field	generalist	0	36	130.611	0.250034	291.54	20.2	24	31	24.6	3.73	0.134	0.017	0.072	0.045
Ab24_097	B_flavidus	drone	field	generalist	0	19	130.857	0.112515	119.165	20.2	24	31	24.6	3.73	0.134	0.017	0.072	0.045
Ab24_097	B_flavidus	drone	field	generalist	1	46	133.188	0.168773	215.89	20.2	24	31	24.6	3.73	0.134	0.017	0.072	0.045
Ab24_097	B_flavidus	drone	field	generalist	0	62	133.41	0.131268	258.432	20.2	24	31	24.6	3.73	0.134	0.017	0.072	0.045
Ab24_097	B_flavidus	drone	field	generalist	1	47	133.725	0.200027	279.56	20.2	24	31	24.6	3.73	0.134	0.017	0.072	0.045
Ab24_097	B_flavidus	drone	field	generalist	1	45	138.881	0.206278	246.775	20.2	24	31	24.6	3.73	0.134	0.017	0.072	0.045
Ab24_097	B_flavidus	drone	field	generalist	0	50	140.146	0.318793	262.95	20.2	24	31	24.6	3.73	0.134	0.017	0.072	0.045
Ab24_097	B_flavidus	drone	field	generalist	0	9	140.692	0.393803	116.134	20.2	24	31	24.6	3.73	0.134	0.017	0.072	0.045
Ab24_097	B_flavidus	drone	field	generalist	0	44	149.873	0.193776	237.587	20.2	24	31	24.6	3.73	0.134	0.017	0.072	0.045
Ab24_097	B_flavidus	drone	field	generalist	0	21	153.723	0.15002	72.9671	20.2	24	31	24.6	3.73	0.134	0.017	0.072	0.045
Ab24_097	B_flavidus	drone	field	generalist	0	64	154.783	0.206278	258.637	20.2	24	31	24.6	3.73	0.134	0.017	0.072	0.045
Ab24_097	B_flavidus	drone	field	generalist	0	11	155.984	0.487565	205.843	20.2	24	31	24.6	3.73	0.134	0.017	0.072	0.045
Ab24_097	B_flavidus	drone	field	generalist	0	14	159.441	0.268786	223.041	20.2	24	31	24.6	3.73	0.134	0.017	0.072	0.045
Ab24_097	B_flavidus	drone	field	generalist	0	22	159.526	0.218779	95.4365	20.2	24	31	24.6	3.73	0.134	0.017	0.072	0.045
Ab24_097	B_flavidus	drone	field	generalist	1	13	159.568	0.243783	174.706	20.2	24	31	24.6	3.73	0.134	0.017	0.072	0.045
Ab24_097	B_flavidus	drone	field	generalist	0	18	162.937	0.181274	207.175	20.2	24	31	24.6	3.73	0.134	0.017	0.072	0.045
Ab24_097	B_flavidus	drone	field	generalist	0	23	165.954	0.106264	122.57	20.2	24	31	24.6	3.73	0.134	0.017	0.072	0.045
Ab24_097	B_flavidus	drone	field	generalist	0	4	167.119	0.100013	148.141	20.2	24	31	24.6	3.73	0.134	0.017	0.072	0.045
Ab24_097	B_flavidus	drone	field	generalist	0	8	169.939	0.137518	236.44	20.2	24	31	24.6	3.73	0.134	0.017	0.072	0.045
Ab24_097	B_flavidus	drone	field	generalist	0	5	174.301	0.181274	143.841	20.2	24	31	24.6	3.73	0.134	0.017	0.072	0.045
Ab24_097	B_flavidus	drone	field	generalist	0	34	174.413	0.112515	35.4484	20.2	24	31	24.6	3.73	0.134	0.017	0.072	0.045
Ab24_097	B_flavidus	drone	field	generalist	0	41	177.838	0.143769	213.321	20.2	24	31	24.6	3.73	0.134	0.017	0.072	0.045
Ab24_097	B_flavidus	drone	field	generalist	0	25	179.356	1.41894	275.735	20.2	24	31	24.6	3.73	0.134	0.017	0.072	0.045
Ab24_097	B_flavidus	drone	field	generalist	0	49	179.535	0.181274	206.856	20.2	24	31	24.6	3.73	0.134	0.017	0.072	0.045
Ab24_097	B_flavidus	drone	field	generalist	0	15	180.02	0.187525	100.917	20.2	24	31	24.6	3.73	0.134	0.017	0.072	0.045
Ab24_097	B_flavidus	drone	field	generalist	0	3	180.103	0.875117	282.203	20.2	24	31	24.6	3.73	0.134	0.017	0.072	0.045
Ab24_097	B_flavidus	drone	field	generalist	0	2	184.621	0.318793	200.446	20.2	24	31	24.6	3.73	0.134	0.017	0.072	0.045
Ab24_097	B_flavidus	drone	field	generalist	0	10	185.124	0.143769	92.7155	20.2	24	31	24.6	3.73	0.134	0.017	0.072	0.045
Ab24_097	B_flavidus	drone	field	generalist	0	24	187.104	2.41907	280.617	20.2	24	31	24.6	3.73	0.134	0.017	0.072	0.045
Ab24_097	B_flavidus	drone	field	generalist	0	52	189.003	0.325044	188.401	20.2	24	31	24.6	3.73	0.134	0.017	0.072	0.045
Ab24_097	B_flavidus	drone	field	generalist	0	32	189.327	0.568826	214.081	20.2	24	31	24.6	3.73	0.134	0.017	0.072	0.045
Ab24_097	B_flavidus	drone	field	generalist	0	20	189.579	0.231281	160.593	20.2	24	31	24.6	3.73	0.134	0.017	0.072	0.045
Ab24_097	B_flavidus	drone	field	generalist	0	1	190.911	0.343796	135.053	20.2	24	31	24.6	3.73	0.134	0.017	0.072	0.045
Ab24_097	B_flavidus	drone	field	generalist	0	30	193.684	0.131268	73.7762	20.2	24	31	24.6	3.73	0.134	0.017	0.072	0.045
Ab24_097	B_flavidus	drone	field	generalist	0	26	193.9	0.493816	253.585	20.2	24	31	24.6	3.73	0.134	0.017	0.072	0.045
Ab24_097	B_flavidus	drone	field	generalist	0	7	194.574	0.268786	94.8696	20.2	24	31	24.6	3.73	0.134	0.017	0.072	0.045
Ab24_097	B_flavidus	drone	field	generalist	0	35	195.073	0.556325	334.785	20.2	24	31	24.6	3.73	0.134	0.017	0.072	0.045
Ab24_097	B_flavidus	drone	field	generalist	0	51	196.165	0.168773	78.8933	20.2	24	31	24.6	3.73	0.134	0.017	0.072	0.045
Ab24_097	B_flavidus	drone	field	generalist	0	29	198.502	0.100013	70.0238	20.2	24	31	24.6	3.73	0.134	0.017	0.072	0.045
Ab24_097	B_flavidus	drone	field	generalist	0	27	202.764	0.45006	122.371	20.2	24	31	24.6	3.73	0.134	0.017	0.072	0.045
Ab24_097	B_flavidus	drone	field	generalist	0	56	204.483	0.712596	309.779	20.2	24	31	24.6	3.73	0.134	0.017	0.072	0.045
Ab24_097	B_flavidus	drone	field	generalist	0	33	204.652	0.887619	247.183	20.2	24	31	24.6	3.73	0.134	0.017	0.072	0.045
Ab24_097	B_flavidus	drone	field	generalist	0	12	207.011	0.218779	181.735	20.2	24	31	24.6	3.73	0.134	0.017	0.072	0.045
Ab24_097	B_flavidus	drone	field	generalist	0	28	207.83	3.39421	272.81	20.2	24	31	24.6	3.73	0.134	0.017	0.072	0.045
Ab24_097	B_flavidus	drone	field	generalist	0	31	209.844	0.475064	142.298	20.2	24	31	24.6	3.73	0.134	0.017	0.072	0.045
Ab24_097	B_flavidus	drone	field	generalist	0	37	217.689	1.35643	178.092	20.2	24	31	24.6	3.73	0.134	0.017	0.072	0.045
Ab24_097	B_flavidus	drone	field	generalist	0	40	218.91	0.462562	21.6615	20.2	24	31	24.6	3.73	0.134	0.017	0.072	0.045
Ab24_097	B_flavidus	drone	field	generalist	0	38	219.83	1.36268	172.713	20.2	24	31	24.6	3.73	0.134	0.017	0.072	0.045
Ab24_097	B_flavidus	drone	field	generalist	1	63	224.899	0.537572	365.892	20.2	24	31	24.6	3.73	0.134	0.017	0.072	0.045
Ab24_097	B_flavidus	drone	field	generalist	0	60	227.023	0.181274	90.6501	20.2	24	31	24.6	3.73	0.134	0.017	0.072	0.045
Ab24_097	B_flavidus	drone	field	generalist	0	48	229.624	0.143769	43.8252	20.2	24	31	24.6	3.73	0.134	0.017	0.072	0.045
Ab24_097	B_flavidus	drone	field	generalist	0	43	230.931	0.281288	20.3368	20.2	24	31	24.6	3.73	0.134	0.017	0.072	0.045
Ab24_097	B_flavidus	drone	field	generalist	0	59	233.168	0.22503	19.3007	20.2	24	31	24.6	3.73	0.134	0.017	0.072	0.045
Ab24_097	B_flavidus	drone	field	generalist	0	57	235.864	0.262535	15.3406	20.2	24	31	24.6	3.73	0.134	0.017	0.072	0.045
Ab24_097	B_flavidus	drone	field	generalist	0	68	241.646	0.437559	18.7921	20.2	24	31	24.6	3.73	0.134	0.017	0.072	0.045
Ab24_097	B_flavidus	drone	field	generalist	0	61	244.101	0.156271	14.3785	20.2	24	31	24.6	3.73	0.134	0.017	0.072	0.045
Ab24_097	B_flavidus	drone	field	generalist	0	58	244.117	0.325044	29.5141	20.2	24	31	24.6	3.73	0.134	0.017	0.072	0.045
Ab24_097	B_flavidus	drone	field	generalist	0	54	244.709	0.200027	143.827	20.2	24	31	24.6	3.73	0.134	0.017	0.072	0.045
Ab24_097	B_flavidus	drone	field	generalist	0	39	245.074	0.506318	112.39	20.2	24	31	24.6	3.73	0.134	0.017	0.072	0.045
Ab24_097	B_flavidus	drone	field	generalist	0	69	249.46	0.168773	16.6037	20.2	24	31	24.6	3.73	0.134	0.017	0.072	0.045
Ab24_097	B_flavidus	drone	field	generalist	1	42	250.73	0.137518	79.9256	20.2	24	31	24.6	3.73	0.134	0.017	0.072	0.045
Ab24_097	B_flavidus	drone	field	generalist	0	71	252.824	1.07514	283.958	20.2	24	31	24.6	3.73	0.134	0.017	0.072	0.045
Ab24_097	B_flavidus	drone	field	generalist	0	66	254.321	0.168773	14.834	20.2	24	31	24.6	3.73	0.134	0.017	0.072	0.045
Ab24_097	B_flavidus	drone	field	generalist	0	65	257.389	0.181274	11.2873	20.2	24	31	24.6	3.73	0.134	0.017	0.072	0.045
Ab24_097	B_flavidus	drone	field	generalist	0	70	263.294	0.131268	217.013	20.2	24	31	24.6	3.73	0.134	0.017	0.072	0.045
Ab24_097	B_flavidus	drone	field	generalist	0	67	271.79	0.118766	19.5651	20.2	24	31	24.6	3.73	0.134	0.017	0.072	0.045
Ab24_097	B_flavidus	drone	field	generalist	0	55	305.422	0.118766	74.1142	20.2	24	31	24.6	3.73	0.134	0.017	0.072	0.045
Ab24_097	B_flavidus	drone	field	generalist	0	6	328.859	0.15002	16.7447	20.2	24	31	24.6	3.73	0.134	0.017	0.072	0.045
Ab24_098	B_flavidus	drone	field	generalist	0	18	136.179	0.125018	62.276	20.8	25.6	29.9	24.6	3.6	0.097	0.012	0.054	0.031
Ab24_098	B_flavidus	drone	field	generalist	0	66	137.313	0.437564	235.353	20.8	25.6	29.9	24.6	3.6	0.097	0.012	0.054	0.031
Ab24_098	B_flavidus	drone	field	generalist	0	11	142.575	0.275041	148.55	20.8	25.6	29.9	24.6	3.6	0.097	0.012	0.054	0.031
Ab24_098	B_flavidus	drone	field	generalist	0	12	142.952	0.325048	126.028	20.8	25.6	29.9	24.6	3.6	0.097	0.012	0.054	0.031
Ab24_098	B_flavidus	drone	field	generalist	0	9	151.459	0.450066	103.634	20.8	25.6	29.9	24.6	3.6	0.097	0.012	0.054	0.031
Ab24_098	B_flavidus	drone	field	generalist	0	4	156.033	0.562583	81.8825	20.8	25.6	29.9	24.6	3.6	0.097	0.012	0.054	0.031
Ab24_098	B_flavidus	drone	field	generalist	0	17	156.276	0.656347	116.043	20.8	25.6	29.9	24.6	3.6	0.097	0.012	0.054	0.031
Ab24_098	B_flavidus	drone	field	generalist	0	24	156.417	0.212531	81.9656	20.8	25.6	29.9	24.6	3.6	0.097	0.012	0.054	0.031
Ab24_098	B_flavidus	drone	field	generalist	0	15	161.207	0.525077	83.779	20.8	25.6	29.9	24.6	3.6	0.097	0.012	0.054	0.031
Ab24_098	B_flavidus	drone	field	generalist	0	16	163.95	0.962642	78.9888	20.8	25.6	29.9	24.6	3.6	0.097	0.012	0.054	0.031
Ab24_098	B_flavidus	drone	field	generalist	0	8	164.106	0.312546	62.902	20.8	25.6	29.9	24.6	3.6	0.097	0.012	0.054	0.031
Ab24_098	B_flavidus	drone	field	generalist	0	41	165.833	0.762612	67.1575	20.8	25.6	29.9	24.6	3.6	0.097	0.012	0.054	0.031
Ab24_098	B_flavidus	drone	field	generalist	0	7	165.931	0.287542	174.315	20.8	25.6	29.9	24.6	3.6	0.097	0.012	0.054	0.031
Ab24_098	B_flavidus	drone	field	generalist	0	10	166.136	0.106266	113.052	20.8	25.6	29.9	24.6	3.6	0.097	0.012	0.054	0.031
Ab24_098	B_flavidus	drone	field	generalist	0	48	168.73	0.962642	114.211	20.8	25.6	29.9	24.6	3.6	0.097	0.012	0.054	0.031
Ab24_098	B_flavidus	drone	field	generalist	0	3	170.647	0.943889	156.443	20.8	25.6	29.9	24.6	3.6	0.097	0.012	0.054	0.031
Ab24_098	B_flavidus	drone	field	generalist	0	14	173.985	0.162524	86.1932	20.8	25.6	29.9	24.6	3.6	0.097	0.012	0.054	0.031
Ab24_098	B_flavidus	drone	field	generalist	0	25	174.362	0.568834	104.009	20.8	25.6	29.9	24.6	3.6	0.097	0.012	0.054	0.031
Ab24_098	B_flavidus	drone	field	generalist	0	27	176.628	0.112517	112.321	20.8	25.6	29.9	24.6	3.6	0.097	0.012	0.054	0.031
Ab24_098	B_flavidus	drone	field	generalist	0	20	177.36	0.737609	131.314	20.8	25.6	29.9	24.6	3.6	0.097	0.012	0.054	0.031
Ab24_098	B_flavidus	drone	field	generalist	0	34	184.756	0.131269	83.9054	20.8	25.6	29.9	24.6	3.6	0.097	0.012	0.054	0.031
Ab24_098	B_flavidus	drone	field	generalist	0	35	186.748	0.106266	95.682	20.8	25.6	29.9	24.6	3.6	0.097	0.012	0.054	0.031
Ab24_098	B_flavidus	drone	field	generalist	0	2	187.013	0.218782	100.066	20.8	25.6	29.9	24.6	3.6	0.097	0.012	0.054	0.031
Ab24_098	B_flavidus	drone	field	generalist	0	69	188.096	0.13752	162.67	20.8	25.6	29.9	24.6	3.6	0.097	0.012	0.054	0.031
Ab24_098	B_flavidus	drone	field	generalist	0	26	190.688	0.393808	87.6407	20.8	25.6	29.9	24.6	3.6	0.097	0.012	0.054	0.031
Ab24_098	B_flavidus	drone	field	generalist	0	1	191.503	0.256288	122.211	20.8	25.6	29.9	24.6	3.6	0.097	0.012	0.054	0.031
Ab24_098	B_flavidus	drone	field	generalist	0	13	192.671	0.531328	135.857	20.8	25.6	29.9	24.6	3.6	0.097	0.012	0.054	0.031
Ab24_098	B_flavidus	drone	field	generalist	0	21	194.04	0.187528	93.4516	20.8	25.6	29.9	24.6	3.6	0.097	0.012	0.054	0.031
Ab24_098	B_flavidus	drone	field	generalist	0	39	195.568	0.312546	142.597	20.8	25.6	29.9	24.6	3.6	0.097	0.012	0.054	0.031
Ab24_098	B_flavidus	drone	field	generalist	0	38	196.87	0.156273	17.165	20.8	25.6	29.9	24.6	3.6	0.097	0.012	0.054	0.031
Ab24_098	B_flavidus	drone	field	generalist	0	45	200.217	0.462568	86.8398	20.8	25.6	29.9	24.6	3.6	0.097	0.012	0.054	0.031
Ab24_098	B_flavidus	drone	field	generalist	0	58	202.628	0.68135	154.133	20.8	25.6	29.9	24.6	3.6	0.097	0.012	0.054	0.031
Ab24_098	B_flavidus	drone	field	generalist	0	67	204.046	0.581336	144.492	20.8	25.6	29.9	24.6	3.6	0.097	0.012	0.054	0.031
Ab24_098	B_flavidus	drone	field	generalist	0	42	206.035	1.13767	155.292	20.8	25.6	29.9	24.6	3.6	0.097	0.012	0.054	0.031
Ab24_098	B_flavidus	drone	field	generalist	0	40	208.052	0.975144	147.278	20.8	25.6	29.9	24.6	3.6	0.097	0.012	0.054	0.031
Ab24_098	B_flavidus	drone	field	generalist	0	32	208.615	0.262539	120.96	20.8	25.6	29.9	24.6	3.6	0.097	0.012	0.054	0.031
Ab24_098	B_flavidus	drone	field	generalist	0	23	208.778	0.331299	118.391	20.8	25.6	29.9	24.6	3.6	0.097	0.012	0.054	0.031
Ab24_098	B_flavidus	drone	field	generalist	0	76	209.743	0.537579	207.131	20.8	25.6	29.9	24.6	3.6	0.097	0.012	0.054	0.031
Ab24_098	B_flavidus	drone	field	generalist	0	33	209.916	0.275041	120.395	20.8	25.6	29.9	24.6	3.6	0.097	0.012	0.054	0.031
Ab24_098	B_flavidus	drone	field	generalist	0	63	210.579	0.387557	64.0131	20.8	25.6	29.9	24.6	3.6	0.097	0.012	0.054	0.031
Ab24_098	B_flavidus	drone	field	generalist	0	28	210.881	0.243786	123.65	20.8	25.6	29.9	24.6	3.6	0.097	0.012	0.054	0.031
Ab24_098	B_flavidus	drone	field	generalist	0	50	212.112	0.550081	138.72	20.8	25.6	29.9	24.6	3.6	0.097	0.012	0.054	0.031
Ab24_098	B_flavidus	drone	field	generalist	0	30	212.228	0.218782	26.6516	20.8	25.6	29.9	24.6	3.6	0.097	0.012	0.054	0.031
Ab24_098	B_flavidus	drone	field	generalist	0	5	212.291	0.118768	119.851	20.8	25.6	29.9	24.6	3.6	0.097	0.012	0.054	0.031
Ab24_098	B_flavidus	drone	field	generalist	0	29	212.827	0.181277	94.0618	20.8	25.6	29.9	24.6	3.6	0.097	0.012	0.054	0.031
Ab24_098	B_flavidus	drone	field	generalist	0	37	213.077	0.118768	127.183	20.8	25.6	29.9	24.6	3.6	0.097	0.012	0.054	0.031
Ab24_098	B_flavidus	drone	field	generalist	0	62	213.322	0.106266	80.1711	20.8	25.6	29.9	24.6	3.6	0.097	0.012	0.054	0.031
Ab24_098	B_flavidus	drone	field	generalist	0	53	214.361	0.312546	98.5289	20.8	25.6	29.9	24.6	3.6	0.097	0.012	0.054	0.031
Ab24_098	B_flavidus	drone	field	generalist	0	36	216.772	0.54383	129.035	20.8	25.6	29.9	24.6	3.6	0.097	0.012	0.054	0.031
Ab24_098	B_flavidus	drone	field	generalist	0	51	218.776	0.112517	35.0678	20.8	25.6	29.9	24.6	3.6	0.097	0.012	0.054	0.031
Ab24_098	B_flavidus	drone	field	generalist	0	31	219.991	0.20628	23.9276	20.8	25.6	29.9	24.6	3.6	0.097	0.012	0.054	0.031
Ab24_098	B_flavidus	drone	field	generalist	0	47	220.493	0.262539	84.1274	20.8	25.6	29.9	24.6	3.6	0.097	0.012	0.054	0.031
Ab24_098	B_flavidus	drone	field	generalist	0	49	220.596	0.725107	113.245	20.8	25.6	29.9	24.6	3.6	0.097	0.012	0.054	0.031
Ab24_098	B_flavidus	drone	field	generalist	0	64	221.008	0.275041	114.156	20.8	25.6	29.9	24.6	3.6	0.097	0.012	0.054	0.031
Ab24_098	B_flavidus	drone	field	generalist	0	57	221.064	0.518826	69.333	20.8	25.6	29.9	24.6	3.6	0.097	0.012	0.054	0.031
Ab24_098	B_flavidus	drone	field	generalist	0	44	222.064	0.606339	109.16	20.8	25.6	29.9	24.6	3.6	0.097	0.012	0.054	0.031
Ab24_098	B_flavidus	drone	field	generalist	0	46	225.157	0.400059	116.502	20.8	25.6	29.9	24.6	3.6	0.097	0.012	0.054	0.031
Ab24_098	B_flavidus	drone	field	generalist	0	61	226.579	0.193779	77.0421	20.8	25.6	29.9	24.6	3.6	0.097	0.012	0.054	0.031
Ab24_098	B_flavidus	drone	field	generalist	0	71	228.169	0.193779	90.7597	20.8	25.6	29.9	24.6	3.6	0.097	0.012	0.054	0.031
Ab24_098	B_flavidus	drone	field	generalist	0	65	231.402	0.318797	152.993	20.8	25.6	29.9	24.6	3.6	0.097	0.012	0.054	0.031
Ab24_098	B_flavidus	drone	field	generalist	0	60	232.572	0.175026	161.304	20.8	25.6	29.9	24.6	3.6	0.097	0.012	0.054	0.031
Ab24_098	B_flavidus	drone	field	generalist	0	74	234.927	0.868878	91.046	20.8	25.6	29.9	24.6	3.6	0.097	0.012	0.054	0.031
Ab24_098	B_flavidus	drone	field	generalist	0	72	235.721	0.33755	126.555	20.8	25.6	29.9	24.6	3.6	0.097	0.012	0.054	0.031
Ab24_098	B_flavidus	drone	field	generalist	0	70	237.835	1.07516	112.007	20.8	25.6	29.9	24.6	3.6	0.097	0.012	0.054	0.031
Ab24_098	B_flavidus	drone	field	generalist	0	55	238.749	0.968893	95.8028	20.8	25.6	29.9	24.6	3.6	0.097	0.012	0.054	0.031
Ab24_098	B_flavidus	drone	field	generalist	1	59	246.451	0.393808	107.563	20.8	25.6	29.9	24.6	3.6	0.097	0.012	0.054	0.031
Ab24_098	B_flavidus	drone	field	generalist	0	77	247.232	0.412561	121.749	20.8	25.6	29.9	24.6	3.6	0.097	0.012	0.054	0.031
Ab24_098	B_flavidus	drone	field	generalist	0	78	247.485	0.437564	153.258	20.8	25.6	29.9	24.6	3.6	0.097	0.012	0.054	0.031
Ab24_098	B_flavidus	drone	field	generalist	0	22	250.262	0.156273	174.889	20.8	25.6	29.9	24.6	3.6	0.097	0.012	0.054	0.031
Ab24_098	B_flavidus	drone	field	generalist	0	82	251.592	0.187528	101.524	20.8	25.6	29.9	24.6	3.6	0.097	0.012	0.054	0.031
Ab24_098	B_flavidus	drone	field	generalist	0	56	255.52	0.312546	65.9506	20.8	25.6	29.9	24.6	3.6	0.097	0.012	0.054	0.031
Ab24_098	B_flavidus	drone	field	generalist	0	73	255.549	0.437564	109.196	20.8	25.6	29.9	24.6	3.6	0.097	0.012	0.054	0.031
Ab24_098	B_flavidus	drone	field	generalist	0	75	256.306	0.750111	126.297	20.8	25.6	29.9	24.6	3.6	0.097	0.012	0.054	0.031
Ab24_098	B_flavidus	drone	field	generalist	0	81	256.491	0.26879	145.057	20.8	25.6	29.9	24.6	3.6	0.097	0.012	0.054	0.031
Ab24_098	B_flavidus	drone	field	generalist	0	54	257.257	0.331299	117.163	20.8	25.6	29.9	24.6	3.6	0.097	0.012	0.054	0.031
Ab24_098	B_flavidus	drone	field	generalist	0	79	258.077	0.112517	81.9078	20.8	25.6	29.9	24.6	3.6	0.097	0.012	0.054	0.031
Ab24_098	B_flavidus	drone	field	generalist	0	43	260.245	0.218782	51.8852	20.8	25.6	29.9	24.6	3.6	0.097	0.012	0.054	0.031
Ab24_098	B_flavidus	drone	field	generalist	0	52	267.691	0.112517	97.4041	20.8	25.6	29.9	24.6	3.6	0.097	0.012	0.054	0.031
Ab24_098	B_flavidus	drone	field	generalist	0	80	273.791	0.150022	140.157	20.8	25.6	29.9	24.6	3.6	0.097	0.012	0.054	0.031
Ab24_098	B_flavidus	drone	field	generalist	0	83	276.887	0.787616	132.573	20.8	25.6	29.9	24.6	3.6	0.097	0.012	0.054	0.031
Ab24_098	B_flavidus	drone	field	generalist	0	6	279.004	0.100015	101.008	20.8	25.6	29.9	24.6	3.6	0.097	0.012	0.054	0.031
Ab24_098	B_flavidus	drone	field	generalist	0	19	280.483	0.125018	78.5719	20.8	25.6	29.9	24.6	3.6	0.097	0.012	0.054	0.031
Ab24_098	B_flavidus	drone	field	generalist	0	68	281.645	0.20628	47.0779	20.8	25.6	29.9	24.6	3.6	0.097	0.012	0.054	0.031
Ab24_q13	B_hortorum	queen	field	generalist	0	9	117.981	0.200025	621.361	25.4	NA	NA	NA	5.74	0.328	NA	NA	NA
Ab24_q13	B_hortorum	queen	field	generalist	0	17	118.273	0.100013	496.6	25.4	NA	NA	NA	5.74	0.328	NA	NA	NA
Ab24_q13	B_hortorum	queen	field	generalist	0	8	118.321	0.443805	616.159	25.4	NA	NA	NA	5.74	0.328	NA	NA	NA
Ab24_q13	B_hortorum	queen	field	generalist	0	26	136.75	0.656332	538.344	25.4	NA	NA	NA	5.74	0.328	NA	NA	NA
Ab24_q13	B_hortorum	queen	field	generalist	0	13	137.41	0.175022	373.985	25.4	NA	NA	NA	5.74	0.328	NA	NA	NA
Ab24_q13	B_hortorum	queen	field	generalist	0	12	146.575	0.331291	639.913	25.4	NA	NA	NA	5.74	0.328	NA	NA	NA
Ab24_q13	B_hortorum	queen	field	generalist	0	1	149.428	0.15627	214.039	25.4	NA	NA	NA	5.74	0.328	NA	NA	NA
Ab24_q13	B_hortorum	queen	field	generalist	0	20	151.036	0.425053	561.995	25.4	NA	NA	NA	5.74	0.328	NA	NA	NA
Ab24_q13	B_hortorum	queen	field	generalist	0	14	151.583	0.368796	622.63	25.4	NA	NA	NA	5.74	0.328	NA	NA	NA
Ab24_q13	B_hortorum	queen	field	generalist	0	33	152.569	0.175022	533.365	25.4	NA	NA	NA	5.74	0.328	NA	NA	NA
Ab24_q13	B_hortorum	queen	field	generalist	0	25	156.425	0.500062	580.363	25.4	NA	NA	NA	5.74	0.328	NA	NA	NA
Ab24_q13	B_hortorum	queen	field	generalist	0	32	164.903	0.487561	511.017	25.4	NA	NA	NA	5.74	0.328	NA	NA	NA
Ab24_q13	B_hortorum	queen	field	generalist	0	34	167.354	0.743843	592.28	25.4	NA	NA	NA	5.74	0.328	NA	NA	NA
Ab24_q13	B_hortorum	queen	field	generalist	0	5	169.181	0.118765	40.5052	25.4	NA	NA	NA	5.74	0.328	NA	NA	NA
Ab24_q13	B_hortorum	queen	field	generalist	0	7	170.396	1.06888	351.198	25.4	NA	NA	NA	5.74	0.328	NA	NA	NA
Ab24_q13	B_hortorum	queen	field	generalist	0	51	170.74	0.256282	746.343	25.4	NA	NA	NA	5.74	0.328	NA	NA	NA
Ab24_q13	B_hortorum	queen	field	generalist	0	22	171.776	0.250031	568.699	25.4	NA	NA	NA	5.74	0.328	NA	NA	NA
Ab24_q13	B_hortorum	queen	field	generalist	0	39	174.319	0.250031	529.613	25.4	NA	NA	NA	5.74	0.328	NA	NA	NA
Ab24_q13	B_hortorum	queen	field	generalist	0	19	176.409	0.275034	455.594	25.4	NA	NA	NA	5.74	0.328	NA	NA	NA
Ab24_q13	B_hortorum	queen	field	generalist	0	2	177.821	0.387548	527.597	25.4	NA	NA	NA	5.74	0.328	NA	NA	NA
Ab24_q13	B_hortorum	queen	field	generalist	0	10	182.228	0.131266	236.155	25.4	NA	NA	NA	5.74	0.328	NA	NA	NA
Ab24_q13	B_hortorum	queen	field	generalist	0	18	185.943	0.100013	215.03	25.4	NA	NA	NA	5.74	0.328	NA	NA	NA
Ab24_q13	B_hortorum	queen	field	generalist	0	4	188.728	0.131266	238.701	25.4	NA	NA	NA	5.74	0.328	NA	NA	NA
Ab24_q13	B_hortorum	queen	field	generalist	0	15	189.651	0.462558	525.966	25.4	NA	NA	NA	5.74	0.328	NA	NA	NA
Ab24_q13	B_hortorum	queen	field	generalist	0	47	189.77	0.293787	482.44	25.4	NA	NA	NA	5.74	0.328	NA	NA	NA
Ab24_q13	B_hortorum	queen	field	generalist	0	3	193.564	0.331291	383.609	25.4	NA	NA	NA	5.74	0.328	NA	NA	NA
Ab24_q13	B_hortorum	queen	field	generalist	0	41	195.148	0.625078	562.148	25.4	NA	NA	NA	5.74	0.328	NA	NA	NA
Ab24_q13	B_hortorum	queen	field	generalist	0	38	196.695	0.300038	529.79	25.4	NA	NA	NA	5.74	0.328	NA	NA	NA
Ab24_q13	B_hortorum	queen	field	generalist	0	42	198.08	0.200025	268.066	25.4	NA	NA	NA	5.74	0.328	NA	NA	NA
Ab24_q13	B_hortorum	queen	field	generalist	0	48	198.326	0.131266	394.015	25.4	NA	NA	NA	5.74	0.328	NA	NA	NA
Ab24_q13	B_hortorum	queen	field	generalist	0	55	199.273	0.125016	311.251	25.4	NA	NA	NA	5.74	0.328	NA	NA	NA
Ab24_q13	B_hortorum	queen	field	generalist	0	44	199.724	0.55632	459.324	25.4	NA	NA	NA	5.74	0.328	NA	NA	NA
Ab24_q13	B_hortorum	queen	field	generalist	0	46	201.969	0.100013	688.304	25.4	NA	NA	NA	5.74	0.328	NA	NA	NA
Ab24_q13	B_hortorum	queen	field	generalist	0	56	203.079	0.506313	464.969	25.4	NA	NA	NA	5.74	0.328	NA	NA	NA
Ab24_q13	B_hortorum	queen	field	generalist	0	28	210.539	0.150019	176.975	25.4	NA	NA	NA	5.74	0.328	NA	NA	NA
Ab24_q13	B_hortorum	queen	field	generalist	0	31	216.046	0.200025	277.539	25.4	NA	NA	NA	5.74	0.328	NA	NA	NA
Ab24_q13	B_hortorum	queen	field	generalist	0	6	216.411	0.100013	223.926	25.4	NA	NA	NA	5.74	0.328	NA	NA	NA
Ab24_q13	B_hortorum	queen	field	generalist	0	35	225.185	0.387548	425.02	25.4	NA	NA	NA	5.74	0.328	NA	NA	NA
Ab24_q13	B_hortorum	queen	field	generalist	0	52	225.714	0.450056	335.676	25.4	NA	NA	NA	5.74	0.328	NA	NA	NA
Ab24_q13	B_hortorum	queen	field	generalist	0	16	227.923	0.337542	439.606	25.4	NA	NA	NA	5.74	0.328	NA	NA	NA
Ab24_q13	B_hortorum	queen	field	generalist	0	36	228.089	0.268784	369.689	25.4	NA	NA	NA	5.74	0.328	NA	NA	NA
Ab24_q13	B_hortorum	queen	field	generalist	0	40	228.631	0.218777	271.117	25.4	NA	NA	NA	5.74	0.328	NA	NA	NA
Ab24_q13	B_hortorum	queen	field	generalist	0	58	229.324	0.16252	246.271	25.4	NA	NA	NA	5.74	0.328	NA	NA	NA
Ab24_q13	B_hortorum	queen	field	generalist	0	61	229.409	0.387548	414.253	25.4	NA	NA	NA	5.74	0.328	NA	NA	NA
Ab24_q13	B_hortorum	queen	field	generalist	0	11	230.387	0.187523	555.807	25.4	NA	NA	NA	5.74	0.328	NA	NA	NA
Ab24_q13	B_hortorum	queen	field	generalist	0	23	232.001	0.16252	181.045	25.4	NA	NA	NA	5.74	0.328	NA	NA	NA
Ab24_q13	B_hortorum	queen	field	generalist	0	45	233.441	0.175022	509.532	25.4	NA	NA	NA	5.74	0.328	NA	NA	NA
Ab24_q13	B_hortorum	queen	field	generalist	0	43	236.752	0.793849	511.402	25.4	NA	NA	NA	5.74	0.328	NA	NA	NA
Ab24_q13	B_hortorum	queen	field	generalist	0	24	239.55	0.343793	149.038	25.4	NA	NA	NA	5.74	0.328	NA	NA	NA
Ab24_q13	B_hortorum	queen	field	generalist	0	21	243.268	0.175022	447.312	25.4	NA	NA	NA	5.74	0.328	NA	NA	NA
Ab24_q13	B_hortorum	queen	field	generalist	0	29	246.231	0.312539	314.608	25.4	NA	NA	NA	5.74	0.328	NA	NA	NA
Ab24_q13	B_hortorum	queen	field	generalist	0	53	250.576	0.443805	262.094	25.4	NA	NA	NA	5.74	0.328	NA	NA	NA
Ab24_q13	B_hortorum	queen	field	generalist	0	62	251.072	0.343793	370.987	25.4	NA	NA	NA	5.74	0.328	NA	NA	NA
Ab24_q13	B_hortorum	queen	field	generalist	0	60	254.333	0.193774	189.179	25.4	NA	NA	NA	5.74	0.328	NA	NA	NA
Ab24_q13	B_hortorum	queen	field	generalist	0	54	260.309	0.137517	239.748	25.4	NA	NA	NA	5.74	0.328	NA	NA	NA
Ab24_q13	B_hortorum	queen	field	generalist	0	37	266.346	0.181273	414.27	25.4	NA	NA	NA	5.74	0.328	NA	NA	NA
Ab24_q13	B_hortorum	queen	field	generalist	0	59	272.575	0.368796	414.265	25.4	NA	NA	NA	5.74	0.328	NA	NA	NA
Ab24_q13	B_hortorum	queen	field	generalist	0	27	278.243	0.262533	32.9661	25.4	NA	NA	NA	5.74	0.328	NA	NA	NA
Ab24_q13	B_hortorum	queen	field	generalist	0	57	282.939	0.24378	459.463	25.4	NA	NA	NA	5.74	0.328	NA	NA	NA
Ab24_q13	B_hortorum	queen	field	generalist	0	30	284.641	0.125016	336.432	25.4	NA	NA	NA	5.74	0.328	NA	NA	NA
Ab24_q13	B_hortorum	queen	field	generalist	0	49	285.112	0.206276	272.471	25.4	NA	NA	NA	5.74	0.328	NA	NA	NA
Ab24_q13	B_hortorum	queen	field	generalist	0	50	347.583	0.225028	201.765	25.4	NA	NA	NA	5.74	0.328	NA	NA	NA
Ab24_q13	B_hortorum	queen	field	generalist	1	63	690.055	0.16252	60.9743	25.4	NA	NA	NA	5.74	0.328	NA	NA	NA
Ab24_053	B_hortorum	worker	field	generalist	0	1	94.7145	0.125021	34.6512	15.7	16.1	20.5	15.6	3.38	0.146	0.016	0.072	0.058
Ab24_053	B_hortorum	worker	field	generalist	0	3	99.3239	0.112519	61.9596	15.7	16.1	20.5	15.6	3.38	0.146	0.016	0.072	0.058
Ab24_053	B_hortorum	worker	field	generalist	0	4	101.153	0.125021	66.0835	15.7	16.1	20.5	15.6	3.38	0.146	0.016	0.072	0.058
Ab24_053	B_hortorum	worker	field	generalist	0	10	103.856	2.98175	221.268	15.7	16.1	20.5	15.6	3.38	0.146	0.016	0.072	0.058
Ab24_053	B_hortorum	worker	field	generalist	0	7	105.357	0.100017	29.2645	15.7	16.1	20.5	15.6	3.38	0.146	0.016	0.072	0.058
Ab24_053	B_hortorum	worker	field	generalist	0	20	109.202	0.0937658	18.097	15.7	16.1	20.5	15.6	3.38	0.146	0.016	0.072	0.058
Ab24_053	B_hortorum	worker	field	generalist	0	12	111.979	2.0941	242.804	15.7	16.1	20.5	15.6	3.38	0.146	0.016	0.072	0.058
Ab24_053	B_hortorum	worker	field	generalist	0	27	114.742	1.35023	177.081	15.7	16.1	20.5	15.6	3.38	0.146	0.016	0.072	0.058
Ab24_053	B_hortorum	worker	field	generalist	0	26	116.195	0.318804	111.707	15.7	16.1	20.5	15.6	3.38	0.146	0.016	0.072	0.058
Ab24_053	B_hortorum	worker	field	generalist	0	17	116.898	1.35023	228.269	15.7	16.1	20.5	15.6	3.38	0.146	0.016	0.072	0.058
Ab24_053	B_hortorum	worker	field	generalist	0	24	117.485	0.0937658	85.1805	15.7	16.1	20.5	15.6	3.38	0.146	0.016	0.072	0.058
Ab24_053	B_hortorum	worker	field	generalist	0	8	118.193	6.74489	235.102	15.7	16.1	20.5	15.6	3.38	0.146	0.016	0.072	0.058
Ab24_053	B_hortorum	worker	field	generalist	0	28	119.499	0.481331	67.0035	15.7	16.1	20.5	15.6	3.38	0.146	0.016	0.072	0.058
Ab24_053	B_hortorum	worker	field	generalist	0	14	121.861	0.343808	138.088	15.7	16.1	20.5	15.6	3.38	0.146	0.016	0.072	0.058
Ab24_053	B_hortorum	worker	field	generalist	0	13	128.162	1.31272	190.278	15.7	16.1	20.5	15.6	3.38	0.146	0.016	0.072	0.058
Ab24_053	B_hortorum	worker	field	generalist	0	2	128.231	0.100017	59.6264	15.7	16.1	20.5	15.6	3.38	0.146	0.016	0.072	0.058
Ab24_053	B_hortorum	worker	field	generalist	0	15	129.812	0.0937658	24.6002	15.7	16.1	20.5	15.6	3.38	0.146	0.016	0.072	0.058
Ab24_053	B_hortorum	worker	field	generalist	0	31	133.036	0.481331	81.3043	15.7	16.1	20.5	15.6	3.38	0.146	0.016	0.072	0.058
Ab24_053	B_hortorum	worker	field	generalist	0	34	139.716	0.825139	117.572	15.7	16.1	20.5	15.6	3.38	0.146	0.016	0.072	0.058
Ab24_053	B_hortorum	worker	field	generalist	0	32	140.928	0.168779	75.5135	15.7	16.1	20.5	15.6	3.38	0.146	0.016	0.072	0.058
Ab24_053	B_hortorum	worker	field	generalist	0	5	141.103	3.00676	264.574	15.7	16.1	20.5	15.6	3.38	0.146	0.016	0.072	0.058
Ab24_053	B_hortorum	worker	field	generalist	0	33	142.798	0.106268	35.9838	15.7	16.1	20.5	15.6	3.38	0.146	0.016	0.072	0.058
Ab24_053	B_hortorum	worker	field	generalist	1	22	142.935	0.431323	49.0673	15.7	16.1	20.5	15.6	3.38	0.146	0.016	0.072	0.058
Ab24_053	B_hortorum	worker	field	generalist	0	19	173.405	0.41257	134.052	15.7	16.1	20.5	15.6	3.38	0.146	0.016	0.072	0.058
Ab24_053	B_hortorum	worker	field	generalist	0	25	177.829	0.218787	62.2308	15.7	16.1	20.5	15.6	3.38	0.146	0.016	0.072	0.058
Ab24_053	B_hortorum	worker	field	generalist	0	11	187.274	0.393817	57.6241	15.7	16.1	20.5	15.6	3.38	0.146	0.016	0.072	0.058
Ab24_053	B_hortorum	worker	field	generalist	0	16	193.056	0.131272	69.8847	15.7	16.1	20.5	15.6	3.38	0.146	0.016	0.072	0.058
Ab24_053	B_hortorum	worker	field	generalist	0	6	193.852	0.17503	38.1122	15.7	16.1	20.5	15.6	3.38	0.146	0.016	0.072	0.058
Ab24_053	B_hortorum	worker	field	generalist	1	18	340.495	0.818888	128.013	15.7	16.1	20.5	15.6	3.38	0.146	0.016	0.072	0.058
Ab24_053	B_hortorum	worker	field	generalist	1	21	561.007	0.275046	57.8413	15.7	16.1	20.5	15.6	3.38	0.146	0.016	0.072	0.058
Ab24_053	B_hortorum	worker	field	generalist	1	23	654.28	0.387565	105.17	15.7	16.1	20.5	15.6	3.38	0.146	0.016	0.072	0.058
Ab24_053	B_hortorum	worker	field	generalist	1	9	712.625	0.156276	24.5685	15.7	16.1	20.5	15.6	3.38	0.146	0.016	0.072	0.058
Ab24_053	B_hortorum	worker	field	generalist	1	29	871.715	0.275046	89.5127	15.7	16.1	20.5	15.6	3.38	0.146	0.016	0.072	0.058
Ab24_053	B_hortorum	worker	field	generalist	1	30	885.443	0.187532	52.6311	15.7	16.1	20.5	15.6	3.38	0.146	0.016	0.072	0.058
Ab24_054	B_hortorum	worker	field	generalist	0	50	137.976	0.462563	90.8546	16.4	13.6	16.2	15.1	4.38	0.272	0.025	0.122	0.125
Ab24_054	B_hortorum	worker	field	generalist	0	48	152.861	1.37519	153.7	16.4	13.6	16.2	15.1	4.38	0.272	0.025	0.122	0.125
Ab24_054	B_hortorum	worker	field	generalist	1	47	155.932	0.168773	20.9908	16.4	13.6	16.2	15.1	4.38	0.272	0.025	0.122	0.125
Ab24_054	B_hortorum	worker	field	generalist	0	14	157.457	0.431309	66.7244	16.4	13.6	16.2	15.1	4.38	0.272	0.025	0.122	0.125
Ab24_054	B_hortorum	worker	field	generalist	0	51	161.593	1.30643	111.595	16.4	13.6	16.2	15.1	4.38	0.272	0.025	0.122	0.125
Ab24_054	B_hortorum	worker	field	generalist	0	49	161.624	2.9379	84.7964	16.4	13.6	16.2	15.1	4.38	0.272	0.025	0.122	0.125
Ab24_054	B_hortorum	worker	field	generalist	0	36	168.721	0.481315	87.1356	16.4	13.6	16.2	15.1	4.38	0.272	0.025	0.122	0.125
Ab24_054	B_hortorum	worker	field	generalist	0	33	170.257	1.00014	45.3576	16.4	13.6	16.2	15.1	4.38	0.272	0.025	0.122	0.125
Ab24_054	B_hortorum	worker	field	generalist	0	35	170.445	0.262536	43.2828	16.4	13.6	16.2	15.1	4.38	0.272	0.025	0.122	0.125
Ab24_054	B_hortorum	worker	field	generalist	0	41	171.028	1.70648	81.9426	16.4	13.6	16.2	15.1	4.38	0.272	0.025	0.122	0.125
Ab24_054	B_hortorum	worker	field	generalist	0	42	174.011	0.356298	52.9707	16.4	13.6	16.2	15.1	4.38	0.272	0.025	0.122	0.125
Ab24_054	B_hortorum	worker	field	generalist	0	25	180.987	0.981383	70.0388	16.4	13.6	16.2	15.1	4.38	0.272	0.025	0.122	0.125
Ab24_054	B_hortorum	worker	field	generalist	0	6	185.652	0.268786	72.8755	16.4	13.6	16.2	15.1	4.38	0.272	0.025	0.122	0.125
Ab24_054	B_hortorum	worker	field	generalist	0	28	191.943	0.500068	40.2502	16.4	13.6	16.2	15.1	4.38	0.272	0.025	0.122	0.125
Ab24_054	B_hortorum	worker	field	generalist	0	43	193.292	1.10015	120.761	16.4	13.6	16.2	15.1	4.38	0.272	0.025	0.122	0.125
Ab24_054	B_hortorum	worker	field	generalist	0	5	195.233	1.98152	111.709	16.4	13.6	16.2	15.1	4.38	0.272	0.025	0.122	0.125
Ab24_054	B_hortorum	worker	field	generalist	0	15	201.593	1.21892	127.312	16.4	13.6	16.2	15.1	4.38	0.272	0.025	0.122	0.125
Ab24_054	B_hortorum	worker	field	generalist	0	24	208.358	0.643837	107.447	16.4	13.6	16.2	15.1	4.38	0.272	0.025	0.122	0.125
Ab24_054	B_hortorum	worker	field	generalist	0	34	209.155	0.21878	71.6581	16.4	13.6	16.2	15.1	4.38	0.272	0.025	0.122	0.125
Ab24_054	B_hortorum	worker	field	generalist	0	37	212.72	1.11265	76.2315	16.4	13.6	16.2	15.1	4.38	0.272	0.025	0.122	0.125
Ab24_054	B_hortorum	worker	field	generalist	0	22	214.916	0.362549	49.2038	16.4	13.6	16.2	15.1	4.38	0.272	0.025	0.122	0.125
Ab24_054	B_hortorum	worker	field	generalist	0	12	216.131	0.543824	66.4874	16.4	13.6	16.2	15.1	4.38	0.272	0.025	0.122	0.125
Ab24_054	B_hortorum	worker	field	generalist	0	38	218.757	0.125017	68.9723	16.4	13.6	16.2	15.1	4.38	0.272	0.025	0.122	0.125
Ab24_054	B_hortorum	worker	field	generalist	0	32	233.858	0.675092	49.571	16.4	13.6	16.2	15.1	4.38	0.272	0.025	0.122	0.125
Ab24_054	B_hortorum	worker	field	generalist	0	40	233.877	0.200027	26.806	16.4	13.6	16.2	15.1	4.38	0.272	0.025	0.122	0.125
Ab24_054	B_hortorum	worker	field	generalist	0	29	234.521	1.88776	74.9409	16.4	13.6	16.2	15.1	4.38	0.272	0.025	0.122	0.125
Ab24_054	B_hortorum	worker	field	generalist	0	31	241.068	0.200027	22.6028	16.4	13.6	16.2	15.1	4.38	0.272	0.025	0.122	0.125
Ab24_054	B_hortorum	worker	field	generalist	0	39	254.128	0.318793	34.7457	16.4	13.6	16.2	15.1	4.38	0.272	0.025	0.122	0.125
Ab24_054	B_hortorum	worker	field	generalist	0	46	255.592	0.943878	93.2182	16.4	13.6	16.2	15.1	4.38	0.272	0.025	0.122	0.125
Ab24_054	B_hortorum	worker	field	generalist	0	45	255.915	1.4877	85.5189	16.4	13.6	16.2	15.1	4.38	0.272	0.025	0.122	0.125
Ab24_054	B_hortorum	worker	field	generalist	0	9	256.141	0.418807	77.7784	16.4	13.6	16.2	15.1	4.38	0.272	0.025	0.122	0.125
Ab24_054	B_hortorum	worker	field	generalist	0	3	258.525	0.350047	63.8517	16.4	13.6	16.2	15.1	4.38	0.272	0.025	0.122	0.125
Ab24_054	B_hortorum	worker	field	generalist	0	13	260.579	0.250034	32.029	16.4	13.6	16.2	15.1	4.38	0.272	0.025	0.122	0.125
Ab24_054	B_hortorum	worker	field	generalist	0	44	261.576	0.275037	82.1676	16.4	13.6	16.2	15.1	4.38	0.272	0.025	0.122	0.125
Ab24_054	B_hortorum	worker	field	generalist	0	1	279.462	0.393803	30.8583	16.4	13.6	16.2	15.1	4.38	0.272	0.025	0.122	0.125
Ab24_054	B_hortorum	worker	field	generalist	0	8	282.498	0.868868	58.3784	16.4	13.6	16.2	15.1	4.38	0.272	0.025	0.122	0.125
Ab24_054	B_hortorum	worker	field	generalist	0	21	295.823	0.137519	28.2111	16.4	13.6	16.2	15.1	4.38	0.272	0.025	0.122	0.125
Ab24_054	B_hortorum	worker	field	generalist	1	11	300.339	0.112515	102.994	16.4	13.6	16.2	15.1	4.38	0.272	0.025	0.122	0.125
Ab24_054	B_hortorum	worker	field	generalist	0	30	306.804	0.375051	26.4988	16.4	13.6	16.2	15.1	4.38	0.272	0.025	0.122	0.125
Ab24_054	B_hortorum	worker	field	generalist	0	20	310.548	0.487566	14.8071	16.4	13.6	16.2	15.1	4.38	0.272	0.025	0.122	0.125
Ab24_054	B_hortorum	worker	field	generalist	0	2	320.205	0.256285	45.8533	16.4	13.6	16.2	15.1	4.38	0.272	0.025	0.122	0.125
Ab24_054	B_hortorum	worker	field	generalist	0	27	333.886	1.0814	38.8002	16.4	13.6	16.2	15.1	4.38	0.272	0.025	0.122	0.125
Ab24_054	B_hortorum	worker	field	generalist	1	16	373.32	0.100014	64.5489	16.4	13.6	16.2	15.1	4.38	0.272	0.025	0.122	0.125
Ab24_054	B_hortorum	worker	field	generalist	1	7	427.232	0.100014	46.2848	16.4	13.6	16.2	15.1	4.38	0.272	0.025	0.122	0.125
Ab24_054	B_hortorum	worker	field	generalist	0	23	430.85	0.106264	12.2854	16.4	13.6	16.2	15.1	4.38	0.272	0.025	0.122	0.125
Ab24_054	B_hortorum	worker	field	generalist	1	18	464.973	0.14377	8.8282	16.4	13.6	16.2	15.1	4.38	0.272	0.025	0.122	0.125
Ab24_054	B_hortorum	worker	field	generalist	1	17	488.802	0.556325	15.0779	16.4	13.6	16.2	15.1	4.38	0.272	0.025	0.122	0.125
Ab24_054	B_hortorum	worker	field	generalist	1	4	519.662	0.487566	33.7246	16.4	13.6	16.2	15.1	4.38	0.272	0.025	0.122	0.125
Ab24_054	B_hortorum	worker	field	generalist	1	19	680.536	0.118766	9.18215	16.4	13.6	16.2	15.1	4.38	0.272	0.025	0.122	0.125
Ab24_054	B_hortorum	worker	field	generalist	1	26	772.651	0.29379	16.5772	16.4	13.6	16.2	15.1	4.38	0.272	0.025	0.122	0.125
Ab24_054	B_hortorum	worker	field	generalist	1	10	863.21	0.212529	20.8631	16.4	13.6	16.2	15.1	4.38	0.272	0.025	0.122	0.125
Ab24_066	B_hortorum	worker	field	generalist	0	49	119.626	0.100012	366.137	19.7	27.7	37.9	23.6	5.67	0.357	0.025	0.182	0.15
Ab24_066	B_hortorum	worker	field	generalist	0	56	132.338	0.156268	328.805	19.7	27.7	37.9	23.6	5.67	0.357	0.025	0.182	0.15
Ab24_066	B_hortorum	worker	field	generalist	0	14	136.778	0.181271	397.029	19.7	27.7	37.9	23.6	5.67	0.357	0.025	0.182	0.15
Ab24_066	B_hortorum	worker	field	generalist	0	19	141.854	0.125014	499.851	19.7	27.7	37.9	23.6	5.67	0.357	0.025	0.182	0.15
Ab24_066	B_hortorum	worker	field	generalist	0	12	147.711	0.125014	261.571	19.7	27.7	37.9	23.6	5.67	0.357	0.025	0.182	0.15
Ab24_066	B_hortorum	worker	field	generalist	0	1	155.758	0.35004	633.978	19.7	27.7	37.9	23.6	5.67	0.357	0.025	0.182	0.15
Ab24_066	B_hortorum	worker	field	generalist	0	45	157.622	0.106262	414.465	19.7	27.7	37.9	23.6	5.67	0.357	0.025	0.182	0.15
Ab24_066	B_hortorum	worker	field	generalist	0	11	161.226	1.05012	528.017	19.7	27.7	37.9	23.6	5.67	0.357	0.025	0.182	0.15
Ab24_066	B_hortorum	worker	field	generalist	0	48	162.25	0.281282	635.071	19.7	27.7	37.9	23.6	5.67	0.357	0.025	0.182	0.15
Ab24_066	B_hortorum	worker	field	generalist	0	5	162.908	0.193772	475.046	19.7	27.7	37.9	23.6	5.67	0.357	0.025	0.182	0.15
Ab24_066	B_hortorum	worker	field	generalist	0	62	166.974	0.200023	150.13	19.7	27.7	37.9	23.6	5.67	0.357	0.025	0.182	0.15
Ab24_066	B_hortorum	worker	field	generalist	0	17	169.108	0.337539	450.897	19.7	27.7	37.9	23.6	5.67	0.357	0.025	0.182	0.15
Ab24_066	B_hortorum	worker	field	generalist	0	43	169.469	0.125014	261.914	19.7	27.7	37.9	23.6	5.67	0.357	0.025	0.182	0.15
Ab24_066	B_hortorum	worker	field	generalist	0	7	170.036	0.531311	487.735	19.7	27.7	37.9	23.6	5.67	0.357	0.025	0.182	0.15
Ab24_066	B_hortorum	worker	field	generalist	0	76	170.131	0.150017	333.786	19.7	27.7	37.9	23.6	5.67	0.357	0.025	0.182	0.15
Ab24_066	B_hortorum	worker	field	generalist	0	47	172.861	0.243778	424.31	19.7	27.7	37.9	23.6	5.67	0.357	0.025	0.182	0.15
Ab24_066	B_hortorum	worker	field	generalist	1	77	175.537	0.656326	427.65	19.7	27.7	37.9	23.6	5.67	0.357	0.025	0.182	0.15
Ab24_066	B_hortorum	worker	field	generalist	0	52	176.401	0.481306	417.403	19.7	27.7	37.9	23.6	5.67	0.357	0.025	0.182	0.15
Ab24_066	B_hortorum	worker	field	generalist	0	8	180.898	2.5878	682.846	19.7	27.7	37.9	23.6	5.67	0.357	0.025	0.182	0.15
Ab24_066	B_hortorum	worker	field	generalist	0	66	181.005	0.187522	393.081	19.7	27.7	37.9	23.6	5.67	0.357	0.025	0.182	0.15
Ab24_066	B_hortorum	worker	field	generalist	0	41	182.616	0.143767	407.177	19.7	27.7	37.9	23.6	5.67	0.357	0.025	0.182	0.15
Ab24_066	B_hortorum	worker	field	generalist	0	40	188.187	0.212525	578.451	19.7	27.7	37.9	23.6	5.67	0.357	0.025	0.182	0.15
Ab24_066	B_hortorum	worker	field	generalist	0	33	189.012	0.362542	464.587	19.7	27.7	37.9	23.6	5.67	0.357	0.025	0.182	0.15
Ab24_066	B_hortorum	worker	field	generalist	0	13	190.687	0.512559	569.501	19.7	27.7	37.9	23.6	5.67	0.357	0.025	0.182	0.15
Ab24_066	B_hortorum	worker	field	generalist	0	57	191.887	0.556314	618.823	19.7	27.7	37.9	23.6	5.67	0.357	0.025	0.182	0.15
Ab24_066	B_hortorum	worker	field	generalist	0	61	192.976	0.337539	435.397	19.7	27.7	37.9	23.6	5.67	0.357	0.025	0.182	0.15
Ab24_066	B_hortorum	worker	field	generalist	0	55	198.296	0.212525	277.957	19.7	27.7	37.9	23.6	5.67	0.357	0.025	0.182	0.15
Ab24_066	B_hortorum	worker	field	generalist	0	75	202.511	0.100012	548.219	19.7	27.7	37.9	23.6	5.67	0.357	0.025	0.182	0.15
Ab24_066	B_hortorum	worker	field	generalist	0	31	203.483	0.77509	488.91	19.7	27.7	37.9	23.6	5.67	0.357	0.025	0.182	0.15
Ab24_066	B_hortorum	worker	field	generalist	0	42	208.113	0.156268	356.294	19.7	27.7	37.9	23.6	5.67	0.357	0.025	0.182	0.15
Ab24_066	B_hortorum	worker	field	generalist	0	54	208.265	0.237527	219.39	19.7	27.7	37.9	23.6	5.67	0.357	0.025	0.182	0.15
Ab24_066	B_hortorum	worker	field	generalist	0	44	215.573	0.268781	186.269	19.7	27.7	37.9	23.6	5.67	0.357	0.025	0.182	0.15
Ab24_066	B_hortorum	worker	field	generalist	0	2	217.159	0.250029	580.767	19.7	27.7	37.9	23.6	5.67	0.357	0.025	0.182	0.15
Ab24_066	B_hortorum	worker	field	generalist	0	16	218.244	0.0937608	251.569	19.7	27.7	37.9	23.6	5.67	0.357	0.025	0.182	0.15
Ab24_066	B_hortorum	worker	field	generalist	0	51	218.611	0.668827	595.865	19.7	27.7	37.9	23.6	5.67	0.357	0.025	0.182	0.15
Ab24_066	B_hortorum	worker	field	generalist	0	18	223.214	0.137516	471.266	19.7	27.7	37.9	23.6	5.67	0.357	0.025	0.182	0.15
Ab24_066	B_hortorum	worker	field	generalist	0	22	225.188	0.181271	454.256	19.7	27.7	37.9	23.6	5.67	0.357	0.025	0.182	0.15
Ab24_066	B_hortorum	worker	field	generalist	0	30	229.478	0.543813	387.834	19.7	27.7	37.9	23.6	5.67	0.357	0.025	0.182	0.15
Ab24_066	B_hortorum	worker	field	generalist	0	37	231.285	0.225026	246.46	19.7	27.7	37.9	23.6	5.67	0.357	0.025	0.182	0.15
Ab24_066	B_hortorum	worker	field	generalist	0	46	231.308	0.181271	536.541	19.7	27.7	37.9	23.6	5.67	0.357	0.025	0.182	0.15
Ab24_066	B_hortorum	worker	field	generalist	0	38	231.944	2.21901	648.082	19.7	27.7	37.9	23.6	5.67	0.357	0.025	0.182	0.15
[truncated: 13,688 more rows]

## Sheet: Figure 4
Fig. 4: Relationship between air and thorax temperature
COLUMN	DESCRIPTION
id	Individual bee ID
[truncated: 15,116 more rows]

## Sheet: Figure S1
Figure S1: Isometric scaling of bee size and thorax vibration amplitude in Arctic bumblebees
[truncated: 6,590 more rows]
